# Supplementary material for: Using machine learning to predict protein–protein interactions between a zombie ant fungus and its carpenter ant host
Source: Sci Rep. 2023 Aug 24;13:13821. doi: 10.1038/s41598-023-40764-8 (PMC10449854; doi:10.1038/s41598-023-40764-8)
Supplement: Supplementary file 3 — Supplementary Information 3. [file 41598_2023_40764_MOESM3_ESM.xlsx]

## Sheet: Doc overview
Tab name	Decription
All PPI with secreted Ocf	All positive D-SCRIPT predictions for secrted O. camponoti-floridani (Ocf) proteins interacting with any Cflo protein. Homologous gene identifiers are given for Camponotous castaneus, the assembly of C. floridanus (Cflo) used in Gupta et al., and Ophiocordyceps kimflemingiae (strain sc16a)
Ocf.proteins	Unique list of Ocf upregualted, secreted proteins in PPI with the host (cross-species homologous PPIs removed)
Cflo.proteins	Unique list of Cflo proteins in a PPI with a fungal, upregualted, secreted proteins (cross-species homologous PPIs removed)
Ocf.UpSec-Secretome Enrich	Enrichments of Ocf.proteins list against all secreted Ocf proteins (GO/uSSP, PFAM/uSSP, WGCNA)
Cflo.UpSec-Proteome Enrich	Enrichments of Cflo.proteins list against all all Cflo proteins (GO, PFAM, WGCNA, DEG)
Ocf.Sec-Secretome Enrich	Enrichments of secreted Ocf proteins that were in a PPI against secretome (GO/uSSP, PFAM/uSSP, WGCNA), regardless of fungal gene regulation
Cflo.Sec-Proteome Enrich	Enrichments of Cflo proteins that were in a PPI with secreted Ocf proteins against all Cflo proteins (GO, PFAM, WGCNA, DEG), regardless of fungal gene regulation
Homologus PPIs	Ocf secreted protein and intracellular Ocf PPI, with Cflo proteins homolgous to the Ocf intracellular protein
Ocf unique enrich, +- homPPIs	Enrichment terms that were unique to either including or removing homologous PPIs in the Ocf.UpSec-PPI Enrich analysis
Cflo unique enrich, +- homPPIs	Enrichment terms that were unique to either including or removing homologous PPIs in the Cflo.UpSec-PPI Enrich analysis
Ophio_GeneIDs	Synonymous identifiers across multiple databases
Notes	Ophiocordyceps gene identifers given as orginal laboratory IDs, used on: https://fungalgenomics.science.uu.nl/portal/ophcf2/ (O. camponoti-floridani) and https://fungalgenomics.science.uu.nl/portal/ophio5/ (O. kimflemingae)
	Camponotus gene identifiers given as NCBI locus IDs

## Sheet: All PPI with secreted Ocf
cflo_prot	ophio_SPTM	ppi_score	cflo_blast	cflo_PFAM	cflo_GO	DEG_cflo	WGCNA_cflo	castaenus_homolog	cflo_gupta	ophio_blast	ophio_PFAM	ophio_GO	DEG_ophio	WGCNA_ophio	extracellular	SSP	TF	secondary_metabolism	MEROPS	TMHMM	sc16a_gene
LOC105247750	Ophcf2|03653	0.707002	chromatin-remodeling complex ATPase chain Iswi, transcript variant X1	PF00271|Helicase conserved C-terminal domain; PF00176|SNF2 family N-terminal domain; PF09111|SLIDE; PF13892|DNA-binding domain; PF09110|HAND	GO:0003677|DNA binding; GO:0005524|ATP binding; GO:0016589|NURF complex; GO:0016887|ATPase activity; GO:0031491|nucleosome binding; GO:0043044|ATP-dependent chromatin remodeling	NA	A15	Camfl1|CFLO23067-PA	Cflo_N_g6692	cell wall protein PhiA	NA	NA	UPstead	F2	SP	Small secreted protein;	NA	NA	NA	NA	Ophio5|7472
LOC105247750	Ophcf2|03140	0.563663	chromatin-remodeling complex ATPase chain Iswi, transcript variant X1	PF00271|Helicase conserved C-terminal domain; PF00176|SNF2 family N-terminal domain; PF09111|SLIDE; PF13892|DNA-binding domain; PF09110|HAND	GO:0003677|DNA binding; GO:0005524|ATP binding; GO:0016589|NURF complex; GO:0016887|ATPase activity; GO:0031491|nucleosome binding; GO:0043044|ATP-dependent chromatin remodeling	NA	A15	Camfl1|CFLO23067-PA	Cflo_N_g6692	CND01770-like protein	NA	NA	NA	F2	SP	Small secreted protein;	NA	NA	NA	NA	Ophio5|4932
LOC105247759	Ophcf2|01082	0.545925	transmembrane protein 181, transcript variant X2	PF06664|Wnt-binding factor required for Wnt secretion	GO:0015643|toxic substance binding	NA	A15	Camfl1|CFLO17088-PA	Cflo_N_g2851	hypothetical protein CDD80_3190	NA	NA	UP	F2	SP	Small secreted protein;	NA	NA	NA	NA	Ophio5|1361
LOC105247762	Ophcf2|04314	0.662259	protein phosphatase 1B, transcript variant X2	PF00481|Protein phosphatase 2C; PF07830|Protein serine/threonine phosphatase 2C, C-terminal domain	GO:0000287|magnesium ion binding; GO:0004722|protein serine/threonine phosphatase activity; GO:0006470|protein dephosphorylation; GO:0030145|manganese ion binding	NA	A4	Camfl1|CFLO22337-PA	Cflo_N_g4090	Peptidase A1	PF00026|Asp;	NA	NA	F13	SP	NA	NA	NA	MER090759 - PepAc peptidase (Aspergillus niger) [A01.081]#A01A#; MER000894 - gastricsin (Homo sapiens) [A01.003]#A01A#; MER106073 - subfamily A1A unassigned peptidases (Dicentrarchus labrax) [A01.UPA]#A01A#; MER004851 - nemepsin-3 (Caenorhabditis elegans) [A01.053]#A01A#; MER011989 - gastricsin (Callithrix jacchus) [A01.003]#A01A#; MER003669 - yapsin-3 (Saccharomyces cerevisiae) [A01.035]#A01A#; …	NA	Ophio5|1155
LOC105247789	Ophcf2|00342	0.724057	ADP-ribosylation factor 2	PF00025|ADP-ribosylation factor family	GO:0005525|GTP binding	NA	A4	Camfl1|CFLO22341-PA	Cflo_N_g4093	calreticulin	PF00262|Calreticulin;	GO:0006457|protein folding; GO:0005575|cellular_component; GO:0005488|binding; GO:0005509|calcium ion binding; GO:0043229|intracellular organelle; GO:0046872|metal ion binding; GO:0003674|molecular_function; GO:0043231|intracellular membrane-bounded organelle; GO:0008150|biological_process; GO:0043226|organelle; GO:0043167|ion binding; GO:0043169|cation binding; GO:0051082|unfolded protein bindin…	NA	F13	SP	NA	NA	NA	NA	1;	Ophio5|8135
LOC105247789	Ophcf2|03260	0.647029	ADP-ribosylation factor 2	PF00025|ADP-ribosylation factor family	GO:0005525|GTP binding	NA	A4	Camfl1|CFLO22341-PA	Cflo_N_g4093	DnaJ and TPR domain protein	PF14559|TPR_19; PF13181|TPR_8; PF00226|DnaJ;	GO:0003674|molecular_function; GO:0005488|binding; GO:0005515|protein binding;	NA	F12	SP	NA	NA	NA	NA	NA	Ophio5|8618
LOC105247789	Ophcf2|05980	0.689967	ADP-ribosylation factor 2	PF00025|ADP-ribosylation factor family	GO:0005525|GTP binding	NA	A4	Camfl1|CFLO22341-PA	Cflo_N_g4093	hypothetical protein CDD80_5608	PF01328|Peroxidase_2;	GO:0003824|catalytic activity; GO:0016491|oxidoreductase activity; GO:0003674|molecular_function; GO:0016684|oxidoreductase activity, acting on peroxide as acceptor; GO:0016209|antioxidant activity; GO:0004601|peroxidase activity;	NA	NA	SP	NA	NA	NA	NA	NA	Ophio5|3453
LOC105247796	Ophcf2|03367	0.96761	ubiquitin-conjugating enzyme E2-17 kDa, transcript variant X2	PF00179|Ubiquitin-conjugating enzyme	NA	NA	A11	Camfl1|CFLO14753-PA	Cflo_N_g14346	Protein sel-1	PF08238|Sel1;	NA	NA	F11	SP	NA	NA	NA	NA	NA	Ophio5|2258
LOC105247797	Ophcf2|03021	0.715788	NAD-dependent protein deacetylase sirtuin-1	PF02146|Sir2 family	GO:0070403|NAD+ binding	NA	A6	Camfl1|CFLO14756-PA	Cflo_N_g14342	multicopper oxidase	PF00394|Cu-oxidase; PF07732|Cu-oxidase_3;	GO:0005488|binding; GO:0005507|copper ion binding; GO:0055114|oxidation-reduction process; GO:0046872|metal ion binding; GO:0003674|molecular_function; GO:0008150|biological_process; GO:0043167|ion binding; GO:0043169|cation binding; GO:0046914|transition metal ion binding; GO:0008152|metabolic process;	NA	F2	SP	NA	NA	NA	NA	NA	Ophio5|2677
LOC105247797	Ophcf2|01656	0.742575	NAD-dependent protein deacetylase sirtuin-1	PF02146|Sir2 family	GO:0070403|NAD+ binding	NA	A6	Camfl1|CFLO14756-PA	Cflo_N_g14342	glycoside hydrolase family 43 protein	PF04616|Glyco_hydro_43;	GO:0003824|catalytic activity; GO:0016787|hydrolase activity; GO:0004553|hydrolase activity, hydrolyzing O-glycosyl compounds; GO:0003674|molecular_function; GO:0008150|biological_process; GO:0005975|carbohydrate metabolic process; GO:0071704|organic substance metabolic process; GO:0044238|primary metabolic process; GO:0016798|hydrolase activity, acting on glycosyl bonds; GO:0008152|metabolic pro…	UPstead	F2	SP	NA	NA	NA	NA	NA	Ophio5|2133
LOC105247797	Ophcf2|04096	0.527874	NAD-dependent protein deacetylase sirtuin-1	PF02146|Sir2 family	GO:0070403|NAD+ binding	NA	A6	Camfl1|CFLO14756-PA	Cflo_N_g14342	carboxylesterase domain-containing protein	PF07859|Abhydrolase_3; PF00135|COesterase;	GO:0003824|catalytic activity; GO:0003674|molecular_function; GO:0016787|hydrolase activity;	DNstead	F11	SP	NA	NA	NA	MER037861 - BC026374 protein {{Mus musculus}} (Mus musculus) [S09.962]#S09X#; MER033198 - cholinesterase (Homo sapiens) [S09.980]#S09X#; MER033241 - hypothetical protein flj33678 (Homo sapiens) [S09.960]#S09X#; MER033188 - acetylcholinesterase (Homo sapiens) [S09.979]#S09X#; MER078701 - carboxylesterase homologue {{Rattus norvegicus}} (Rattus norvegicus) [S09.955]#S09X#; MER034730 - carboxylester…	NA	Ophio5|3990
LOC105247798	Ophcf2|02747	0.528008	actin, clone 403	PF00022|Actin	NA	NA	A11	Camfl1|CFLO17037-PA	Cflo_N_g14073	GMC oxidoreductase	PF05199|GMC_oxred_C; PF00890|FAD_binding_2; PF00732|GMC_oxred_N;	GO:0003824|catalytic activity; GO:0005488|binding; GO:0016614|oxidoreductase activity, acting on CH-OH group of donors; GO:1901265|nucleoside phosphate binding; GO:0048037|cofactor binding; GO:0097159|organic cyclic compound binding; GO:0055114|oxidation-reduction process; GO:0016491|oxidoreductase activity; GO:0003674|molecular_function; GO:0008150|biological_process; GO:0036094|small molecule b…	UPstead	F2	SP	NA	NA	NA	NA	NA	Ophio5|937
LOC105247798	Ophcf2|04587	0.7168	actin, clone 403	PF00022|Actin	NA	NA	A11	Camfl1|CFLO17037-PA	Cflo_N_g14073	hypothetical protein CDD80_3758	NA	NA	NA	F2	SP	Small secreted protein;	NA	NA	NA	NA	Ophio5|2072
LOC105247798	Ophcf2|03734	0.579964	actin, clone 403	PF00022|Actin	NA	NA	A11	Camfl1|CFLO17037-PA	Cflo_N_g14073	homoserine O-acetyltransferase	PF00561|Abhydrolase_1;	NA	DNstead	F11	SP	NA	NA	NA	MER044357 - homoserine acetyltransferase {{Saccharomyces cerevisiae}} (Saccharomyces cerevisiae) [S33.A41]#S33#;	NA	Ophio5|3389
LOC105247798	Ophcf2|01007	0.649114	actin, clone 403	PF00022|Actin	NA	NA	A11	Camfl1|CFLO17037-PA	Cflo_N_g14073	putative trichothecene biosynthesis gene	NA	NA	NA	F2	SP	NA	NA	NA	NA	NA	Ophio5|7930
LOC105247798	Ophcf2|02510	0.508497	actin, clone 403	PF00022|Actin	NA	NA	A11	Camfl1|CFLO17037-PA	Cflo_N_g14073	major allergen alt	PF16541|AltA1;	NA	UPstead	F2	SP	Small secreted protein;	NA	NA	NA	NA	Ophio5|7685
LOC105247798	Ophcf2|06227	0.622364	actin, clone 403	PF00022|Actin	NA	NA	A11	Camfl1|CFLO17037-PA	Cflo_N_g14073	hypothetical protein CDD80_1951	NA	NA	NA	F3	SP	Small secreted protein;	NA	NA	NA	NA	Ophio5|2117
LOC105247798	Ophcf2|07026	0.510415	actin, clone 403	PF00022|Actin	NA	NA	A11	Camfl1|CFLO17037-PA	Cflo_N_g14073	hypothetical protein CDD80_5946	NA	NA	NA	NA	SP	NA	NA	NA	NA	NA	Ophio5|6698
LOC105247801	Ophcf2|07122	0.541871	solute carrier family 2, facilitated glucose transporter member 1, transcript variant X2	PF00083|Sugar (and other) transporter	GO:0016021|integral component of membrane; GO:0022857|transmembrane transporter activity; GO:0055085|transmembrane transport	NA	NA	Camfl1|CFLO17038-PA	Cflo_N_g14070	hypothetical protein CDD80_3670	NA	NA	NA	F12	SP	NA	NA	NA	NA	NA	Ophio5|6217
LOC105247801	Ophcf2|05772	0.914536	solute carrier family 2, facilitated glucose transporter member 1, transcript variant X2	PF00083|Sugar (and other) transporter	GO:0016021|integral component of membrane; GO:0022857|transmembrane transporter activity; GO:0055085|transmembrane transport	NA	NA	Camfl1|CFLO17038-PA	Cflo_N_g14070	hypothetical protein CDD80_6012	NA	NA	UPstead	F3	SP	Small secreted protein;	NA	NA	NA	NA	Ophio5|5924
LOC105247801	Ophcf2|06854	0.702645	solute carrier family 2, facilitated glucose transporter member 1, transcript variant X2	PF00083|Sugar (and other) transporter	GO:0016021|integral component of membrane; GO:0022857|transmembrane transporter activity; GO:0055085|transmembrane transport	NA	NA	Camfl1|CFLO17038-PA	Cflo_N_g14070	biotrophy-associated secreted protein 2	NA	NA	NA	F11	SP	Small secreted protein;	NA	NA	NA	NA	Ophio5|6004
LOC105247801	Ophcf2|05355	0.947441	solute carrier family 2, facilitated glucose transporter member 1, transcript variant X2	PF00083|Sugar (and other) transporter	GO:0016021|integral component of membrane; GO:0022857|transmembrane transporter activity; GO:0055085|transmembrane transport	NA	NA	Camfl1|CFLO17038-PA	Cflo_N_g14070	hypothetical protein CDD80_2490	NA	NA	NA	F11	SP	Small secreted protein;	NA	NA	NA	NA	NA
LOC105247801	Ophcf2|01487	0.93488	solute carrier family 2, facilitated glucose transporter member 1, transcript variant X2	PF00083|Sugar (and other) transporter	GO:0016021|integral component of membrane; GO:0022857|transmembrane transporter activity; GO:0055085|transmembrane transport	NA	NA	Camfl1|CFLO17038-PA	Cflo_N_g14070	hypothetical protein CDD80_3420	NA	NA	NA	F11	SP	Small secreted protein;	NA	NA	NA	NA	Ophio5|3861
LOC105247801	Ophcf2|06910	0.964924	solute carrier family 2, facilitated glucose transporter member 1, transcript variant X2	PF00083|Sugar (and other) transporter	GO:0016021|integral component of membrane; GO:0022857|transmembrane transporter activity; GO:0055085|transmembrane transport	NA	NA	Camfl1|CFLO17038-PA	Cflo_N_g14070	hypothetical protein CDD80_1378	NA	NA	NA	NA	SP	Small secreted protein;	NA	NA	NA	NA	Ophio5|5971
LOC105247801	Ophcf2|04700	0.550026	solute carrier family 2, facilitated glucose transporter member 1, transcript variant X2	PF00083|Sugar (and other) transporter	GO:0016021|integral component of membrane; GO:0022857|transmembrane transporter activity; GO:0055085|transmembrane transport	NA	NA	Camfl1|CFLO17038-PA	Cflo_N_g14070	hypothetical protein CDD80_6413	NA	NA	UPstead	F2	SP	NA	NA	NA	NA	NA	Ophio5|5131
LOC105247801	Ophcf2|05902	0.935828	solute carrier family 2, facilitated glucose transporter member 1, transcript variant X2	PF00083|Sugar (and other) transporter	GO:0016021|integral component of membrane; GO:0022857|transmembrane transporter activity; GO:0055085|transmembrane transport	NA	NA	Camfl1|CFLO17038-PA	Cflo_N_g14070	hydrophobin 3 precursor	NA	NA	NA	F9	SP	Small secreted protein;	NA	NA	NA	NA	Ophio5|4850
LOC105247801	Ophcf2|02155	0.814865	solute carrier family 2, facilitated glucose transporter member 1, transcript variant X2	PF00083|Sugar (and other) transporter	GO:0016021|integral component of membrane; GO:0022857|transmembrane transporter activity; GO:0055085|transmembrane transport	NA	NA	Camfl1|CFLO17038-PA	Cflo_N_g14070	collagen alpha-2(IV) chain-like	PF01391|Collagen;	NA	DNstead	F11	SP	Small secreted protein;	NA	NA	NA	NA	Ophio5|5932
LOC105247801	Ophcf2|02261	0.77272	solute carrier family 2, facilitated glucose transporter member 1, transcript variant X2	PF00083|Sugar (and other) transporter	GO:0016021|integral component of membrane; GO:0022857|transmembrane transporter activity; GO:0055085|transmembrane transport	NA	NA	Camfl1|CFLO17038-PA	Cflo_N_g14070	hypothetical protein CDD80_3089	NA	NA	UP	F4	SP	NA	NA	NA	NA	NA	Ophio5|1126
LOC105247801	Ophcf2|03917	0.722032	solute carrier family 2, facilitated glucose transporter member 1, transcript variant X2	PF00083|Sugar (and other) transporter	GO:0016021|integral component of membrane; GO:0022857|transmembrane transporter activity; GO:0055085|transmembrane transport	NA	NA	Camfl1|CFLO17038-PA	Cflo_N_g14070	hypothetical protein CP532_2174	NA	NA	NA	F11	SP	NA	NA	NA	NA	NA	Ophio5|7275
LOC105247801	Ophcf2|05968	0.962884	solute carrier family 2, facilitated glucose transporter member 1, transcript variant X2	PF00083|Sugar (and other) transporter	GO:0016021|integral component of membrane; GO:0022857|transmembrane transporter activity; GO:0055085|transmembrane transport	NA	NA	Camfl1|CFLO17038-PA	Cflo_N_g14070	hypothetical protein CDD80_2980	NA	NA	NA	F11	SP	NA	NA	NA	NA	NA	NA
LOC105247801	Ophcf2|02375	0.659159	solute carrier family 2, facilitated glucose transporter member 1, transcript variant X2	PF00083|Sugar (and other) transporter	GO:0016021|integral component of membrane; GO:0022857|transmembrane transporter activity; GO:0055085|transmembrane transport	NA	NA	Camfl1|CFLO17038-PA	Cflo_N_g14070	histidine-rich protein PFHRP-II-like isoform X2	NA	NA	NA	F11	SP	Small secreted protein;	NA	NA	NA	NA	Ophio5|7863
LOC105247801	Ophcf2|01524	0.719594	solute carrier family 2, facilitated glucose transporter member 1, transcript variant X2	PF00083|Sugar (and other) transporter	GO:0016021|integral component of membrane; GO:0022857|transmembrane transporter activity; GO:0055085|transmembrane transport	NA	NA	Camfl1|CFLO17038-PA	Cflo_N_g14070	hypothetical protein CDD80_123	NA	NA	DNstead	F11	SP	Small secreted protein;	NA	NA	NA	NA	NA
LOC105247801	Ophcf2|05957	0.98641	solute carrier family 2, facilitated glucose transporter member 1, transcript variant X2	PF00083|Sugar (and other) transporter	GO:0016021|integral component of membrane; GO:0022857|transmembrane transporter activity; GO:0055085|transmembrane transport	NA	NA	Camfl1|CFLO17038-PA	Cflo_N_g14070	---NA---	NA	NA	NA	F12	SP	NA	NA	NA	NA	NA	NA
LOC105247801	Ophcf2|02328	0.956804	solute carrier family 2, facilitated glucose transporter member 1, transcript variant X2	PF00083|Sugar (and other) transporter	GO:0016021|integral component of membrane; GO:0022857|transmembrane transporter activity; GO:0055085|transmembrane transport	NA	NA	Camfl1|CFLO17038-PA	Cflo_N_g14070	related to Het-c protein	PF07217|Het-C;	NA	NA	F9	SP	NA	NA	NA	NA	1;	Ophio5|4334
LOC105247801	Ophcf2|00845	0.670106	solute carrier family 2, facilitated glucose transporter member 1, transcript variant X2	PF00083|Sugar (and other) transporter	GO:0016021|integral component of membrane; GO:0022857|transmembrane transporter activity; GO:0055085|transmembrane transport	NA	NA	Camfl1|CFLO17038-PA	Cflo_N_g14070	putative enterotoxin	PF01375|Enterotoxin_a;	GO:0044419|interspecies interaction between organisms; GO:0005575|cellular_component; GO:0003674|molecular_function; GO:0044421|extracellular region part; GO:0008150|biological_process; GO:0009405|pathogenesis; GO:0051704|multi-organism process; GO:0090729|toxin activity; GO:0005615|extracellular space;	NA	F7	SP	NA	NA	NA	NA	NA	Ophio5|604
LOC105247801	Ophcf2|06429	0.98321	solute carrier family 2, facilitated glucose transporter member 1, transcript variant X2	PF00083|Sugar (and other) transporter	GO:0016021|integral component of membrane; GO:0022857|transmembrane transporter activity; GO:0055085|transmembrane transport	NA	NA	Camfl1|CFLO17038-PA	Cflo_N_g14070	cyclin-like F-box	NA	NA	UPstead	F2	SP	NA	NA	NA	NA	NA	Ophio5|6415
LOC105247801	Ophcf2|03761	0.571288	solute carrier family 2, facilitated glucose transporter member 1, transcript variant X2	PF00083|Sugar (and other) transporter	GO:0016021|integral component of membrane; GO:0022857|transmembrane transporter activity; GO:0055085|transmembrane transport	NA	NA	Camfl1|CFLO17038-PA	Cflo_N_g14070	endo-1,4-beta-xylanase B-like	PF05572|Peptidase_M43;	NA	UP	F2	SP	NA	NA	NA	NA	NA	Ophio5|7507
LOC105247801	Ophcf2|00342	0.874174	solute carrier family 2, facilitated glucose transporter member 1, transcript variant X2	PF00083|Sugar (and other) transporter	GO:0016021|integral component of membrane; GO:0022857|transmembrane transporter activity; GO:0055085|transmembrane transport	NA	NA	Camfl1|CFLO17038-PA	Cflo_N_g14070	calreticulin	PF00262|Calreticulin;	GO:0006457|protein folding; GO:0005575|cellular_component; GO:0005488|binding; GO:0005509|calcium ion binding; GO:0043229|intracellular organelle; GO:0046872|metal ion binding; GO:0003674|molecular_function; GO:0043231|intracellular membrane-bounded organelle; GO:0008150|biological_process; GO:0043226|organelle; GO:0043167|ion binding; GO:0043169|cation binding; GO:0051082|unfolded protein bindin…	NA	F13	SP	NA	NA	NA	NA	1;	Ophio5|8135
LOC105247801	Ophcf2|02585	0.79345	solute carrier family 2, facilitated glucose transporter member 1, transcript variant X2	PF00083|Sugar (and other) transporter	GO:0016021|integral component of membrane; GO:0022857|transmembrane transporter activity; GO:0055085|transmembrane transport	NA	NA	Camfl1|CFLO17038-PA	Cflo_N_g14070	hypothetical protein CDD80_4149	NA	NA	NA	NA	SP	NA	NA	NA	NA	NA	Ophio5|8058
LOC105247801	Ophcf2|05551	0.987577	solute carrier family 2, facilitated glucose transporter member 1, transcript variant X2	PF00083|Sugar (and other) transporter	GO:0016021|integral component of membrane; GO:0022857|transmembrane transporter activity; GO:0055085|transmembrane transport	NA	NA	Camfl1|CFLO17038-PA	Cflo_N_g14070	---NA---	NA	NA	NA	F13	SP	NA	NA	NA	NA	NA	NA
LOC105247801	Ophcf2|05379	0.58524	solute carrier family 2, facilitated glucose transporter member 1, transcript variant X2	PF00083|Sugar (and other) transporter	GO:0016021|integral component of membrane; GO:0022857|transmembrane transporter activity; GO:0055085|transmembrane transport	NA	NA	Camfl1|CFLO17038-PA	Cflo_N_g14070	hypothetical protein CDD80_4329	NA	NA	NA	F2	SP	NA	NA	NA	NA	NA	Ophio5|2349
LOC105247801	Ophcf2|03621	0.68432	solute carrier family 2, facilitated glucose transporter member 1, transcript variant X2	PF00083|Sugar (and other) transporter	GO:0016021|integral component of membrane; GO:0022857|transmembrane transporter activity; GO:0055085|transmembrane transport	NA	NA	Camfl1|CFLO17038-PA	Cflo_N_g14070	hypothetical protein CDD80_6145	NA	NA	DNstead	F9	SP	Small secreted protein;	NA	NA	NA	NA	NA
LOC105247801	Ophcf2|02992	0.769293	solute carrier family 2, facilitated glucose transporter member 1, transcript variant X2	PF00083|Sugar (and other) transporter	GO:0016021|integral component of membrane; GO:0022857|transmembrane transporter activity; GO:0055085|transmembrane transport	NA	NA	Camfl1|CFLO17038-PA	Cflo_N_g14070	hypothetical protein XA68_17296	NA	NA	DNstead	F11	SP	Small secreted protein;	NA	NA	NA	NA	Ophio5|7340
LOC105247801	Ophcf2|00217	0.979241	solute carrier family 2, facilitated glucose transporter member 1, transcript variant X2	PF00083|Sugar (and other) transporter	GO:0016021|integral component of membrane; GO:0022857|transmembrane transporter activity; GO:0055085|transmembrane transport	NA	NA	Camfl1|CFLO17038-PA	Cflo_N_g14070	hypothetical protein CDD80_6239	NA	NA	UPstead	F2	SP	Small secreted protein;	NA	NA	NA	NA	NA
LOC105247801	Ophcf2|00170	0.987988	solute carrier family 2, facilitated glucose transporter member 1, transcript variant X2	PF00083|Sugar (and other) transporter	GO:0016021|integral component of membrane; GO:0022857|transmembrane transporter activity; GO:0055085|transmembrane transport	NA	NA	Camfl1|CFLO17038-PA	Cflo_N_g14070	hypothetical protein CDD80_5661	NA	NA	NA	F12	SP	Small secreted protein;	NA	NA	NA	NA	NA
LOC105247801	Ophcf2|03616	0.977765	solute carrier family 2, facilitated glucose transporter member 1, transcript variant X2	PF00083|Sugar (and other) transporter	GO:0016021|integral component of membrane; GO:0022857|transmembrane transporter activity; GO:0055085|transmembrane transport	NA	NA	Camfl1|CFLO17038-PA	Cflo_N_g14070	---NA---	NA	NA	NA	NA	SP	NA	NA	NA	NA	NA	NA
LOC105247801	Ophcf2|03107	0.848795	solute carrier family 2, facilitated glucose transporter member 1, transcript variant X2	PF00083|Sugar (and other) transporter	GO:0016021|integral component of membrane; GO:0022857|transmembrane transporter activity; GO:0055085|transmembrane transport	NA	NA	Camfl1|CFLO17038-PA	Cflo_N_g14070	hypothetical protein CDD80_3795	NA	NA	NA	F12	SP	Small secreted protein;	NA	NA	NA	NA	Ophio5|8106
LOC105247801	Ophcf2|03613	0.715916	solute carrier family 2, facilitated glucose transporter member 1, transcript variant X2	PF00083|Sugar (and other) transporter	GO:0016021|integral component of membrane; GO:0022857|transmembrane transporter activity; GO:0055085|transmembrane transport	NA	NA	Camfl1|CFLO17038-PA	Cflo_N_g14070	hypothetical protein CDD80_6137	NA	NA	NA	NA	SP	NA	NA	NA	NA	NA	Ophio5|25
LOC105247801	Ophcf2|03707	0.873568	solute carrier family 2, facilitated glucose transporter member 1, transcript variant X2	PF00083|Sugar (and other) transporter	GO:0016021|integral component of membrane; GO:0022857|transmembrane transporter activity; GO:0055085|transmembrane transport	NA	NA	Camfl1|CFLO17038-PA	Cflo_N_g14070	hypothetical protein CDD80_4177	NA	NA	UPstead	F1	SP	NA	NA	NA	NA	NA	Ophio5|1254
LOC105247801	Ophcf2|03546	0.650023	solute carrier family 2, facilitated glucose transporter member 1, transcript variant X2	PF00083|Sugar (and other) transporter	GO:0016021|integral component of membrane; GO:0022857|transmembrane transporter activity; GO:0055085|transmembrane transport	NA	NA	Camfl1|CFLO17038-PA	Cflo_N_g14070	Long chronological lifespan protein 2	NA	NA	NA	F13	SP	Small secreted protein;	NA	NA	NA	NA	Ophio5|748
LOC105247801	Ophcf2|03466	0.961808	solute carrier family 2, facilitated glucose transporter member 1, transcript variant X2	PF00083|Sugar (and other) transporter	GO:0016021|integral component of membrane; GO:0022857|transmembrane transporter activity; GO:0055085|transmembrane transport	NA	NA	Camfl1|CFLO17038-PA	Cflo_N_g14070	Nuclease S1	PF02265|S1-P1_nuclease;	GO:0097159|organic cyclic compound binding; GO:0003674|molecular_function; GO:0009056|catabolic process; GO:0006308|DNA catabolic process; GO:0034655|nucleobase-containing compound catabolic process; GO:0071704|organic substance metabolic process; GO:0009987|cellular process; GO:0009057|macromolecule catabolic process; GO:1901361|organic cyclic compound catabolic process; GO:0005488|binding; GO:0…	UPstead	F2	SP	NA	NA	NA	NA	NA	Ophio5|2326
LOC105247801	Ophcf2|00030	0.985827	solute carrier family 2, facilitated glucose transporter member 1, transcript variant X2	PF00083|Sugar (and other) transporter	GO:0016021|integral component of membrane; GO:0022857|transmembrane transporter activity; GO:0055085|transmembrane transport	NA	NA	Camfl1|CFLO17038-PA	Cflo_N_g14070	hypothetical protein CDD80_2632	NA	NA	DNstead	F11	SP	Small secreted protein;	NA	NA	NA	NA	Ophio5|2573
LOC105247801	Ophcf2|05412	0.824863	solute carrier family 2, facilitated glucose transporter member 1, transcript variant X2	PF00083|Sugar (and other) transporter	GO:0016021|integral component of membrane; GO:0022857|transmembrane transporter activity; GO:0055085|transmembrane transport	NA	NA	Camfl1|CFLO17038-PA	Cflo_N_g14070	hypothetical protein CDD80_4412	NA	NA	DNstead	F11	SP	Small secreted protein;	NA	NA	NA	NA	Ophio5|5853
LOC105247801	Ophcf2|04638	0.976486	solute carrier family 2, facilitated glucose transporter member 1, transcript variant X2	PF00083|Sugar (and other) transporter	GO:0016021|integral component of membrane; GO:0022857|transmembrane transporter activity; GO:0055085|transmembrane transport	NA	NA	Camfl1|CFLO17038-PA	Cflo_N_g14070	hypothetical protein CDD80_7411	NA	NA	NA	F11	SP	NA	NA	NA	NA	NA	NA
LOC105247801	Ophcf2|02046	0.56569	solute carrier family 2, facilitated glucose transporter member 1, transcript variant X2	PF00083|Sugar (and other) transporter	GO:0016021|integral component of membrane; GO:0022857|transmembrane transporter activity; GO:0055085|transmembrane transport	NA	NA	Camfl1|CFLO17038-PA	Cflo_N_g14070	hypothetical protein CDD80_5678	NA	NA	NA	F13	SP	NA	NA	NA	NA	NA	Ophio5|6825
LOC105247801	Ophcf2|04343	0.819989	solute carrier family 2, facilitated glucose transporter member 1, transcript variant X2	PF00083|Sugar (and other) transporter	GO:0016021|integral component of membrane; GO:0022857|transmembrane transporter activity; GO:0055085|transmembrane transport	NA	NA	Camfl1|CFLO17038-PA	Cflo_N_g14070	hypothetical protein CDD80_1521	NA	NA	NA	F4	SP	NA	NA	NA	NA	NA	Ophio5|6316
LOC105247801	Ophcf2|04591	0.941519	solute carrier family 2, facilitated glucose transporter member 1, transcript variant X2	PF00083|Sugar (and other) transporter	GO:0016021|integral component of membrane; GO:0022857|transmembrane transporter activity; GO:0055085|transmembrane transport	NA	NA	Camfl1|CFLO17038-PA	Cflo_N_g14070	hypothetical protein CDD80_3754	NA	NA	NA	NA	SP	Small secreted protein;	NA	NA	NA	NA	Ophio5|2065
LOC105247801	Ophcf2|00473	0.968239	solute carrier family 2, facilitated glucose transporter member 1, transcript variant X2	PF00083|Sugar (and other) transporter	GO:0016021|integral component of membrane; GO:0022857|transmembrane transporter activity; GO:0055085|transmembrane transport	NA	NA	Camfl1|CFLO17038-PA	Cflo_N_g14070	Hydrophobin 2	PF06766|Hydrophobin_2;	GO:0005576|extracellular region; GO:0005575|cellular_component;	NA	F3	SP	Small secreted protein;	NA	NA	NA	NA	Ophio5|1277
LOC105247801	Ophcf2|06795	0.876012	solute carrier family 2, facilitated glucose transporter member 1, transcript variant X2	PF00083|Sugar (and other) transporter	GO:0016021|integral component of membrane; GO:0022857|transmembrane transporter activity; GO:0055085|transmembrane transport	NA	NA	Camfl1|CFLO17038-PA	Cflo_N_g14070	hypothetical protein XA68_15694	NA	NA	DNstead	F11	SP	NA	NA	NA	NA	NA	Ophio5|5727
LOC105247801	Ophcf2|05384	0.510055	solute carrier family 2, facilitated glucose transporter member 1, transcript variant X2	PF00083|Sugar (and other) transporter	GO:0016021|integral component of membrane; GO:0022857|transmembrane transporter activity; GO:0055085|transmembrane transport	NA	NA	Camfl1|CFLO17038-PA	Cflo_N_g14070	hypothetical protein CDD80_4335	NA	NA	UP	F2	SP	Small secreted protein;	NA	NA	NA	NA	NA
LOC105247801	Ophcf2|03260	0.631349	solute carrier family 2, facilitated glucose transporter member 1, transcript variant X2	PF00083|Sugar (and other) transporter	GO:0016021|integral component of membrane; GO:0022857|transmembrane transporter activity; GO:0055085|transmembrane transport	NA	NA	Camfl1|CFLO17038-PA	Cflo_N_g14070	DnaJ and TPR domain protein	PF14559|TPR_19; PF13181|TPR_8; PF00226|DnaJ;	GO:0003674|molecular_function; GO:0005488|binding; GO:0005515|protein binding;	NA	F12	SP	NA	NA	NA	NA	NA	Ophio5|8618
LOC105247801	Ophcf2|00013	0.961331	solute carrier family 2, facilitated glucose transporter member 1, transcript variant X2	PF00083|Sugar (and other) transporter	GO:0016021|integral component of membrane; GO:0022857|transmembrane transporter activity; GO:0055085|transmembrane transport	NA	NA	Camfl1|CFLO17038-PA	Cflo_N_g14070	GATA zinc finger domain-containing protein 14-like	NA	NA	NA	F7	SP	NA	NA	NA	NA	NA	Ophio5|5997
LOC105247801	Ophcf2|04678	0.643491	solute carrier family 2, facilitated glucose transporter member 1, transcript variant X2	PF00083|Sugar (and other) transporter	GO:0016021|integral component of membrane; GO:0022857|transmembrane transporter activity; GO:0055085|transmembrane transport	NA	NA	Camfl1|CFLO17038-PA	Cflo_N_g14070	hypothetical protein CDD80_4641	NA	NA	DNstead	F11	SP	NA	NA	NA	NA	NA	NA
LOC105247801	Ophcf2|01486	0.965261	solute carrier family 2, facilitated glucose transporter member 1, transcript variant X2	PF00083|Sugar (and other) transporter	GO:0016021|integral component of membrane; GO:0022857|transmembrane transporter activity; GO:0055085|transmembrane transport	NA	NA	Camfl1|CFLO17038-PA	Cflo_N_g14070	hypothetical protein CP533_3141	PF01328|Peroxidase_2;	GO:0003824|catalytic activity; GO:0016491|oxidoreductase activity; GO:0003674|molecular_function; GO:0016684|oxidoreductase activity, acting on peroxide as acceptor; GO:0016209|antioxidant activity; GO:0004601|peroxidase activity;	NA	NA	SP	NA	NA	NA	NA	NA	Ophio5|3860
LOC105247801	Ophcf2|03579	0.522505	solute carrier family 2, facilitated glucose transporter member 1, transcript variant X2	PF00083|Sugar (and other) transporter	GO:0016021|integral component of membrane; GO:0022857|transmembrane transporter activity; GO:0055085|transmembrane transport	NA	NA	Camfl1|CFLO17038-PA	Cflo_N_g14070	mRNA binding post-transcriptional regulator	PF00076|RRM_1;	GO:0005488|binding; GO:0097159|organic cyclic compound binding; GO:0003674|molecular_function; GO:0003676|nucleic acid binding; GO:1901363|heterocyclic compound binding;	NA	F10	SP	NA	NA	NA	NA	NA	Ophio5|5476
LOC105247801	Ophcf2|06380	0.971124	solute carrier family 2, facilitated glucose transporter member 1, transcript variant X2	PF00083|Sugar (and other) transporter	GO:0016021|integral component of membrane; GO:0022857|transmembrane transporter activity; GO:0055085|transmembrane transport	NA	NA	Camfl1|CFLO17038-PA	Cflo_N_g14070	hypothetical protein CDD80_7053	NA	NA	NA	F1	SP	Small secreted protein;	NA	NA	NA	NA	Ophio5|3331
LOC105247801	Ophcf2|05681	0.9471	solute carrier family 2, facilitated glucose transporter member 1, transcript variant X2	PF00083|Sugar (and other) transporter	GO:0016021|integral component of membrane; GO:0022857|transmembrane transporter activity; GO:0055085|transmembrane transport	NA	NA	Camfl1|CFLO17038-PA	Cflo_N_g14070	Heterokaryon incompatibility protein Het-C	PF07217|Het-C;	NA	DNstead	F11	SP	NA	NA	NA	NA	NA	Ophio5|6618
LOC105247801	Ophcf2|04627	0.956844	solute carrier family 2, facilitated glucose transporter member 1, transcript variant X2	PF00083|Sugar (and other) transporter	GO:0016021|integral component of membrane; GO:0022857|transmembrane transporter activity; GO:0055085|transmembrane transport	NA	NA	Camfl1|CFLO17038-PA	Cflo_N_g14070	related to gEgh 16 protein	PF11327|Egh16-like;	NA	NA	NA	SP	NA	NA	NA	NA	NA	Ophio5|7836
LOC105247801	Ophcf2|02471	0.917036	solute carrier family 2, facilitated glucose transporter member 1, transcript variant X2	PF00083|Sugar (and other) transporter	GO:0016021|integral component of membrane; GO:0022857|transmembrane transporter activity; GO:0055085|transmembrane transport	NA	NA	Camfl1|CFLO17038-PA	Cflo_N_g14070	hypothetical protein CDD80_5451	NA	NA	UP	F1	SP	Small secreted protein;	NA	NA	NA	NA	Ophio5|7221
LOC105247801	Ophcf2|05493	0.746978	solute carrier family 2, facilitated glucose transporter member 1, transcript variant X2	PF00083|Sugar (and other) transporter	GO:0016021|integral component of membrane; GO:0022857|transmembrane transporter activity; GO:0055085|transmembrane transport	NA	NA	Camfl1|CFLO17038-PA	Cflo_N_g14070	hypothetical protein CDD80_7517	NA	NA	NA	F1	SP	NA	NA	NA	NA	NA	NA
LOC105247801	Ophcf2|07371	0.867042	solute carrier family 2, facilitated glucose transporter member 1, transcript variant X2	PF00083|Sugar (and other) transporter	GO:0016021|integral component of membrane; GO:0022857|transmembrane transporter activity; GO:0055085|transmembrane transport	NA	NA	Camfl1|CFLO17038-PA	Cflo_N_g14070	Endopolyphosphatase	PF00149|Metallophos;	GO:0003824|catalytic activity; GO:0003674|molecular_function; GO:0016787|hydrolase activity;	NA	F5	SP	NA	NA	NA	NA	NA	Ophio5|8206
LOC105247801	Ophcf2|01082	0.984539	solute carrier family 2, facilitated glucose transporter member 1, transcript variant X2	PF00083|Sugar (and other) transporter	GO:0016021|integral component of membrane; GO:0022857|transmembrane transporter activity; GO:0055085|transmembrane transport	NA	NA	Camfl1|CFLO17038-PA	Cflo_N_g14070	hypothetical protein CDD80_3190	NA	NA	UP	F2	SP	Small secreted protein;	NA	NA	NA	NA	Ophio5|1361
LOC105247801	Ophcf2|03308	0.966772	solute carrier family 2, facilitated glucose transporter member 1, transcript variant X2	PF00083|Sugar (and other) transporter	GO:0016021|integral component of membrane; GO:0022857|transmembrane transporter activity; GO:0055085|transmembrane transport	NA	NA	Camfl1|CFLO17038-PA	Cflo_N_g14070	hypothetical protein CDD80_1136	NA	NA	NA	F3	SP	NA	NA	NA	NA	1;	NA
LOC105247801	Ophcf2|00226	0.841563	solute carrier family 2, facilitated glucose transporter member 1, transcript variant X2	PF00083|Sugar (and other) transporter	GO:0016021|integral component of membrane; GO:0022857|transmembrane transporter activity; GO:0055085|transmembrane transport	NA	NA	Camfl1|CFLO17038-PA	Cflo_N_g14070	hypothetical protein CDD80_2909	NA	NA	UP	F4	SP	Small secreted protein;	NA	NA	NA	NA	NA
LOC105247801	Ophcf2|04785	0.895505	solute carrier family 2, facilitated glucose transporter member 1, transcript variant X2	PF00083|Sugar (and other) transporter	GO:0016021|integral component of membrane; GO:0022857|transmembrane transporter activity; GO:0055085|transmembrane transport	NA	NA	Camfl1|CFLO17038-PA	Cflo_N_g14070	related to signal sequence receptor alpha chain	PF03896|TRAP_alpha;	GO:0005575|cellular_component; GO:0044446|intracellular organelle part; GO:0044425|membrane part; GO:0044422|organelle part; GO:0044444|cytoplasmic part; GO:0016020|membrane; GO:0005789|endoplasmic reticulum membrane; GO:0044424|intracellular part; GO:0044432|endoplasmic reticulum part; GO:0044464|cell part;	NA	F13	SP	NA	NA	NA	NA	1;	Ophio5|833
LOC105247801	Ophcf2|03367	0.571731	solute carrier family 2, facilitated glucose transporter member 1, transcript variant X2	PF00083|Sugar (and other) transporter	GO:0016021|integral component of membrane; GO:0022857|transmembrane transporter activity; GO:0055085|transmembrane transport	NA	NA	Camfl1|CFLO17038-PA	Cflo_N_g14070	Protein sel-1	PF08238|Sel1;	NA	NA	F11	SP	NA	NA	NA	NA	NA	Ophio5|2258
LOC105247801	Ophcf2|05508	0.892171	solute carrier family 2, facilitated glucose transporter member 1, transcript variant X2	PF00083|Sugar (and other) transporter	GO:0016021|integral component of membrane; GO:0022857|transmembrane transporter activity; GO:0055085|transmembrane transport	NA	NA	Camfl1|CFLO17038-PA	Cflo_N_g14070	putative PPE family protein PPE40	NA	NA	NA	NA	SP	NA	NA	NA	NA	NA	Ophio5|4008
LOC105247801	Ophcf2|07026	0.981485	solute carrier family 2, facilitated glucose transporter member 1, transcript variant X2	PF00083|Sugar (and other) transporter	GO:0016021|integral component of membrane; GO:0022857|transmembrane transporter activity; GO:0055085|transmembrane transport	NA	NA	Camfl1|CFLO17038-PA	Cflo_N_g14070	hypothetical protein CDD80_5946	NA	NA	NA	NA	SP	NA	NA	NA	NA	NA	Ophio5|6698
LOC105247801	Ophcf2|04443	0.958255	solute carrier family 2, facilitated glucose transporter member 1, transcript variant X2	PF00083|Sugar (and other) transporter	GO:0016021|integral component of membrane; GO:0022857|transmembrane transporter activity; GO:0055085|transmembrane transport	NA	NA	Camfl1|CFLO17038-PA	Cflo_N_g14070	---NA---	NA	NA	NA	F3	SP	Small secreted protein;	NA	NA	NA	NA	NA
LOC105247801	Ophcf2|01037	0.956068	solute carrier family 2, facilitated glucose transporter member 1, transcript variant X2	PF00083|Sugar (and other) transporter	GO:0016021|integral component of membrane; GO:0022857|transmembrane transporter activity; GO:0055085|transmembrane transport	NA	NA	Camfl1|CFLO17038-PA	Cflo_N_g14070	nucleoside-diphosphate-sugar epimerase, putative	NA	NA	NA	F1	SP	NA	NA	NA	NA	NA	Ophio5|2731
LOC105247801	Ophcf2|02434	0.983389	solute carrier family 2, facilitated glucose transporter member 1, transcript variant X2	PF00083|Sugar (and other) transporter	GO:0016021|integral component of membrane; GO:0022857|transmembrane transporter activity; GO:0055085|transmembrane transport	NA	NA	Camfl1|CFLO17038-PA	Cflo_N_g14070	CAS1 appressorium specific protein	PF11327|Egh16-like;	NA	NA	NA	SP	NA	NA	NA	NA	NA	Ophio5|7534
LOC105247801	Ophcf2|01381	0.6251	solute carrier family 2, facilitated glucose transporter member 1, transcript variant X2	PF00083|Sugar (and other) transporter	GO:0016021|integral component of membrane; GO:0022857|transmembrane transporter activity; GO:0055085|transmembrane transport	NA	NA	Camfl1|CFLO17038-PA	Cflo_N_g14070	hypothetical protein CDD80_1296	NA	NA	NA	F5	SP	Small secreted protein;	NA	NA	NA	1;	NA
LOC105247801	Ophcf2|02423	0.913692	solute carrier family 2, facilitated glucose transporter member 1, transcript variant X2	PF00083|Sugar (and other) transporter	GO:0016021|integral component of membrane; GO:0022857|transmembrane transporter activity; GO:0055085|transmembrane transport	NA	NA	Camfl1|CFLO17038-PA	Cflo_N_g14070	glycosyl hydrolase family 16	PF00722|Glyco_hydro_16;	GO:0003824|catalytic activity; GO:0016787|hydrolase activity; GO:0004553|hydrolase activity, hydrolyzing O-glycosyl compounds; GO:0003674|molecular_function; GO:0008150|biological_process; GO:0005975|carbohydrate metabolic process; GO:0071704|organic substance metabolic process; GO:0044238|primary metabolic process; GO:0016798|hydrolase activity, acting on glycosyl bonds; GO:0008152|metabolic pro…	UPstead	F2	SP	NA	NA	NA	NA	1;	Ophio5|2812
LOC105247801	Ophcf2|07085	0.950037	solute carrier family 2, facilitated glucose transporter member 1, transcript variant X2	PF00083|Sugar (and other) transporter	GO:0016021|integral component of membrane; GO:0022857|transmembrane transporter activity; GO:0055085|transmembrane transport	NA	NA	Camfl1|CFLO17038-PA	Cflo_N_g14070	hypothetical protein CDD80_1892	NA	NA	UP	F3	SP	Small secreted protein;	NA	NA	NA	NA	NA
LOC105247801	Ophcf2|01091	0.967321	solute carrier family 2, facilitated glucose transporter member 1, transcript variant X2	PF00083|Sugar (and other) transporter	GO:0016021|integral component of membrane; GO:0022857|transmembrane transporter activity; GO:0055085|transmembrane transport	NA	NA	Camfl1|CFLO17038-PA	Cflo_N_g14070	hypothetical protein CDD80_6644	NA	NA	UPstead	F2	SP	NA	NA	NA	NA	NA	Ophio5|6859
LOC105247801	Ophcf2|06153	0.704016	solute carrier family 2, facilitated glucose transporter member 1, transcript variant X2	PF00083|Sugar (and other) transporter	GO:0016021|integral component of membrane; GO:0022857|transmembrane transporter activity; GO:0055085|transmembrane transport	NA	NA	Camfl1|CFLO17038-PA	Cflo_N_g14070	PR-1-like protein	PF00188|CAP;	NA	DNstead	F11	SP	NA	NA	NA	NA	NA	Ophio5|4354
LOC105247801	Ophcf2|01634	0.85834	solute carrier family 2, facilitated glucose transporter member 1, transcript variant X2	PF00083|Sugar (and other) transporter	GO:0016021|integral component of membrane; GO:0022857|transmembrane transporter activity; GO:0055085|transmembrane transport	NA	NA	Camfl1|CFLO17038-PA	Cflo_N_g14070	hypothetical protein CDD80_2815	NA	NA	NA	NA	SP	Small secreted protein;	NA	NA	NA	NA	NA
LOC105247801	Ophcf2|05702	0.853337	solute carrier family 2, facilitated glucose transporter member 1, transcript variant X2	PF00083|Sugar (and other) transporter	GO:0016021|integral component of membrane; GO:0022857|transmembrane transporter activity; GO:0055085|transmembrane transport	NA	NA	Camfl1|CFLO17038-PA	Cflo_N_g14070	extracellular serine-rich protein	NA	NA	NA	NA	SP	NA	NA	NA	NA	NA	Ophio5|3551
LOC105247801	Ophcf2|05247	0.865512	solute carrier family 2, facilitated glucose transporter member 1, transcript variant X2	PF00083|Sugar (and other) transporter	GO:0016021|integral component of membrane; GO:0022857|transmembrane transporter activity; GO:0055085|transmembrane transport	NA	NA	Camfl1|CFLO17038-PA	Cflo_N_g14070	hypothetical protein CDD80_1987	NA	NA	NA	F5	SP	Small secreted protein;	NA	NA	NA	NA	NA
LOC105247805	Ophcf2|06355	0.571878	cytochrome c oxidase assembly protein COX19	NA	NA	NA	A4	Camfl1|CFLO18212-PA	Cflo_N_g12766	Heat Labile Enterotoxin Type Iib	NA	NA	DNstead	F11	SP	NA	NA	NA	NA	NA	Ophio5|5273
LOC105247805	Ophcf2|04627	0.862396	cytochrome c oxidase assembly protein COX19	NA	NA	NA	A4	Camfl1|CFLO18212-PA	Cflo_N_g12766	related to gEgh 16 protein	PF11327|Egh16-like;	NA	NA	NA	SP	NA	NA	NA	NA	NA	Ophio5|7836
LOC105247805	Ophcf2|03917	0.622676	cytochrome c oxidase assembly protein COX19	NA	NA	NA	A4	Camfl1|CFLO18212-PA	Cflo_N_g12766	hypothetical protein CP532_2174	NA	NA	NA	F11	SP	NA	NA	NA	NA	NA	Ophio5|7275
LOC105247806	Ophcf2|06962	0.89518	phosphopantothenoylcysteine decarboxylase	PF02441|Flavoprotein	GO:0003824|catalytic activity	NA	A4	Camfl1|CFLO18213-PA	Cflo_N_g12767	cytochrome P450	PF00067|p450;	GO:0003824|catalytic activity; GO:0005506|iron ion binding; GO:0005488|binding; GO:0046906|tetrapyrrole binding; GO:0097159|organic cyclic compound binding; GO:0048037|cofactor binding; GO:0055114|oxidation-reduction process; GO:0046872|metal ion binding; GO:0003674|molecular_function; GO:0016705|oxidoreductase activity, acting on paired donors, with incorporation or reduction of molecular oxygen…	UPstead	F2	SP	NA	NA	NA	NA	NA	Ophio5|7801
LOC105247812	Ophcf2|00836	0.635189	hepatocyte nuclear factor 4-gamma, transcript variant X1	PF00104|Ligand-binding domain of nuclear hormone receptor; PF00105|Zinc finger, C4 type (two domains)	GO:0003700|DNA-binding transcription factor activity; GO:0005634|nucleus; GO:0006355|regulation of transcription, DNA-templated; GO:0008270|zinc ion binding; GO:0043565|sequence-specific DNA binding	NA	A2	Camfl1|CFLO22342-PA	Cflo_N_g4096	Carboxylic ester hydrolase	PF00135|COesterase;	NA	UPstead	F3	SP	NA	NA	NA	MER034745 - 2210023G05RIK protein (Mus musculus) [S09.961]#S09X#; MER034726 - carboxylesterase 2 (Mus musculus) [S09.997]#S09X#; MER034727 - carboxylesterase 6 {{Rattus norvegicus}} (Rattus norvegicus) [S09.953]#S09X#; MER077885 - carboxylesterase homologue {{Rattus norvegicus}} (Rattus norvegicus) [S09.954]#S09X#; MER034744 - putative carboxylesterase {{Rattus norvegicus}} (Rattus norvegicus) [S…	NA	Ophio5|7125
LOC105247812	Ophcf2|00545	0.829859	hepatocyte nuclear factor 4-gamma, transcript variant X1	PF00104|Ligand-binding domain of nuclear hormone receptor; PF00105|Zinc finger, C4 type (two domains)	GO:0003700|DNA-binding transcription factor activity; GO:0005634|nucleus; GO:0006355|regulation of transcription, DNA-templated; GO:0008270|zinc ion binding; GO:0043565|sequence-specific DNA binding	NA	A2	Camfl1|CFLO22342-PA	Cflo_N_g4096	Amine oxidase	PF13450|NAD_binding_8; PF01593|Amino_oxidase;	GO:0003824|catalytic activity; GO:0055114|oxidation-reduction process; GO:0016491|oxidoreductase activity; GO:0003674|molecular_function; GO:0008150|biological_process; GO:0008152|metabolic process;	UPstead	F2	SP	NA	NA	NA	NA	NA	Ophio5|7649
LOC105247812	Ophcf2|05548	0.734758	hepatocyte nuclear factor 4-gamma, transcript variant X1	PF00104|Ligand-binding domain of nuclear hormone receptor; PF00105|Zinc finger, C4 type (two domains)	GO:0003700|DNA-binding transcription factor activity; GO:0005634|nucleus; GO:0006355|regulation of transcription, DNA-templated; GO:0008270|zinc ion binding; GO:0043565|sequence-specific DNA binding	NA	A2	Camfl1|CFLO22342-PA	Cflo_N_g4096	putative sulphydryl oxidase protein	PF07992|Pyr_redox_2;	GO:0003824|catalytic activity; GO:0055114|oxidation-reduction process; GO:0016491|oxidoreductase activity; GO:0003674|molecular_function; GO:0008150|biological_process; GO:0008152|metabolic process;	UPstead	F3	SP	NA	NA	NA	NA	NA	Ophio5|7384
LOC105247813	Ophcf2|00170	0.79052	GATA zinc finger domain-containing protein 1	PF00320|GATA zinc finger	GO:0006355|regulation of transcription, DNA-templated; GO:0008270|zinc ion binding; GO:0043565|sequence-specific DNA binding	NA	A15	Camfl1|CFLO19084-PA	Cflo_N_g13916	hypothetical protein CDD80_5661	NA	NA	NA	F12	SP	Small secreted protein;	NA	NA	NA	NA	NA
LOC105247813	Ophcf2|01082	0.845117	GATA zinc finger domain-containing protein 1	PF00320|GATA zinc finger	GO:0006355|regulation of transcription, DNA-templated; GO:0008270|zinc ion binding; GO:0043565|sequence-specific DNA binding	NA	A15	Camfl1|CFLO19084-PA	Cflo_N_g13916	hypothetical protein CDD80_3190	NA	NA	UP	F2	SP	Small secreted protein;	NA	NA	NA	NA	Ophio5|1361
LOC105247813	Ophcf2|05551	0.806521	GATA zinc finger domain-containing protein 1	PF00320|GATA zinc finger	GO:0006355|regulation of transcription, DNA-templated; GO:0008270|zinc ion binding; GO:0043565|sequence-specific DNA binding	NA	A15	Camfl1|CFLO19084-PA	Cflo_N_g13916	---NA---	NA	NA	NA	F13	SP	NA	NA	NA	NA	NA	NA
LOC105247813	Ophcf2|03616	0.524781	GATA zinc finger domain-containing protein 1	PF00320|GATA zinc finger	GO:0006355|regulation of transcription, DNA-templated; GO:0008270|zinc ion binding; GO:0043565|sequence-specific DNA binding	NA	A15	Camfl1|CFLO19084-PA	Cflo_N_g13916	---NA---	NA	NA	NA	NA	SP	NA	NA	NA	NA	NA	NA
LOC105247813	Ophcf2|07085	0.806113	GATA zinc finger domain-containing protein 1	PF00320|GATA zinc finger	GO:0006355|regulation of transcription, DNA-templated; GO:0008270|zinc ion binding; GO:0043565|sequence-specific DNA binding	NA	A15	Camfl1|CFLO19084-PA	Cflo_N_g13916	hypothetical protein CDD80_1892	NA	NA	UP	F3	SP	Small secreted protein;	NA	NA	NA	NA	NA
LOC105247813	Ophcf2|02328	0.528419	GATA zinc finger domain-containing protein 1	PF00320|GATA zinc finger	GO:0006355|regulation of transcription, DNA-templated; GO:0008270|zinc ion binding; GO:0043565|sequence-specific DNA binding	NA	A15	Camfl1|CFLO19084-PA	Cflo_N_g13916	related to Het-c protein	PF07217|Het-C;	NA	NA	F9	SP	NA	NA	NA	NA	1;	Ophio5|4334
LOC105247813	Ophcf2|00013	0.776199	GATA zinc finger domain-containing protein 1	PF00320|GATA zinc finger	GO:0006355|regulation of transcription, DNA-templated; GO:0008270|zinc ion binding; GO:0043565|sequence-specific DNA binding	NA	A15	Camfl1|CFLO19084-PA	Cflo_N_g13916	GATA zinc finger domain-containing protein 14-like	NA	NA	NA	F7	SP	NA	NA	NA	NA	NA	Ophio5|5997
LOC105247823	Ophcf2|02328	0.536962	uncharacterized LOC105247823	NA	NA	NA	A3	Camfl1|CFLO19086-PA	Cflo_N_g13920	related to Het-c protein	PF07217|Het-C;	NA	NA	F9	SP	NA	NA	NA	NA	1;	Ophio5|4334
LOC105247823	Ophcf2|05681	0.51325	uncharacterized LOC105247823	NA	NA	NA	A3	Camfl1|CFLO19086-PA	Cflo_N_g13920	Heterokaryon incompatibility protein Het-C	PF07217|Het-C;	NA	DNstead	F11	SP	NA	NA	NA	NA	NA	Ophio5|6618
LOC105247823	Ophcf2|00217	0.626331	uncharacterized LOC105247823	NA	NA	NA	A3	Camfl1|CFLO19086-PA	Cflo_N_g13920	hypothetical protein CDD80_6239	NA	NA	UPstead	F2	SP	Small secreted protein;	NA	NA	NA	NA	NA
LOC105247823	Ophcf2|05957	0.742398	uncharacterized LOC105247823	NA	NA	NA	A3	Camfl1|CFLO19086-PA	Cflo_N_g13920	---NA---	NA	NA	NA	F12	SP	NA	NA	NA	NA	NA	NA
LOC105247823	Ophcf2|00030	0.611889	uncharacterized LOC105247823	NA	NA	NA	A3	Camfl1|CFLO19086-PA	Cflo_N_g13920	hypothetical protein CDD80_2632	NA	NA	DNstead	F11	SP	Small secreted protein;	NA	NA	NA	NA	Ophio5|2573
LOC105247828	Ophcf2|07305	0.639519	ATP-dependent DNA helicase DDX11	PF13307|Helicase C-terminal domain; PF06733|DEAD_2	GO:0003677|DNA binding; GO:0003678|DNA helicase activity; GO:0005524|ATP binding; GO:0006139|nucleobase-containing compound metabolic process	NA	NA	Camfl1|CFLO23311-PA	Cflo_N_g12251	hypothetical protein CDD80_4456	NA	NA	NA	F1	SP	Small secreted protein;	NA	NA	NA	NA	Ophio5|883
LOC105247828	Ophcf2|01656	0.852831	ATP-dependent DNA helicase DDX11	PF13307|Helicase C-terminal domain; PF06733|DEAD_2	GO:0003677|DNA binding; GO:0003678|DNA helicase activity; GO:0005524|ATP binding; GO:0006139|nucleobase-containing compound metabolic process	NA	NA	Camfl1|CFLO23311-PA	Cflo_N_g12251	glycoside hydrolase family 43 protein	PF04616|Glyco_hydro_43;	GO:0003824|catalytic activity; GO:0016787|hydrolase activity; GO:0004553|hydrolase activity, hydrolyzing O-glycosyl compounds; GO:0003674|molecular_function; GO:0008150|biological_process; GO:0005975|carbohydrate metabolic process; GO:0071704|organic substance metabolic process; GO:0044238|primary metabolic process; GO:0016798|hydrolase activity, acting on glycosyl bonds; GO:0008152|metabolic pro…	UPstead	F2	SP	NA	NA	NA	NA	NA	Ophio5|2133
LOC105247828	Ophcf2|04763	0.768638	ATP-dependent DNA helicase DDX11	PF13307|Helicase C-terminal domain; PF06733|DEAD_2	GO:0003677|DNA binding; GO:0003678|DNA helicase activity; GO:0005524|ATP binding; GO:0006139|nucleobase-containing compound metabolic process	NA	NA	Camfl1|CFLO23311-PA	Cflo_N_g12251	peptidyl-prolyl cis-trans isomerase b precursor	PF00160|Pro_isomerase;	GO:0003755|peptidyl-prolyl cis-trans isomerase activity; GO:0006464|cellular protein modification process; GO:0003674|molecular_function; GO:0000413|protein peptidyl-prolyl isomerization; GO:0071704|organic substance metabolic process; GO:0009987|cellular process; GO:0016859|cis-trans isomerase activity; GO:0044267|cellular protein metabolic process; GO:0043412|macromolecule modification; GO:0140…	NA	F13	SP	NA	NA	NA	NA	1;	Ophio5|5750
LOC105247834	Ophcf2|00030	0.6661	exosome complex exonuclease RRP44	PF13638|PIN domain; PF17215|S1 domain; PF00773|RNB domain; PF17216|Rrp44-like cold shock domain; PF17849|Dis3-like cold-shock domain 2 (CSD2)	GO:0003723|RNA binding; GO:0004540|ribonuclease activity	NA	A19	Camfl1|CFLO23318-PA	Cflo_N_g12252	hypothetical protein CDD80_2632	NA	NA	DNstead	F11	SP	Small secreted protein;	NA	NA	NA	NA	Ophio5|2573
LOC105247836	Ophcf2|04763	0.797578	DNA replication complex GINS protein PSF3	PF05916|GINS complex protein	NA	NA	A19	Camfl1|CFLO22333-PA	Cflo_N_g4097	peptidyl-prolyl cis-trans isomerase b precursor	PF00160|Pro_isomerase;	GO:0003755|peptidyl-prolyl cis-trans isomerase activity; GO:0006464|cellular protein modification process; GO:0003674|molecular_function; GO:0000413|protein peptidyl-prolyl isomerization; GO:0071704|organic substance metabolic process; GO:0009987|cellular process; GO:0016859|cis-trans isomerase activity; GO:0044267|cellular protein metabolic process; GO:0043412|macromolecule modification; GO:0140…	NA	F13	SP	NA	NA	NA	NA	1;	Ophio5|5750
LOC105247836	Ophcf2|04785	0.510976	DNA replication complex GINS protein PSF3	PF05916|GINS complex protein	NA	NA	A19	Camfl1|CFLO22333-PA	Cflo_N_g4097	related to signal sequence receptor alpha chain	PF03896|TRAP_alpha;	GO:0005575|cellular_component; GO:0044446|intracellular organelle part; GO:0044425|membrane part; GO:0044422|organelle part; GO:0044444|cytoplasmic part; GO:0016020|membrane; GO:0005789|endoplasmic reticulum membrane; GO:0044424|intracellular part; GO:0044432|endoplasmic reticulum part; GO:0044464|cell part;	NA	F13	SP	NA	NA	NA	NA	1;	Ophio5|833
LOC105247840	Ophcf2|04763	0.636866	brefeldin A-inhibited guanine nucleotide-exchange protein 2	PF01369|Sec7 domain; PF16213|Dimerisation and cyclophilin-binding domain of Mon2; PF09324|Domain of unknown function (DUF1981); PF12783|Guanine nucleotide exchange factor in Golgi transport N-terminal	GO:0005086|ARF guanyl-nucleotide exchange factor activity; GO:0032012|regulation of ARF protein signal transduction	NA	A4	Camfl1|CFLO22229-PA	Cflo_N_g9176	peptidyl-prolyl cis-trans isomerase b precursor	PF00160|Pro_isomerase;	GO:0003755|peptidyl-prolyl cis-trans isomerase activity; GO:0006464|cellular protein modification process; GO:0003674|molecular_function; GO:0000413|protein peptidyl-prolyl isomerization; GO:0071704|organic substance metabolic process; GO:0009987|cellular process; GO:0016859|cis-trans isomerase activity; GO:0044267|cellular protein metabolic process; GO:0043412|macromolecule modification; GO:0140…	NA	F13	SP	NA	NA	NA	NA	1;	Ophio5|5750
LOC105247841	Ophcf2|02365	0.751184	luc7-like protein 3, transcript variant X4	PF03194|LUC7 N_terminus	GO:0003729|mRNA binding; GO:0005685|U1 snRNP; GO:0006376|mRNA splice site selection	NA	A12	Camfl1|CFLO22226-PA	Cflo_N_g9175	hypothetical protein CDD80_691	NA	NA	UPstead	F3	SP	Small secreted protein;	NA	NA	NA	NA	Ophio5|4156
LOC105247841	Ophcf2|02663	0.710859	luc7-like protein 3, transcript variant X4	PF03194|LUC7 N_terminus	GO:0003729|mRNA binding; GO:0005685|U1 snRNP; GO:0006376|mRNA splice site selection	NA	A12	Camfl1|CFLO22226-PA	Cflo_N_g9175	hypothetical protein CDD80_7381	NA	NA	NA	NA	SP	Small secreted protein;	NA	NA	NA	NA	Ophio5|2221
LOC105247841	Ophcf2|04785	0.58022	luc7-like protein 3, transcript variant X4	PF03194|LUC7 N_terminus	GO:0003729|mRNA binding; GO:0005685|U1 snRNP; GO:0006376|mRNA splice site selection	NA	A12	Camfl1|CFLO22226-PA	Cflo_N_g9175	related to signal sequence receptor alpha chain	PF03896|TRAP_alpha;	GO:0005575|cellular_component; GO:0044446|intracellular organelle part; GO:0044425|membrane part; GO:0044422|organelle part; GO:0044444|cytoplasmic part; GO:0016020|membrane; GO:0005789|endoplasmic reticulum membrane; GO:0044424|intracellular part; GO:0044432|endoplasmic reticulum part; GO:0044464|cell part;	NA	F13	SP	NA	NA	NA	NA	1;	Ophio5|833
LOC105247841	Ophcf2|00030	0.583086	luc7-like protein 3, transcript variant X4	PF03194|LUC7 N_terminus	GO:0003729|mRNA binding; GO:0005685|U1 snRNP; GO:0006376|mRNA splice site selection	NA	A12	Camfl1|CFLO22226-PA	Cflo_N_g9175	hypothetical protein CDD80_2632	NA	NA	DNstead	F11	SP	Small secreted protein;	NA	NA	NA	NA	Ophio5|2573
LOC105247841	Ophcf2|03621	0.507116	luc7-like protein 3, transcript variant X4	PF03194|LUC7 N_terminus	GO:0003729|mRNA binding; GO:0005685|U1 snRNP; GO:0006376|mRNA splice site selection	NA	A12	Camfl1|CFLO22226-PA	Cflo_N_g9175	hypothetical protein CDD80_6145	NA	NA	DNstead	F9	SP	Small secreted protein;	NA	NA	NA	NA	NA
LOC105247841	Ophcf2|05247	0.871242	luc7-like protein 3, transcript variant X4	PF03194|LUC7 N_terminus	GO:0003729|mRNA binding; GO:0005685|U1 snRNP; GO:0006376|mRNA splice site selection	NA	A12	Camfl1|CFLO22226-PA	Cflo_N_g9175	hypothetical protein CDD80_1987	NA	NA	NA	F5	SP	Small secreted protein;	NA	NA	NA	NA	NA
LOC105247841	Ophcf2|07122	0.536008	luc7-like protein 3, transcript variant X4	PF03194|LUC7 N_terminus	GO:0003729|mRNA binding; GO:0005685|U1 snRNP; GO:0006376|mRNA splice site selection	NA	A12	Camfl1|CFLO22226-PA	Cflo_N_g9175	hypothetical protein CDD80_3670	NA	NA	NA	F12	SP	NA	NA	NA	NA	NA	Ophio5|6217
LOC105247848	Ophcf2|07085	0.817022	heterogeneous nuclear ribonucleoprotein A1, A2/B1 homolog, transcript variant X2	PF00076|RNA recognition motif. (a.k.a. RRM, RBD, or RNP domain); PF00076|RNA recognition motif. (a.k.a. RRM, RBD, or RNP domain)	GO:0003729|mRNA binding	NA	A18	Camfl1|CFLO22222-PA	Cflo_N_g9185	hypothetical protein CDD80_1892	NA	NA	UP	F3	SP	Small secreted protein;	NA	NA	NA	NA	NA
LOC105247848	Ophcf2|00013	0.597819	heterogeneous nuclear ribonucleoprotein A1, A2/B1 homolog, transcript variant X2	PF00076|RNA recognition motif. (a.k.a. RRM, RBD, or RNP domain); PF00076|RNA recognition motif. (a.k.a. RRM, RBD, or RNP domain)	GO:0003729|mRNA binding	NA	A18	Camfl1|CFLO22222-PA	Cflo_N_g9185	GATA zinc finger domain-containing protein 14-like	NA	NA	NA	F7	SP	NA	NA	NA	NA	NA	Ophio5|5997
LOC105247848	Ophcf2|04627	0.52847	heterogeneous nuclear ribonucleoprotein A1, A2/B1 homolog, transcript variant X2	PF00076|RNA recognition motif. (a.k.a. RRM, RBD, or RNP domain); PF00076|RNA recognition motif. (a.k.a. RRM, RBD, or RNP domain)	GO:0003729|mRNA binding	NA	A18	Camfl1|CFLO22222-PA	Cflo_N_g9185	related to gEgh 16 protein	PF11327|Egh16-like;	NA	NA	NA	SP	NA	NA	NA	NA	NA	Ophio5|7836
LOC105247848	Ophcf2|03136	0.806236	heterogeneous nuclear ribonucleoprotein A1, A2/B1 homolog, transcript variant X2	PF00076|RNA recognition motif. (a.k.a. RRM, RBD, or RNP domain); PF00076|RNA recognition motif. (a.k.a. RRM, RBD, or RNP domain)	GO:0003729|mRNA binding	NA	A18	Camfl1|CFLO22222-PA	Cflo_N_g9185	NADPH oxidase	NA	NA	UPstead	F2	SP	NA	NA	NA	NA	1;	Ophio5|8155
LOC105247848	Ophcf2|05247	0.870879	heterogeneous nuclear ribonucleoprotein A1, A2/B1 homolog, transcript variant X2	PF00076|RNA recognition motif. (a.k.a. RRM, RBD, or RNP domain); PF00076|RNA recognition motif. (a.k.a. RRM, RBD, or RNP domain)	GO:0003729|mRNA binding	NA	A18	Camfl1|CFLO22222-PA	Cflo_N_g9185	hypothetical protein CDD80_1987	NA	NA	NA	F5	SP	Small secreted protein;	NA	NA	NA	NA	NA
LOC105247848	Ophcf2|02423	0.937952	heterogeneous nuclear ribonucleoprotein A1, A2/B1 homolog, transcript variant X2	PF00076|RNA recognition motif. (a.k.a. RRM, RBD, or RNP domain); PF00076|RNA recognition motif. (a.k.a. RRM, RBD, or RNP domain)	GO:0003729|mRNA binding	NA	A18	Camfl1|CFLO22222-PA	Cflo_N_g9185	glycosyl hydrolase family 16	PF00722|Glyco_hydro_16;	GO:0003824|catalytic activity; GO:0016787|hydrolase activity; GO:0004553|hydrolase activity, hydrolyzing O-glycosyl compounds; GO:0003674|molecular_function; GO:0008150|biological_process; GO:0005975|carbohydrate metabolic process; GO:0071704|organic substance metabolic process; GO:0044238|primary metabolic process; GO:0016798|hydrolase activity, acting on glycosyl bonds; GO:0008152|metabolic pro…	UPstead	F2	SP	NA	NA	NA	NA	1;	Ophio5|2812
LOC105247848	Ophcf2|05465	0.89947	heterogeneous nuclear ribonucleoprotein A1, A2/B1 homolog, transcript variant X2	PF00076|RNA recognition motif. (a.k.a. RRM, RBD, or RNP domain); PF00076|RNA recognition motif. (a.k.a. RRM, RBD, or RNP domain)	GO:0003729|mRNA binding	NA	A18	Camfl1|CFLO22222-PA	Cflo_N_g9185	Cna B-type domain-containing protein	NA	NA	NA	NA	SP	NA	NA	NA	NA	NA	NA
LOC105247848	Ophcf2|02221	0.596529	heterogeneous nuclear ribonucleoprotein A1, A2/B1 homolog, transcript variant X2	PF00076|RNA recognition motif. (a.k.a. RRM, RBD, or RNP domain); PF00076|RNA recognition motif. (a.k.a. RRM, RBD, or RNP domain)	GO:0003729|mRNA binding	NA	A18	Camfl1|CFLO22222-PA	Cflo_N_g9185	protein-tyrosine phosphatase	NA	NA	NA	F2	SP	NA	NA	NA	NA	NA	Ophio5|3459
LOC105247848	Ophcf2|02328	0.76631	heterogeneous nuclear ribonucleoprotein A1, A2/B1 homolog, transcript variant X2	PF00076|RNA recognition motif. (a.k.a. RRM, RBD, or RNP domain); PF00076|RNA recognition motif. (a.k.a. RRM, RBD, or RNP domain)	GO:0003729|mRNA binding	NA	A18	Camfl1|CFLO22222-PA	Cflo_N_g9185	related to Het-c protein	PF07217|Het-C;	NA	NA	F9	SP	NA	NA	NA	NA	1;	Ophio5|4334
LOC105247848	Ophcf2|04763	0.964985	heterogeneous nuclear ribonucleoprotein A1, A2/B1 homolog, transcript variant X2	PF00076|RNA recognition motif. (a.k.a. RRM, RBD, or RNP domain); PF00076|RNA recognition motif. (a.k.a. RRM, RBD, or RNP domain)	GO:0003729|mRNA binding	NA	A18	Camfl1|CFLO22222-PA	Cflo_N_g9185	peptidyl-prolyl cis-trans isomerase b precursor	PF00160|Pro_isomerase;	GO:0003755|peptidyl-prolyl cis-trans isomerase activity; GO:0006464|cellular protein modification process; GO:0003674|molecular_function; GO:0000413|protein peptidyl-prolyl isomerization; GO:0071704|organic substance metabolic process; GO:0009987|cellular process; GO:0016859|cis-trans isomerase activity; GO:0044267|cellular protein metabolic process; GO:0043412|macromolecule modification; GO:0140…	NA	F13	SP	NA	NA	NA	NA	1;	Ophio5|5750
LOC105247848	Ophcf2|03707	0.648349	heterogeneous nuclear ribonucleoprotein A1, A2/B1 homolog, transcript variant X2	PF00076|RNA recognition motif. (a.k.a. RRM, RBD, or RNP domain); PF00076|RNA recognition motif. (a.k.a. RRM, RBD, or RNP domain)	GO:0003729|mRNA binding	NA	A18	Camfl1|CFLO22222-PA	Cflo_N_g9185	hypothetical protein CDD80_4177	NA	NA	UPstead	F1	SP	NA	NA	NA	NA	NA	Ophio5|1254
LOC105247848	Ophcf2|06337	0.772153	heterogeneous nuclear ribonucleoprotein A1, A2/B1 homolog, transcript variant X2	PF00076|RNA recognition motif. (a.k.a. RRM, RBD, or RNP domain); PF00076|RNA recognition motif. (a.k.a. RRM, RBD, or RNP domain)	GO:0003729|mRNA binding	NA	A18	Camfl1|CFLO22222-PA	Cflo_N_g9185	hypothetical protein CDD80_3523	NA	NA	NA	F11	SP	NA	NA	NA	NA	NA	NA
LOC105247848	Ophcf2|02046	0.804211	heterogeneous nuclear ribonucleoprotein A1, A2/B1 homolog, transcript variant X2	PF00076|RNA recognition motif. (a.k.a. RRM, RBD, or RNP domain); PF00076|RNA recognition motif. (a.k.a. RRM, RBD, or RNP domain)	GO:0003729|mRNA binding	NA	A18	Camfl1|CFLO22222-PA	Cflo_N_g9185	hypothetical protein CDD80_5678	NA	NA	NA	F13	SP	NA	NA	NA	NA	NA	Ophio5|6825
LOC105247848	Ophcf2|03160	0.760592	heterogeneous nuclear ribonucleoprotein A1, A2/B1 homolog, transcript variant X2	PF00076|RNA recognition motif. (a.k.a. RRM, RBD, or RNP domain); PF00076|RNA recognition motif. (a.k.a. RRM, RBD, or RNP domain)	GO:0003729|mRNA binding	NA	A18	Camfl1|CFLO22222-PA	Cflo_N_g9185	hypothetical protein CDD80_1966	NA	NA	NA	NA	SP	NA	NA	NA	NA	NA	Ophio5|5666
LOC105247848	Ophcf2|05681	0.792058	heterogeneous nuclear ribonucleoprotein A1, A2/B1 homolog, transcript variant X2	PF00076|RNA recognition motif. (a.k.a. RRM, RBD, or RNP domain); PF00076|RNA recognition motif. (a.k.a. RRM, RBD, or RNP domain)	GO:0003729|mRNA binding	NA	A18	Camfl1|CFLO22222-PA	Cflo_N_g9185	Heterokaryon incompatibility protein Het-C	PF07217|Het-C;	NA	DNstead	F11	SP	NA	NA	NA	NA	NA	Ophio5|6618
LOC105247848	Ophcf2|03260	0.849582	heterogeneous nuclear ribonucleoprotein A1, A2/B1 homolog, transcript variant X2	PF00076|RNA recognition motif. (a.k.a. RRM, RBD, or RNP domain); PF00076|RNA recognition motif. (a.k.a. RRM, RBD, or RNP domain)	GO:0003729|mRNA binding	NA	A18	Camfl1|CFLO22222-PA	Cflo_N_g9185	DnaJ and TPR domain protein	PF14559|TPR_19; PF13181|TPR_8; PF00226|DnaJ;	GO:0003674|molecular_function; GO:0005488|binding; GO:0005515|protein binding;	NA	F12	SP	NA	NA	NA	NA	NA	Ophio5|8618
LOC105247848	Ophcf2|03425	0.766111	heterogeneous nuclear ribonucleoprotein A1, A2/B1 homolog, transcript variant X2	PF00076|RNA recognition motif. (a.k.a. RRM, RBD, or RNP domain); PF00076|RNA recognition motif. (a.k.a. RRM, RBD, or RNP domain)	GO:0003729|mRNA binding	NA	A18	Camfl1|CFLO22222-PA	Cflo_N_g9185	hypothetical protein CDD80_2418	NA	NA	NA	F3	SP	NA	NA	NA	NA	1;	NA
LOC105247848	Ophcf2|05980	0.835933	heterogeneous nuclear ribonucleoprotein A1, A2/B1 homolog, transcript variant X2	PF00076|RNA recognition motif. (a.k.a. RRM, RBD, or RNP domain); PF00076|RNA recognition motif. (a.k.a. RRM, RBD, or RNP domain)	GO:0003729|mRNA binding	NA	A18	Camfl1|CFLO22222-PA	Cflo_N_g9185	hypothetical protein CDD80_5608	PF01328|Peroxidase_2;	GO:0003824|catalytic activity; GO:0016491|oxidoreductase activity; GO:0003674|molecular_function; GO:0016684|oxidoreductase activity, acting on peroxide as acceptor; GO:0016209|antioxidant activity; GO:0004601|peroxidase activity;	NA	NA	SP	NA	NA	NA	NA	NA	Ophio5|3453
LOC105247848	Ophcf2|06355	0.934866	heterogeneous nuclear ribonucleoprotein A1, A2/B1 homolog, transcript variant X2	PF00076|RNA recognition motif. (a.k.a. RRM, RBD, or RNP domain); PF00076|RNA recognition motif. (a.k.a. RRM, RBD, or RNP domain)	GO:0003729|mRNA binding	NA	A18	Camfl1|CFLO22222-PA	Cflo_N_g9185	Heat Labile Enterotoxin Type Iib	NA	NA	DNstead	F11	SP	NA	NA	NA	NA	NA	Ophio5|5273
LOC105247848	Ophcf2|00923	0.764202	heterogeneous nuclear ribonucleoprotein A1, A2/B1 homolog, transcript variant X2	PF00076|RNA recognition motif. (a.k.a. RRM, RBD, or RNP domain); PF00076|RNA recognition motif. (a.k.a. RRM, RBD, or RNP domain)	GO:0003729|mRNA binding	NA	A18	Camfl1|CFLO22222-PA	Cflo_N_g9185	DUF1254-domain-containing protein	PF06863|DUF1254; PF06742|DUF1214;	NA	UPstead	F2	SP	NA	NA	NA	NA	NA	Ophio5|4563
LOC105247848	Ophcf2|06153	0.668353	heterogeneous nuclear ribonucleoprotein A1, A2/B1 homolog, transcript variant X2	PF00076|RNA recognition motif. (a.k.a. RRM, RBD, or RNP domain); PF00076|RNA recognition motif. (a.k.a. RRM, RBD, or RNP domain)	GO:0003729|mRNA binding	NA	A18	Camfl1|CFLO22222-PA	Cflo_N_g9185	PR-1-like protein	PF00188|CAP;	NA	DNstead	F11	SP	NA	NA	NA	NA	NA	Ophio5|4354
LOC105247848	Ophcf2|00030	0.738747	heterogeneous nuclear ribonucleoprotein A1, A2/B1 homolog, transcript variant X2	PF00076|RNA recognition motif. (a.k.a. RRM, RBD, or RNP domain); PF00076|RNA recognition motif. (a.k.a. RRM, RBD, or RNP domain)	GO:0003729|mRNA binding	NA	A18	Camfl1|CFLO22222-PA	Cflo_N_g9185	hypothetical protein CDD80_2632	NA	NA	DNstead	F11	SP	Small secreted protein;	NA	NA	NA	NA	Ophio5|2573
LOC105247848	Ophcf2|00869	0.726343	heterogeneous nuclear ribonucleoprotein A1, A2/B1 homolog, transcript variant X2	PF00076|RNA recognition motif. (a.k.a. RRM, RBD, or RNP domain); PF00076|RNA recognition motif. (a.k.a. RRM, RBD, or RNP domain)	GO:0003729|mRNA binding	NA	A18	Camfl1|CFLO22222-PA	Cflo_N_g9185	Mid2-like cell wall stress sensor	NA	NA	NA	F11	SP	NA	NA	NA	NA	1;	Ophio5|3483
LOC105247848	Ophcf2|02655	0.704573	heterogeneous nuclear ribonucleoprotein A1, A2/B1 homolog, transcript variant X2	PF00076|RNA recognition motif. (a.k.a. RRM, RBD, or RNP domain); PF00076|RNA recognition motif. (a.k.a. RRM, RBD, or RNP domain)	GO:0003729|mRNA binding	NA	A18	Camfl1|CFLO22222-PA	Cflo_N_g9185	SCP-like extracellular protein	PF00188|CAP;	NA	UPstead	F3	SP	NA	NA	NA	NA	NA	Ophio5|3614
LOC105247848	Ophcf2|05508	0.716171	heterogeneous nuclear ribonucleoprotein A1, A2/B1 homolog, transcript variant X2	PF00076|RNA recognition motif. (a.k.a. RRM, RBD, or RNP domain); PF00076|RNA recognition motif. (a.k.a. RRM, RBD, or RNP domain)	GO:0003729|mRNA binding	NA	A18	Camfl1|CFLO22222-PA	Cflo_N_g9185	putative PPE family protein PPE40	NA	NA	NA	NA	SP	NA	NA	NA	NA	NA	Ophio5|4008
LOC105247848	Ophcf2|01410	0.880854	heterogeneous nuclear ribonucleoprotein A1, A2/B1 homolog, transcript variant X2	PF00076|RNA recognition motif. (a.k.a. RRM, RBD, or RNP domain); PF00076|RNA recognition motif. (a.k.a. RRM, RBD, or RNP domain)	GO:0003729|mRNA binding	NA	A18	Camfl1|CFLO22222-PA	Cflo_N_g9185	Aryl-alcohol oxidase	PF00732|GMC_oxred_N; PF05199|GMC_oxred_C;	GO:0003824|catalytic activity; GO:0005488|binding; GO:0016614|oxidoreductase activity, acting on CH-OH group of donors; GO:1901265|nucleoside phosphate binding; GO:0048037|cofactor binding; GO:0097159|organic cyclic compound binding; GO:0055114|oxidation-reduction process; GO:0016491|oxidoreductase activity; GO:0003674|molecular_function; GO:0008150|biological_process; GO:0036094|small molecule b…	NA	F3	SP	NA	NA	NA	NA	NA	Ophio5|2180
LOC105247848	Ophcf2|02663	0.948576	heterogeneous nuclear ribonucleoprotein A1, A2/B1 homolog, transcript variant X2	PF00076|RNA recognition motif. (a.k.a. RRM, RBD, or RNP domain); PF00076|RNA recognition motif. (a.k.a. RRM, RBD, or RNP domain)	GO:0003729|mRNA binding	NA	A18	Camfl1|CFLO22222-PA	Cflo_N_g9185	hypothetical protein CDD80_7381	NA	NA	NA	NA	SP	Small secreted protein;	NA	NA	NA	NA	Ophio5|2221
LOC105247848	Ophcf2|03579	0.885748	heterogeneous nuclear ribonucleoprotein A1, A2/B1 homolog, transcript variant X2	PF00076|RNA recognition motif. (a.k.a. RRM, RBD, or RNP domain); PF00076|RNA recognition motif. (a.k.a. RRM, RBD, or RNP domain)	GO:0003729|mRNA binding	NA	A18	Camfl1|CFLO22222-PA	Cflo_N_g9185	mRNA binding post-transcriptional regulator	PF00076|RRM_1;	GO:0005488|binding; GO:0097159|organic cyclic compound binding; GO:0003674|molecular_function; GO:0003676|nucleic acid binding; GO:1901363|heterocyclic compound binding;	NA	F10	SP	NA	NA	NA	NA	NA	Ophio5|5476
LOC105247848	Ophcf2|01337	0.849597	heterogeneous nuclear ribonucleoprotein A1, A2/B1 homolog, transcript variant X2	PF00076|RNA recognition motif. (a.k.a. RRM, RBD, or RNP domain); PF00076|RNA recognition motif. (a.k.a. RRM, RBD, or RNP domain)	GO:0003729|mRNA binding	NA	A18	Camfl1|CFLO22222-PA	Cflo_N_g9185	hypothetical protein CDD80_6942	NA	NA	DNstead	F11	SP	NA	NA	NA	NA	NA	Ophio5|7580
LOC105247848	Ophcf2|07215	0.836992	heterogeneous nuclear ribonucleoprotein A1, A2/B1 homolog, transcript variant X2	PF00076|RNA recognition motif. (a.k.a. RRM, RBD, or RNP domain); PF00076|RNA recognition motif. (a.k.a. RRM, RBD, or RNP domain)	GO:0003729|mRNA binding	NA	A18	Camfl1|CFLO22222-PA	Cflo_N_g9185	hypothetical protein CDD80_2853	NA	NA	DNstead	F11	SP	NA	NA	NA	NA	1;	Ophio5|2601
LOC105247848	Ophcf2|02365	0.936012	heterogeneous nuclear ribonucleoprotein A1, A2/B1 homolog, transcript variant X2	PF00076|RNA recognition motif. (a.k.a. RRM, RBD, or RNP domain); PF00076|RNA recognition motif. (a.k.a. RRM, RBD, or RNP domain)	GO:0003729|mRNA binding	NA	A18	Camfl1|CFLO22222-PA	Cflo_N_g9185	hypothetical protein CDD80_691	NA	NA	UPstead	F3	SP	Small secreted protein;	NA	NA	NA	NA	Ophio5|4156
LOC105247848	Ophcf2|05957	0.806338	heterogeneous nuclear ribonucleoprotein A1, A2/B1 homolog, transcript variant X2	PF00076|RNA recognition motif. (a.k.a. RRM, RBD, or RNP domain); PF00076|RNA recognition motif. (a.k.a. RRM, RBD, or RNP domain)	GO:0003729|mRNA binding	NA	A18	Camfl1|CFLO22222-PA	Cflo_N_g9185	---NA---	NA	NA	NA	F12	SP	NA	NA	NA	NA	NA	NA
LOC105247848	Ophcf2|00342	0.921927	heterogeneous nuclear ribonucleoprotein A1, A2/B1 homolog, transcript variant X2	PF00076|RNA recognition motif. (a.k.a. RRM, RBD, or RNP domain); PF00076|RNA recognition motif. (a.k.a. RRM, RBD, or RNP domain)	GO:0003729|mRNA binding	NA	A18	Camfl1|CFLO22222-PA	Cflo_N_g9185	calreticulin	PF00262|Calreticulin;	GO:0006457|protein folding; GO:0005575|cellular_component; GO:0005488|binding; GO:0005509|calcium ion binding; GO:0043229|intracellular organelle; GO:0046872|metal ion binding; GO:0003674|molecular_function; GO:0043231|intracellular membrane-bounded organelle; GO:0008150|biological_process; GO:0043226|organelle; GO:0043167|ion binding; GO:0043169|cation binding; GO:0051082|unfolded protein bindin…	NA	F13	SP	NA	NA	NA	NA	1;	Ophio5|8135
LOC105247848	Ophcf2|01634	0.909967	heterogeneous nuclear ribonucleoprotein A1, A2/B1 homolog, transcript variant X2	PF00076|RNA recognition motif. (a.k.a. RRM, RBD, or RNP domain); PF00076|RNA recognition motif. (a.k.a. RRM, RBD, or RNP domain)	GO:0003729|mRNA binding	NA	A18	Camfl1|CFLO22222-PA	Cflo_N_g9185	hypothetical protein CDD80_2815	NA	NA	NA	NA	SP	Small secreted protein;	NA	NA	NA	NA	NA
LOC105247848	Ophcf2|00170	0.65159	heterogeneous nuclear ribonucleoprotein A1, A2/B1 homolog, transcript variant X2	PF00076|RNA recognition motif. (a.k.a. RRM, RBD, or RNP domain); PF00076|RNA recognition motif. (a.k.a. RRM, RBD, or RNP domain)	GO:0003729|mRNA binding	NA	A18	Camfl1|CFLO22222-PA	Cflo_N_g9185	hypothetical protein CDD80_5661	NA	NA	NA	F12	SP	Small secreted protein;	NA	NA	NA	NA	NA
LOC105247848	Ophcf2|07091	0.676476	heterogeneous nuclear ribonucleoprotein A1, A2/B1 homolog, transcript variant X2	PF00076|RNA recognition motif. (a.k.a. RRM, RBD, or RNP domain); PF00076|RNA recognition motif. (a.k.a. RRM, RBD, or RNP domain)	GO:0003729|mRNA binding	NA	A18	Camfl1|CFLO22222-PA	Cflo_N_g9185	Alpha/beta hydrolase fold-1	PF00561|Abhydrolase_1; PF08386|Abhydrolase_4;	NA	NA	F13	SP	NA	NA	NA	MER000441 - tripeptidyl-peptidase C (Streptomyces lividans) [S33.007]#S33#; MER000440 - tripeptidyl-peptidase B (Streptomyces lividans) [S33.006]#S33#; MER000439 - tripeptidyl-peptidase A (Streptomyces lividans) [S33.002]#S33#;	NA	Ophio5|3563
LOC105247848	Ophcf2|06232	0.815049	heterogeneous nuclear ribonucleoprotein A1, A2/B1 homolog, transcript variant X2	PF00076|RNA recognition motif. (a.k.a. RRM, RBD, or RNP domain); PF00076|RNA recognition motif. (a.k.a. RRM, RBD, or RNP domain)	GO:0003729|mRNA binding	NA	A18	Camfl1|CFLO22222-PA	Cflo_N_g9185	hypothetical protein CDD80_1946	NA	NA	NA	NA	SP	NA	NA	NA	NA	NA	Ophio5|2111
LOC105247850	Ophcf2|02618	0.798319	acyl-CoA Delta(11) desaturase, transcript variant X2	PF00487|Fatty acid desaturase	GO:0006629|lipid metabolic process; GO:0016717|oxidoreductase activity, acting on paired donors, with oxidation of a pair of donors resulting in the reduction of molecular oxygen to two molecules of water; GO:0055114|oxidation-reduction process	NA	NA	Camfl1|CFLO22220-PA	Cflo_N_g9188	eliciting plant response-like protein	PF07249|Cerato-platanin;	NA	UPstead	F2	SP	Small secreted protein;	NA	NA	NA	NA	Ophio5|1363
LOC105247850	Ophcf2|01718	0.731246	acyl-CoA Delta(11) desaturase, transcript variant X2	PF00487|Fatty acid desaturase	GO:0006629|lipid metabolic process; GO:0016717|oxidoreductase activity, acting on paired donors, with oxidation of a pair of donors resulting in the reduction of molecular oxygen to two molecules of water; GO:0055114|oxidation-reduction process	NA	NA	Camfl1|CFLO22220-PA	Cflo_N_g9188	SCP-like extracellular protein	PF00188|CAP;	NA	NA	NA	SP	Small secreted protein;	NA	NA	NA	NA	Ophio5|4835
LOC105247850	Ophcf2|06576	0.508341	acyl-CoA Delta(11) desaturase, transcript variant X2	PF00487|Fatty acid desaturase	GO:0006629|lipid metabolic process; GO:0016717|oxidoreductase activity, acting on paired donors, with oxidation of a pair of donors resulting in the reduction of molecular oxygen to two molecules of water; GO:0055114|oxidation-reduction process	NA	NA	Camfl1|CFLO22220-PA	Cflo_N_g9188	extracellular protein	NA	NA	NA	F2	SP	Small secreted protein;	NA	NA	NA	NA	Ophio5|294
LOC105247850	Ophcf2|06554	0.723475	acyl-CoA Delta(11) desaturase, transcript variant X2	PF00487|Fatty acid desaturase	GO:0006629|lipid metabolic process; GO:0016717|oxidoreductase activity, acting on paired donors, with oxidation of a pair of donors resulting in the reduction of molecular oxygen to two molecules of water; GO:0055114|oxidation-reduction process	NA	NA	Camfl1|CFLO22220-PA	Cflo_N_g9188	catalase B precursor	PF06628|Catalase-rel; PF18011|Catalase_C; PF00199|Catalase;	GO:0003824|catalytic activity; GO:0004096|catalase activity; GO:0005488|binding; GO:0046906|tetrapyrrole binding; GO:0097159|organic cyclic compound binding; GO:0048037|cofactor binding; GO:0055114|oxidation-reduction process; GO:0016491|oxidoreductase activity; GO:0003674|molecular_function; GO:0008150|biological_process; GO:0016684|oxidoreductase activity, acting on peroxide as acceptor; GO:002…	UPstead	F1	SP	NA	NA	NA	NA	NA	Ophio5|3736
LOC105247850	Ophcf2|03427	0.637578	acyl-CoA Delta(11) desaturase, transcript variant X2	PF00487|Fatty acid desaturase	GO:0006629|lipid metabolic process; GO:0016717|oxidoreductase activity, acting on paired donors, with oxidation of a pair of donors resulting in the reduction of molecular oxygen to two molecules of water; GO:0055114|oxidation-reduction process	NA	NA	Camfl1|CFLO22220-PA	Cflo_N_g9188	hypothetical protein CDD80_2421	NA	NA	NA	F3	SP	Small secreted protein;	NA	NA	NA	NA	NA
LOC105247850	Ophcf2|05805	0.574525	acyl-CoA Delta(11) desaturase, transcript variant X2	PF00487|Fatty acid desaturase	GO:0006629|lipid metabolic process; GO:0016717|oxidoreductase activity, acting on paired donors, with oxidation of a pair of donors resulting in the reduction of molecular oxygen to two molecules of water; GO:0055114|oxidation-reduction process	NA	NA	Camfl1|CFLO22220-PA	Cflo_N_g9188	---NA---	NA	NA	NA	NA	SP	Small secreted protein;	NA	NA	NA	NA	NA
LOC105247850	Ophcf2|01982	0.774941	acyl-CoA Delta(11) desaturase, transcript variant X2	PF00487|Fatty acid desaturase	GO:0006629|lipid metabolic process; GO:0016717|oxidoreductase activity, acting on paired donors, with oxidation of a pair of donors resulting in the reduction of molecular oxygen to two molecules of water; GO:0055114|oxidation-reduction process	NA	NA	Camfl1|CFLO22220-PA	Cflo_N_g9188	Beta-lactamase/transpeptidase-like protein	PF11954|DUF3471; PF00144|Beta-lactamase;	NA	UP	F4	SP	NA	NA	NA	MER065584 - family S12 unassigned peptidases (Acidobacteria bacterium) [S12.UPW]#S12#; MER123782 - Pab87 peptidase {{Pyrococcus abyssi}} (bacterium Ellin514) [S12.008]#S12#; MER065485 - Pab87 peptidase {{Pyrococcus abyssi}} (Acidobacteria bacterium) [S12.008]#S12#; MER026262 - Pab87 peptidase {{Pyrococcus abyssi}} (Pyrococcus abyssi) [S12.008]#S12#; MER118941 - Pab87 peptidase {{Pyrococcus abyssi…	NA	Ophio5|4027
LOC105247855	Ophcf2|01486	0.878026	homeobox protein rough	PF00046|Homeodomain	GO:0003677|DNA binding	NA	NA	Camfl1|CFLO22232-PA	Cflo_N_g9183	hypothetical protein CP533_3141	PF01328|Peroxidase_2;	GO:0003824|catalytic activity; GO:0016491|oxidoreductase activity; GO:0003674|molecular_function; GO:0016684|oxidoreductase activity, acting on peroxide as acceptor; GO:0016209|antioxidant activity; GO:0004601|peroxidase activity;	NA	NA	SP	NA	NA	NA	NA	NA	Ophio5|3860
LOC105247855	Ophcf2|02328	0.774266	homeobox protein rough	PF00046|Homeodomain	GO:0003677|DNA binding	NA	NA	Camfl1|CFLO22232-PA	Cflo_N_g9183	related to Het-c protein	PF07217|Het-C;	NA	NA	F9	SP	NA	NA	NA	NA	1;	Ophio5|4334
LOC105247855	Ophcf2|04096	0.894493	homeobox protein rough	PF00046|Homeodomain	GO:0003677|DNA binding	NA	NA	Camfl1|CFLO22232-PA	Cflo_N_g9183	carboxylesterase domain-containing protein	PF07859|Abhydrolase_3; PF00135|COesterase;	GO:0003824|catalytic activity; GO:0003674|molecular_function; GO:0016787|hydrolase activity;	DNstead	F11	SP	NA	NA	NA	MER037861 - BC026374 protein {{Mus musculus}} (Mus musculus) [S09.962]#S09X#; MER033198 - cholinesterase (Homo sapiens) [S09.980]#S09X#; MER033241 - hypothetical protein flj33678 (Homo sapiens) [S09.960]#S09X#; MER033188 - acetylcholinesterase (Homo sapiens) [S09.979]#S09X#; MER078701 - carboxylesterase homologue {{Rattus norvegicus}} (Rattus norvegicus) [S09.955]#S09X#; MER034730 - carboxylester…	NA	Ophio5|3990
LOC105247855	Ophcf2|06910	0.606318	homeobox protein rough	PF00046|Homeodomain	GO:0003677|DNA binding	NA	NA	Camfl1|CFLO22232-PA	Cflo_N_g9183	hypothetical protein CDD80_1378	NA	NA	NA	NA	SP	Small secreted protein;	NA	NA	NA	NA	Ophio5|5971
LOC105247855	Ophcf2|05696	0.891449	homeobox protein rough	PF00046|Homeodomain	GO:0003677|DNA binding	NA	NA	Camfl1|CFLO22232-PA	Cflo_N_g9183	FAD dependent oxidoreductase	PF13450|NAD_binding_8; PF12831|FAD_oxidored; PF01593|Amino_oxidase; PF00890|FAD_binding_2;	GO:0003824|catalytic activity; GO:0055114|oxidation-reduction process; GO:0016491|oxidoreductase activity; GO:0003674|molecular_function; GO:0008150|biological_process; GO:0008152|metabolic process;	UPstead	F7	SP	NA	NA	NA	NA	NA	Ophio5|5892
LOC105247855	Ophcf2|00836	0.93414	homeobox protein rough	PF00046|Homeodomain	GO:0003677|DNA binding	NA	NA	Camfl1|CFLO22232-PA	Cflo_N_g9183	Carboxylic ester hydrolase	PF00135|COesterase;	NA	UPstead	F3	SP	NA	NA	NA	MER034745 - 2210023G05RIK protein (Mus musculus) [S09.961]#S09X#; MER034726 - carboxylesterase 2 (Mus musculus) [S09.997]#S09X#; MER034727 - carboxylesterase 6 {{Rattus norvegicus}} (Rattus norvegicus) [S09.953]#S09X#; MER077885 - carboxylesterase homologue {{Rattus norvegicus}} (Rattus norvegicus) [S09.954]#S09X#; MER034744 - putative carboxylesterase {{Rattus norvegicus}} (Rattus norvegicus) [S…	NA	Ophio5|7125
LOC105247855	Ophcf2|05551	0.847041	homeobox protein rough	PF00046|Homeodomain	GO:0003677|DNA binding	NA	NA	Camfl1|CFLO22232-PA	Cflo_N_g9183	---NA---	NA	NA	NA	F13	SP	NA	NA	NA	NA	NA	NA
LOC105247855	Ophcf2|06795	0.772229	homeobox protein rough	PF00046|Homeodomain	GO:0003677|DNA binding	NA	NA	Camfl1|CFLO22232-PA	Cflo_N_g9183	hypothetical protein XA68_15694	NA	NA	DNstead	F11	SP	NA	NA	NA	NA	NA	Ophio5|5727
LOC105247855	Ophcf2|00170	0.508008	homeobox protein rough	PF00046|Homeodomain	GO:0003677|DNA binding	NA	NA	Camfl1|CFLO22232-PA	Cflo_N_g9183	hypothetical protein CDD80_5661	NA	NA	NA	F12	SP	Small secreted protein;	NA	NA	NA	NA	NA
LOC105247855	Ophcf2|07026	0.981706	homeobox protein rough	PF00046|Homeodomain	GO:0003677|DNA binding	NA	NA	Camfl1|CFLO22232-PA	Cflo_N_g9183	hypothetical protein CDD80_5946	NA	NA	NA	NA	SP	NA	NA	NA	NA	NA	Ophio5|6698
LOC105247855	Ophcf2|05548	0.515031	homeobox protein rough	PF00046|Homeodomain	GO:0003677|DNA binding	NA	NA	Camfl1|CFLO22232-PA	Cflo_N_g9183	putative sulphydryl oxidase protein	PF07992|Pyr_redox_2;	GO:0003824|catalytic activity; GO:0055114|oxidation-reduction process; GO:0016491|oxidoreductase activity; GO:0003674|molecular_function; GO:0008150|biological_process; GO:0008152|metabolic process;	UPstead	F3	SP	NA	NA	NA	NA	NA	Ophio5|7384
LOC105247855	Ophcf2|01487	0.626376	homeobox protein rough	PF00046|Homeodomain	GO:0003677|DNA binding	NA	NA	Camfl1|CFLO22232-PA	Cflo_N_g9183	hypothetical protein CDD80_3420	NA	NA	NA	F11	SP	Small secreted protein;	NA	NA	NA	NA	Ophio5|3861
LOC105247855	Ophcf2|00030	0.674827	homeobox protein rough	PF00046|Homeodomain	GO:0003677|DNA binding	NA	NA	Camfl1|CFLO22232-PA	Cflo_N_g9183	hypothetical protein CDD80_2632	NA	NA	DNstead	F11	SP	Small secreted protein;	NA	NA	NA	NA	Ophio5|2573
LOC105247855	Ophcf2|01381	0.730661	homeobox protein rough	PF00046|Homeodomain	GO:0003677|DNA binding	NA	NA	Camfl1|CFLO22232-PA	Cflo_N_g9183	hypothetical protein CDD80_1296	NA	NA	NA	F5	SP	Small secreted protein;	NA	NA	NA	1;	NA
LOC105247855	Ophcf2|06920	0.901726	homeobox protein rough	PF00046|Homeodomain	GO:0003677|DNA binding	NA	NA	Camfl1|CFLO22232-PA	Cflo_N_g9183	para-nitrobenzyl esterase	PF07859|Abhydrolase_3; PF00135|COesterase;	GO:0003824|catalytic activity; GO:0003674|molecular_function; GO:0016787|hydrolase activity;	UP	F2	SP	NA	NA	NA	MER037861 - BC026374 protein {{Mus musculus}} (Mus musculus) [S09.962]#S09X#; MER033235 - neuroligin 4, X-linked (Homo sapiens) [S09.988]#S09X#; MER033236 - neuroligin 4, Y-linked (Homo sapiens) [S09.989]#S09X#; MER034745 - 2210023G05RIK protein (Mus musculus) [S09.961]#S09X#; MER033198 - cholinesterase (Homo sapiens) [S09.980]#S09X#; MER033227 - bile salt-dependent lipase (Homo sapiens) [S09.985…	NA	Ophio5|2655
LOC105247855	Ophcf2|00545	0.940737	homeobox protein rough	PF00046|Homeodomain	GO:0003677|DNA binding	NA	NA	Camfl1|CFLO22232-PA	Cflo_N_g9183	Amine oxidase	PF13450|NAD_binding_8; PF01593|Amino_oxidase;	GO:0003824|catalytic activity; GO:0055114|oxidation-reduction process; GO:0016491|oxidoreductase activity; GO:0003674|molecular_function; GO:0008150|biological_process; GO:0008152|metabolic process;	UPstead	F2	SP	NA	NA	NA	NA	NA	Ophio5|7649
LOC105247855	Ophcf2|04817	0.979704	homeobox protein rough	PF00046|Homeodomain	GO:0003677|DNA binding	NA	NA	Camfl1|CFLO22232-PA	Cflo_N_g9183	amine oxidase	PF01266|DAO; PF00890|FAD_binding_2; PF01494|FAD_binding_3; PF13450|NAD_binding_8; PF01593|Amino_oxidase;	GO:0003824|catalytic activity; GO:0005488|binding; GO:1901265|nucleoside phosphate binding; GO:0097159|organic cyclic compound binding; GO:0055114|oxidation-reduction process; GO:0048037|cofactor binding; GO:0016491|oxidoreductase activity; GO:0003674|molecular_function; GO:0008150|biological_process; GO:0036094|small molecule binding; GO:0050662|coenzyme binding; GO:0043167|ion binding; GO:00506…	NA	NA	SP	NA	NA	NA	NA	NA	Ophio5|2829
LOC105247855	Ophcf2|00177	0.813578	homeobox protein rough	PF00046|Homeodomain	GO:0003677|DNA binding	NA	NA	Camfl1|CFLO22232-PA	Cflo_N_g9183	carboxylesterase family protein	PF03650|MPC; PF00135|COesterase;	GO:0005575|cellular_component; GO:1901475|pyruvate transmembrane transport; GO:0005743|mitochondrial inner membrane; GO:1905039|carboxylic acid transmembrane transport; GO:0015711|organic anion transport; GO:0019866|organelle inner membrane; GO:0006811|ion transport; GO:0015849|organic acid transport; GO:0016020|membrane; GO:0044424|intracellular part; GO:0006848|pyruvate transport; GO:0034220|io…	NA	F13	SP	NA	NA	NA	MER033198 - cholinesterase (Homo sapiens) [S09.980]#S09X#; MER033235 - neuroligin 4, X-linked (Homo sapiens) [S09.988]#S09X#; MER033236 - neuroligin 4, Y-linked (Homo sapiens) [S09.989]#S09X#; MER034726 - carboxylesterase 2 (Mus musculus) [S09.997]#S09X#; MER077885 - carboxylesterase homologue {{Rattus norvegicus}} (Rattus norvegicus) [S09.954]#S09X#; MER034728 - 9030624L02RIK-like protein (Mus m…	NA	Ophio5|2033
LOC105247855	Ophcf2|01082	0.973861	homeobox protein rough	PF00046|Homeodomain	GO:0003677|DNA binding	NA	NA	Camfl1|CFLO22232-PA	Cflo_N_g9183	hypothetical protein CDD80_3190	NA	NA	UP	F2	SP	Small secreted protein;	NA	NA	NA	NA	Ophio5|1361
LOC105247855	Ophcf2|02471	0.627994	homeobox protein rough	PF00046|Homeodomain	GO:0003677|DNA binding	NA	NA	Camfl1|CFLO22232-PA	Cflo_N_g9183	hypothetical protein CDD80_5451	NA	NA	UP	F1	SP	Small secreted protein;	NA	NA	NA	NA	Ophio5|7221
LOC105247855	Ophcf2|01091	0.603806	homeobox protein rough	PF00046|Homeodomain	GO:0003677|DNA binding	NA	NA	Camfl1|CFLO22232-PA	Cflo_N_g9183	hypothetical protein CDD80_6644	NA	NA	UPstead	F2	SP	NA	NA	NA	NA	NA	Ophio5|6859
LOC105247856	Ophcf2|03013	0.57992	cytochrome P450 4C1, transcript variant X1	PF00067|Cytochrome P450	GO:0005506|iron ion binding; GO:0016705|oxidoreductase activity, acting on paired donors, with incorporation or reduction of molecular oxygen; GO:0020037|heme binding; GO:0055114|oxidation-reduction process	NA	NA	Camfl1|CFLO22221-PA	Cflo_N_g9187	phenylacetate 2-hydroxylase	PF00067|p450;	GO:0003824|catalytic activity; GO:0005506|iron ion binding; GO:0005488|binding; GO:0046906|tetrapyrrole binding; GO:0097159|organic cyclic compound binding; GO:0048037|cofactor binding; GO:0055114|oxidation-reduction process; GO:0046872|metal ion binding; GO:0003674|molecular_function; GO:0016705|oxidoreductase activity, acting on paired donors, with incorporation or reduction of molecular oxygen…	UPstead	F2	SP	NA	NA	NA	NA	NA	Ophio5|2685
LOC105247858	Ophcf2|07085	0.70258	LIM and SH3 domain protein Lasp, transcript variant X2	PF14604|Variant SH3 domain; PF00412|LIM domain; PF00880|Nebulin repeat; PF00880|Nebulin repeat	GO:0005515|protein binding	NA	A5	Camfl1|CFLO23287-PA	Cflo_N_g8573	hypothetical protein CDD80_1892	NA	NA	UP	F3	SP	Small secreted protein;	NA	NA	NA	NA	NA
LOC105247858	Ophcf2|00170	0.559849	LIM and SH3 domain protein Lasp, transcript variant X2	PF14604|Variant SH3 domain; PF00412|LIM domain; PF00880|Nebulin repeat; PF00880|Nebulin repeat	GO:0005515|protein binding	NA	A5	Camfl1|CFLO23287-PA	Cflo_N_g8573	hypothetical protein CDD80_5661	NA	NA	NA	F12	SP	Small secreted protein;	NA	NA	NA	NA	NA
LOC105247858	Ophcf2|00013	0.609747	LIM and SH3 domain protein Lasp, transcript variant X2	PF14604|Variant SH3 domain; PF00412|LIM domain; PF00880|Nebulin repeat; PF00880|Nebulin repeat	GO:0005515|protein binding	NA	A5	Camfl1|CFLO23287-PA	Cflo_N_g8573	GATA zinc finger domain-containing protein 14-like	NA	NA	NA	F7	SP	NA	NA	NA	NA	NA	Ophio5|5997
LOC105247858	Ophcf2|05980	0.526149	LIM and SH3 domain protein Lasp, transcript variant X2	PF14604|Variant SH3 domain; PF00412|LIM domain; PF00880|Nebulin repeat; PF00880|Nebulin repeat	GO:0005515|protein binding	NA	A5	Camfl1|CFLO23287-PA	Cflo_N_g8573	hypothetical protein CDD80_5608	PF01328|Peroxidase_2;	GO:0003824|catalytic activity; GO:0016491|oxidoreductase activity; GO:0003674|molecular_function; GO:0016684|oxidoreductase activity, acting on peroxide as acceptor; GO:0016209|antioxidant activity; GO:0004601|peroxidase activity;	NA	NA	SP	NA	NA	NA	NA	NA	Ophio5|3453
LOC105247858	Ophcf2|00342	0.616194	LIM and SH3 domain protein Lasp, transcript variant X2	PF14604|Variant SH3 domain; PF00412|LIM domain; PF00880|Nebulin repeat; PF00880|Nebulin repeat	GO:0005515|protein binding	NA	A5	Camfl1|CFLO23287-PA	Cflo_N_g8573	calreticulin	PF00262|Calreticulin;	GO:0006457|protein folding; GO:0005575|cellular_component; GO:0005488|binding; GO:0005509|calcium ion binding; GO:0043229|intracellular organelle; GO:0046872|metal ion binding; GO:0003674|molecular_function; GO:0043231|intracellular membrane-bounded organelle; GO:0008150|biological_process; GO:0043226|organelle; GO:0043167|ion binding; GO:0043169|cation binding; GO:0051082|unfolded protein bindin…	NA	F13	SP	NA	NA	NA	NA	1;	Ophio5|8135
LOC105247860	Ophcf2|00013	0.715724	cytochrome P450 4C1	PF00067|Cytochrome P450	GO:0005506|iron ion binding; GO:0016705|oxidoreductase activity, acting on paired donors, with incorporation or reduction of molecular oxygen; GO:0020037|heme binding; GO:0055114|oxidation-reduction process	DNstead	A3	Camfl1|CFLO18311-PA	Cflo_N_g12034	GATA zinc finger domain-containing protein 14-like	NA	NA	NA	F7	SP	NA	NA	NA	NA	NA	Ophio5|5997
LOC105247860	Ophcf2|00170	0.652002	cytochrome P450 4C1	PF00067|Cytochrome P450	GO:0005506|iron ion binding; GO:0016705|oxidoreductase activity, acting on paired donors, with incorporation or reduction of molecular oxygen; GO:0020037|heme binding; GO:0055114|oxidation-reduction process	DNstead	A3	Camfl1|CFLO18311-PA	Cflo_N_g12034	hypothetical protein CDD80_5661	NA	NA	NA	F12	SP	Small secreted protein;	NA	NA	NA	NA	NA
LOC105247860	Ophcf2|04638	0.527678	cytochrome P450 4C1	PF00067|Cytochrome P450	GO:0005506|iron ion binding; GO:0016705|oxidoreductase activity, acting on paired donors, with incorporation or reduction of molecular oxygen; GO:0020037|heme binding; GO:0055114|oxidation-reduction process	DNstead	A3	Camfl1|CFLO18311-PA	Cflo_N_g12034	hypothetical protein CDD80_7411	NA	NA	NA	F11	SP	NA	NA	NA	NA	NA	NA
LOC105247860	Ophcf2|06962	0.500777	cytochrome P450 4C1	PF00067|Cytochrome P450	GO:0005506|iron ion binding; GO:0016705|oxidoreductase activity, acting on paired donors, with incorporation or reduction of molecular oxygen; GO:0020037|heme binding; GO:0055114|oxidation-reduction process	DNstead	A3	Camfl1|CFLO18311-PA	Cflo_N_g12034	cytochrome P450	PF00067|p450;	GO:0003824|catalytic activity; GO:0005506|iron ion binding; GO:0005488|binding; GO:0046906|tetrapyrrole binding; GO:0097159|organic cyclic compound binding; GO:0048037|cofactor binding; GO:0055114|oxidation-reduction process; GO:0046872|metal ion binding; GO:0003674|molecular_function; GO:0016705|oxidoreductase activity, acting on paired donors, with incorporation or reduction of molecular oxygen…	UPstead	F2	SP	NA	NA	NA	NA	NA	Ophio5|7801
LOC105247863	Ophcf2|05551	0.629011	tropomyosin, transcript variant X12	PF00261|Tropomyosin	NA	NA	A3	Camfl1|CFLO23283-PA	Cflo_N_g8575	---NA---	NA	NA	NA	F13	SP	NA	NA	NA	NA	NA	NA
LOC105247863	Ophcf2|00030	0.551771	tropomyosin, transcript variant X12	PF00261|Tropomyosin	NA	NA	A3	Camfl1|CFLO23283-PA	Cflo_N_g8575	hypothetical protein CDD80_2632	NA	NA	DNstead	F11	SP	Small secreted protein;	NA	NA	NA	NA	Ophio5|2573
LOC105247863	Ophcf2|06910	0.558489	tropomyosin, transcript variant X12	PF00261|Tropomyosin	NA	NA	A3	Camfl1|CFLO23283-PA	Cflo_N_g8575	hypothetical protein CDD80_1378	NA	NA	NA	NA	SP	Small secreted protein;	NA	NA	NA	NA	Ophio5|5971
LOC105247864	Ophcf2|04785	0.682608	COMM domain-containing protein 4	PF07258|COMM domain	NA	NA	A19	Camfl1|CFLO16990-PA	Cflo_N_g2499	related to signal sequence receptor alpha chain	PF03896|TRAP_alpha;	GO:0005575|cellular_component; GO:0044446|intracellular organelle part; GO:0044425|membrane part; GO:0044422|organelle part; GO:0044444|cytoplasmic part; GO:0016020|membrane; GO:0005789|endoplasmic reticulum membrane; GO:0044424|intracellular part; GO:0044432|endoplasmic reticulum part; GO:0044464|cell part;	NA	F13	SP	NA	NA	NA	NA	1;	Ophio5|833
LOC105247864	Ophcf2|04763	0.79903	COMM domain-containing protein 4	PF07258|COMM domain	NA	NA	A19	Camfl1|CFLO16990-PA	Cflo_N_g2499	peptidyl-prolyl cis-trans isomerase b precursor	PF00160|Pro_isomerase;	GO:0003755|peptidyl-prolyl cis-trans isomerase activity; GO:0006464|cellular protein modification process; GO:0003674|molecular_function; GO:0000413|protein peptidyl-prolyl isomerization; GO:0071704|organic substance metabolic process; GO:0009987|cellular process; GO:0016859|cis-trans isomerase activity; GO:0044267|cellular protein metabolic process; GO:0043412|macromolecule modification; GO:0140…	NA	F13	SP	NA	NA	NA	NA	1;	Ophio5|5750
LOC105247866	Ophcf2|01381	0.629005	synaptic vesicle glycoprotein 2B	PF00083|Sugar (and other) transporter	GO:0016021|integral component of membrane; GO:0022857|transmembrane transporter activity; GO:0055085|transmembrane transport	NA	NA	Camfl1|CFLO23288-PA	Cflo_N_g8577	hypothetical protein CDD80_1296	NA	NA	NA	F5	SP	Small secreted protein;	NA	NA	NA	1;	NA
LOC105247874	Ophcf2|03876	0.851508	nuclear inhibitor of protein phosphatase 1	PF00498|FHA domain	GO:0005515|protein binding	NA	A13	Camfl1|CFLO20159-PA	Cflo_N_g6792	Ser/Thr protein phosphatase family	PF00149|Metallophos; PF02872|5_nucleotid_C;	GO:0018130|heterocycle biosynthetic process; GO:0003674|molecular_function; GO:0009056|catabolic process; GO:1901292|nucleoside phosphate catabolic process; GO:0034655|nucleobase-containing compound catabolic process; GO:0034654|nucleobase-containing compound biosynthetic process; GO:0071704|organic substance metabolic process; GO:0009987|cellular process; GO:1901361|organic cyclic compound catab…	NA	F4	SP	NA	NA	NA	NA	NA	Ophio5|1631
LOC105247874	Ophcf2|00555	0.900734	nuclear inhibitor of protein phosphatase 1	PF00498|FHA domain	GO:0005515|protein binding	NA	A13	Camfl1|CFLO20159-PA	Cflo_N_g6792	Vacuolar protease A	PF00026|Asp; PF14543|TAXi_N;	NA	UPstead	F2	SP	NA	NA	NA	MER052647 - saccharopepsin (Filobasidiella neoformans) [A01.018]#A01A#; MER000941 - saccharopepsin (Saccharomyces cerevisiae) [A01.018]#A01A#; MER171781 - subfamily A1A non-peptidase homologues (Branchiostoma floridae) [A01.UNA]#A01A#; MER022526 - cathepsin D (Anopheles gambiae) [A01.009]#A01A#; MER139806 - cathepsin D (Branchiostoma floridae) [A01.009]#A01A#; MER181532 - cathepsin D (Caligus cle…	NA	Ophio5|3486
LOC105247874	Ophcf2|04314	0.985463	nuclear inhibitor of protein phosphatase 1	PF00498|FHA domain	GO:0005515|protein binding	NA	A13	Camfl1|CFLO20159-PA	Cflo_N_g6792	Peptidase A1	PF00026|Asp;	NA	NA	F13	SP	NA	NA	NA	MER090759 - PepAc peptidase (Aspergillus niger) [A01.081]#A01A#; MER000894 - gastricsin (Homo sapiens) [A01.003]#A01A#; MER106073 - subfamily A1A unassigned peptidases (Dicentrarchus labrax) [A01.UPA]#A01A#; MER004851 - nemepsin-3 (Caenorhabditis elegans) [A01.053]#A01A#; MER011989 - gastricsin (Callithrix jacchus) [A01.003]#A01A#; MER003669 - yapsin-3 (Saccharomyces cerevisiae) [A01.035]#A01A#; …	NA	Ophio5|1155
LOC105247876	Ophcf2|02221	0.848557	casein kinase I, transcript variant X2	PF00069|Protein kinase domain	GO:0004672|protein kinase activity; GO:0005524|ATP binding; GO:0006468|protein phosphorylation	NA	A6	Camfl1|CFLO20158-PA	Cflo_N_g6794	protein-tyrosine phosphatase	NA	NA	NA	F2	SP	NA	NA	NA	NA	NA	Ophio5|3459
LOC105247876	Ophcf2|03496	0.903921	casein kinase I, transcript variant X2	PF00069|Protein kinase domain	GO:0004672|protein kinase activity; GO:0005524|ATP binding; GO:0006468|protein phosphorylation	NA	A6	Camfl1|CFLO20158-PA	Cflo_N_g6794	protein-tyrosine phosphatase	NA	NA	NA	F11	SP	Small secreted protein;	NA	NA	NA	1;	Ophio5|2414
LOC105247876	Ophcf2|03720	0.789126	casein kinase I, transcript variant X2	PF00069|Protein kinase domain	GO:0004672|protein kinase activity; GO:0005524|ATP binding; GO:0006468|protein phosphorylation	NA	A6	Camfl1|CFLO20158-PA	Cflo_N_g6794	protein-tyrosine phosphatase	NA	NA	UPstead	F2	SP	NA	NA	NA	NA	NA	Ophio5|3407
LOC105247877	Ophcf2|07026	0.68349	dopamine receptor 1, transcript variant X2	PF00001|7 transmembrane receptor (rhodopsin family)	GO:0004930|G protein-coupled receptor activity; GO:0007186|G protein-coupled receptor signaling pathway; GO:0016021|integral component of membrane	NA	A15	Camfl1|CFLO20157-PA	Cflo_N_g6797	hypothetical protein CDD80_5946	NA	NA	NA	NA	SP	NA	NA	NA	NA	NA	Ophio5|6698
LOC105247877	Ophcf2|01486	0.645666	dopamine receptor 1, transcript variant X2	PF00001|7 transmembrane receptor (rhodopsin family)	GO:0004930|G protein-coupled receptor activity; GO:0007186|G protein-coupled receptor signaling pathway; GO:0016021|integral component of membrane	NA	A15	Camfl1|CFLO20157-PA	Cflo_N_g6797	hypothetical protein CP533_3141	PF01328|Peroxidase_2;	GO:0003824|catalytic activity; GO:0016491|oxidoreductase activity; GO:0003674|molecular_function; GO:0016684|oxidoreductase activity, acting on peroxide as acceptor; GO:0016209|antioxidant activity; GO:0004601|peroxidase activity;	NA	NA	SP	NA	NA	NA	NA	NA	Ophio5|3860
LOC105247877	Ophcf2|01381	0.559091	dopamine receptor 1, transcript variant X2	PF00001|7 transmembrane receptor (rhodopsin family)	GO:0004930|G protein-coupled receptor activity; GO:0007186|G protein-coupled receptor signaling pathway; GO:0016021|integral component of membrane	NA	A15	Camfl1|CFLO20157-PA	Cflo_N_g6797	hypothetical protein CDD80_1296	NA	NA	NA	F5	SP	Small secreted protein;	NA	NA	NA	1;	NA
LOC105247877	Ophcf2|01082	0.883885	dopamine receptor 1, transcript variant X2	PF00001|7 transmembrane receptor (rhodopsin family)	GO:0004930|G protein-coupled receptor activity; GO:0007186|G protein-coupled receptor signaling pathway; GO:0016021|integral component of membrane	NA	A15	Camfl1|CFLO20157-PA	Cflo_N_g6797	hypothetical protein CDD80_3190	NA	NA	UP	F2	SP	Small secreted protein;	NA	NA	NA	NA	Ophio5|1361
LOC105247877	Ophcf2|07027	0.857408	dopamine receptor 1, transcript variant X2	PF00001|7 transmembrane receptor (rhodopsin family)	GO:0004930|G protein-coupled receptor activity; GO:0007186|G protein-coupled receptor signaling pathway; GO:0016021|integral component of membrane	NA	A15	Camfl1|CFLO20157-PA	Cflo_N_g6797	hypothetical protein CDD80_7441	NA	NA	NA	F11	SP	Small secreted protein;	NA	NA	NA	1;	NA
LOC105247884	Ophcf2|07027	0.857623	tubulin alpha chain	PF03953|Tubulin C-terminal domain; PF00091|Tubulin/FtsZ family, GTPase domain	GO:0003924|GTPase activity; GO:0005874|microtubule; GO:0007017|microtubule-based process	NA	NA	Camfl1|CFLO20162-PA	Cflo_N_g6791	hypothetical protein CDD80_7441	NA	NA	NA	F11	SP	Small secreted protein;	NA	NA	NA	1;	NA
LOC105247884	Ophcf2|02221	0.938266	tubulin alpha chain	PF03953|Tubulin C-terminal domain; PF00091|Tubulin/FtsZ family, GTPase domain	GO:0003924|GTPase activity; GO:0005874|microtubule; GO:0007017|microtubule-based process	NA	NA	Camfl1|CFLO20162-PA	Cflo_N_g6791	protein-tyrosine phosphatase	NA	NA	NA	F2	SP	NA	NA	NA	NA	NA	Ophio5|3459
LOC105247884	Ophcf2|03496	0.979583	tubulin alpha chain	PF03953|Tubulin C-terminal domain; PF00091|Tubulin/FtsZ family, GTPase domain	GO:0003924|GTPase activity; GO:0005874|microtubule; GO:0007017|microtubule-based process	NA	NA	Camfl1|CFLO20162-PA	Cflo_N_g6791	protein-tyrosine phosphatase	NA	NA	NA	F11	SP	Small secreted protein;	NA	NA	NA	1;	Ophio5|2414
LOC105247884	Ophcf2|02721	0.955746	tubulin alpha chain	PF03953|Tubulin C-terminal domain; PF00091|Tubulin/FtsZ family, GTPase domain	GO:0003924|GTPase activity; GO:0005874|microtubule; GO:0007017|microtubule-based process	NA	NA	Camfl1|CFLO20162-PA	Cflo_N_g6791	Serine/threonine-protein kinase srk1	PF07714|Pkinase_Tyr; PF00069|Pkinase;	GO:0035639|purine ribonucleoside triphosphate binding; GO:0006464|cellular protein modification process; GO:0097159|organic cyclic compound binding; GO:0003674|molecular_function; GO:0016772|transferase activity, transferring phosphorus-containing groups; GO:0032553|ribonucleotide binding; GO:0071704|organic substance metabolic process; GO:0009987|cellular process; GO:0016301|kinase activity; GO:…	NA	F9	SP	NA	NA	NA	NA	NA	Ophio5|1822
LOC105247884	Ophcf2|03720	0.979849	tubulin alpha chain	PF03953|Tubulin C-terminal domain; PF00091|Tubulin/FtsZ family, GTPase domain	GO:0003924|GTPase activity; GO:0005874|microtubule; GO:0007017|microtubule-based process	NA	NA	Camfl1|CFLO20162-PA	Cflo_N_g6791	protein-tyrosine phosphatase	NA	NA	UPstead	F2	SP	NA	NA	NA	NA	NA	Ophio5|3407
LOC105247884	Ophcf2|04180	0.950255	tubulin alpha chain	PF03953|Tubulin C-terminal domain; PF00091|Tubulin/FtsZ family, GTPase domain	GO:0003924|GTPase activity; GO:0005874|microtubule; GO:0007017|microtubule-based process	NA	NA	Camfl1|CFLO20162-PA	Cflo_N_g6791	NHL repeat-containing protein	NA	NA	DNstead	F11	SP	NA	NA	NA	NA	NA	Ophio5|2182
LOC105247907	Ophcf2|06920	0.508944	UDP-glucuronosyltransferase 2B31	PF00201|UDP-glucoronosyl and UDP-glucosyl transferase	GO:0016758|transferase activity, transferring hexosyl groups	NA	NA	Camfl1|CFLO16989-PA	Cflo_N_g2190	para-nitrobenzyl esterase	PF07859|Abhydrolase_3; PF00135|COesterase;	GO:0003824|catalytic activity; GO:0003674|molecular_function; GO:0016787|hydrolase activity;	UP	F2	SP	NA	NA	NA	MER037861 - BC026374 protein {{Mus musculus}} (Mus musculus) [S09.962]#S09X#; MER033235 - neuroligin 4, X-linked (Homo sapiens) [S09.988]#S09X#; MER033236 - neuroligin 4, Y-linked (Homo sapiens) [S09.989]#S09X#; MER034745 - 2210023G05RIK protein (Mus musculus) [S09.961]#S09X#; MER033198 - cholinesterase (Homo sapiens) [S09.980]#S09X#; MER033227 - bile salt-dependent lipase (Homo sapiens) [S09.985…	NA	Ophio5|2655
LOC105247907	Ophcf2|00836	0.777403	UDP-glucuronosyltransferase 2B31	PF00201|UDP-glucoronosyl and UDP-glucosyl transferase	GO:0016758|transferase activity, transferring hexosyl groups	NA	NA	Camfl1|CFLO16989-PA	Cflo_N_g2190	Carboxylic ester hydrolase	PF00135|COesterase;	NA	UPstead	F3	SP	NA	NA	NA	MER034745 - 2210023G05RIK protein (Mus musculus) [S09.961]#S09X#; MER034726 - carboxylesterase 2 (Mus musculus) [S09.997]#S09X#; MER034727 - carboxylesterase 6 {{Rattus norvegicus}} (Rattus norvegicus) [S09.953]#S09X#; MER077885 - carboxylesterase homologue {{Rattus norvegicus}} (Rattus norvegicus) [S09.954]#S09X#; MER034744 - putative carboxylesterase {{Rattus norvegicus}} (Rattus norvegicus) [S…	NA	Ophio5|7125
LOC105247913	Ophcf2|00342	0.79929	putative ammonium transporter sll1017	PF00909|Ammonium Transporter Family	GO:0008519|ammonium transmembrane transporter activity; GO:0015696|ammonium transport; GO:0016020|membrane	NA	A9	Camfl1|CFLO19018-PA	Cflo_N_g9150	calreticulin	PF00262|Calreticulin;	GO:0006457|protein folding; GO:0005575|cellular_component; GO:0005488|binding; GO:0005509|calcium ion binding; GO:0043229|intracellular organelle; GO:0046872|metal ion binding; GO:0003674|molecular_function; GO:0043231|intracellular membrane-bounded organelle; GO:0008150|biological_process; GO:0043226|organelle; GO:0043167|ion binding; GO:0043169|cation binding; GO:0051082|unfolded protein bindin…	NA	F13	SP	NA	NA	NA	NA	1;	Ophio5|8135
LOC105247915	Ophcf2|00555	0.733314	calcium uniporter protein, mitochondrial	PF04678|Mitochondrial calcium uniporter	GO:0051560|mitochondrial calcium ion homeostasis	NA	A21	Camfl1|CFLO19028-PA	Cflo_N_g9152	Vacuolar protease A	PF00026|Asp; PF14543|TAXi_N;	NA	UPstead	F2	SP	NA	NA	NA	MER052647 - saccharopepsin (Filobasidiella neoformans) [A01.018]#A01A#; MER000941 - saccharopepsin (Saccharomyces cerevisiae) [A01.018]#A01A#; MER171781 - subfamily A1A non-peptidase homologues (Branchiostoma floridae) [A01.UNA]#A01A#; MER022526 - cathepsin D (Anopheles gambiae) [A01.009]#A01A#; MER139806 - cathepsin D (Branchiostoma floridae) [A01.009]#A01A#; MER181532 - cathepsin D (Caligus cle…	NA	Ophio5|3486
LOC105247917	Ophcf2|04763	0.607015	chromosome transmission fidelity protein 8 homolog	PF09696|Ctf8	GO:0007064|mitotic sister chromatid cohesion; GO:0031390|Ctf18 RFC-like complex	NA	A20	Camfl1|CFLO19029-PA	Cflo_N_g9153	peptidyl-prolyl cis-trans isomerase b precursor	PF00160|Pro_isomerase;	GO:0003755|peptidyl-prolyl cis-trans isomerase activity; GO:0006464|cellular protein modification process; GO:0003674|molecular_function; GO:0000413|protein peptidyl-prolyl isomerization; GO:0071704|organic substance metabolic process; GO:0009987|cellular process; GO:0016859|cis-trans isomerase activity; GO:0044267|cellular protein metabolic process; GO:0043412|macromolecule modification; GO:0140…	NA	F13	SP	NA	NA	NA	NA	1;	Ophio5|5750
LOC105247918	Ophcf2|06355	0.558758	small nuclear ribonucleoprotein F	PF01423|LSM domain	GO:0000398|mRNA splicing, via spliceosome; GO:0005732|small nucleolar ribonucleoprotein complex	NA	A19	Camfl1|CFLO19016-PA	Cflo_N_g2136	Heat Labile Enterotoxin Type Iib	NA	NA	DNstead	F11	SP	NA	NA	NA	NA	NA	Ophio5|5273
LOC105247918	Ophcf2|05957	0.632757	small nuclear ribonucleoprotein F	PF01423|LSM domain	GO:0000398|mRNA splicing, via spliceosome; GO:0005732|small nucleolar ribonucleoprotein complex	NA	A19	Camfl1|CFLO19016-PA	Cflo_N_g2136	---NA---	NA	NA	NA	F12	SP	NA	NA	NA	NA	NA	NA
LOC105247918	Ophcf2|00013	0.693743	small nuclear ribonucleoprotein F	PF01423|LSM domain	GO:0000398|mRNA splicing, via spliceosome; GO:0005732|small nucleolar ribonucleoprotein complex	NA	A19	Camfl1|CFLO19016-PA	Cflo_N_g2136	GATA zinc finger domain-containing protein 14-like	NA	NA	NA	F7	SP	NA	NA	NA	NA	NA	Ophio5|5997
LOC105247921	Ophcf2|02174	0.608727	histone demethylase UTY, transcript variant X1	PF02373|JmjC domain, hydroxylase; PF13181|Tetratricopeptide repeat	GO:0005515|protein binding	NA	A14	Camfl1|CFLO17031-PA	Cflo_N_g10211	glucose-methanol-choline oxidoreductase	PF00732|GMC_oxred_N; PF05199|GMC_oxred_C;	GO:0003824|catalytic activity; GO:0005488|binding; GO:0016614|oxidoreductase activity, acting on CH-OH group of donors; GO:1901265|nucleoside phosphate binding; GO:0055114|oxidation-reduction process; GO:0048037|cofactor binding; GO:0097159|organic cyclic compound binding; GO:0016491|oxidoreductase activity; GO:0003674|molecular_function; GO:0008150|biological_process; GO:0036094|small molecule b…	UP	F1	SP	NA	NA	NA	NA	NA	Ophio5|4485
LOC105247921	Ophcf2|03160	0.50468	histone demethylase UTY, transcript variant X1	PF02373|JmjC domain, hydroxylase; PF13181|Tetratricopeptide repeat	GO:0005515|protein binding	NA	A14	Camfl1|CFLO17031-PA	Cflo_N_g10211	hypothetical protein CDD80_1966	NA	NA	NA	NA	SP	NA	NA	NA	NA	NA	Ophio5|5666
LOC105247921	Ophcf2|00342	0.664457	histone demethylase UTY, transcript variant X1	PF02373|JmjC domain, hydroxylase; PF13181|Tetratricopeptide repeat	GO:0005515|protein binding	NA	A14	Camfl1|CFLO17031-PA	Cflo_N_g10211	calreticulin	PF00262|Calreticulin;	GO:0006457|protein folding; GO:0005575|cellular_component; GO:0005488|binding; GO:0005509|calcium ion binding; GO:0043229|intracellular organelle; GO:0046872|metal ion binding; GO:0003674|molecular_function; GO:0043231|intracellular membrane-bounded organelle; GO:0008150|biological_process; GO:0043226|organelle; GO:0043167|ion binding; GO:0043169|cation binding; GO:0051082|unfolded protein bindin…	NA	F13	SP	NA	NA	NA	NA	1;	Ophio5|8135
LOC105247927	Ophcf2|01982	0.58203	RCC1 and BTB domain-containing protein 1-like	PF00415|Regulator of chromosome condensation (RCC1) repeat; PF00415|Regulator of chromosome condensation (RCC1) repeat; PF00415|Regulator of chromosome condensation (RCC1) repeat; PF00651|BTB/POZ domain	GO:0005515|protein binding	NA	A19	Camfl1|CFLO17034-PA	Cflo_N_g10214	Beta-lactamase/transpeptidase-like protein	PF11954|DUF3471; PF00144|Beta-lactamase;	NA	UP	F4	SP	NA	NA	NA	MER065584 - family S12 unassigned peptidases (Acidobacteria bacterium) [S12.UPW]#S12#; MER123782 - Pab87 peptidase {{Pyrococcus abyssi}} (bacterium Ellin514) [S12.008]#S12#; MER065485 - Pab87 peptidase {{Pyrococcus abyssi}} (Acidobacteria bacterium) [S12.008]#S12#; MER026262 - Pab87 peptidase {{Pyrococcus abyssi}} (Pyrococcus abyssi) [S12.008]#S12#; MER118941 - Pab87 peptidase {{Pyrococcus abyssi…	NA	Ophio5|4027
LOC105247929	Ophcf2|02721	0.824877	40S ribosomal protein S12, mitochondrial	PF00164|Ribosomal protein S12/S23	GO:0003735|structural constituent of ribosome; GO:0005840|ribosome; GO:0006412|translation	NA	A20	Camfl1|CFLO20407-PA	Cflo_N_g10025	Serine/threonine-protein kinase srk1	PF07714|Pkinase_Tyr; PF00069|Pkinase;	GO:0035639|purine ribonucleoside triphosphate binding; GO:0006464|cellular protein modification process; GO:0097159|organic cyclic compound binding; GO:0003674|molecular_function; GO:0016772|transferase activity, transferring phosphorus-containing groups; GO:0032553|ribonucleotide binding; GO:0071704|organic substance metabolic process; GO:0009987|cellular process; GO:0016301|kinase activity; GO:…	NA	F9	SP	NA	NA	NA	NA	NA	Ophio5|1822
LOC105247930	Ophcf2|00177	0.883139	protein giant	PF07716|Basic region leucine zipper	GO:0003700|DNA-binding transcription factor activity; GO:0005634|nucleus; GO:0006357|regulation of transcription by RNA polymerase II; GO:0032502|developmental process; GO:0043565|sequence-specific DNA binding	NA	A20	Camfl1|CFLO20408-PA	Cflo_N_g10026	carboxylesterase family protein	PF03650|MPC; PF00135|COesterase;	GO:0005575|cellular_component; GO:1901475|pyruvate transmembrane transport; GO:0005743|mitochondrial inner membrane; GO:1905039|carboxylic acid transmembrane transport; GO:0015711|organic anion transport; GO:0019866|organelle inner membrane; GO:0006811|ion transport; GO:0015849|organic acid transport; GO:0016020|membrane; GO:0044424|intracellular part; GO:0006848|pyruvate transport; GO:0034220|io…	NA	F13	SP	NA	NA	NA	MER033198 - cholinesterase (Homo sapiens) [S09.980]#S09X#; MER033235 - neuroligin 4, X-linked (Homo sapiens) [S09.988]#S09X#; MER033236 - neuroligin 4, Y-linked (Homo sapiens) [S09.989]#S09X#; MER034726 - carboxylesterase 2 (Mus musculus) [S09.997]#S09X#; MER077885 - carboxylesterase homologue {{Rattus norvegicus}} (Rattus norvegicus) [S09.954]#S09X#; MER034728 - 9030624L02RIK-like protein (Mus m…	NA	Ophio5|2033
LOC105247930	Ophcf2|04096	0.992642	protein giant	PF07716|Basic region leucine zipper	GO:0003700|DNA-binding transcription factor activity; GO:0005634|nucleus; GO:0006357|regulation of transcription by RNA polymerase II; GO:0032502|developmental process; GO:0043565|sequence-specific DNA binding	NA	A20	Camfl1|CFLO20408-PA	Cflo_N_g10026	carboxylesterase domain-containing protein	PF07859|Abhydrolase_3; PF00135|COesterase;	GO:0003824|catalytic activity; GO:0003674|molecular_function; GO:0016787|hydrolase activity;	DNstead	F11	SP	NA	NA	NA	MER037861 - BC026374 protein {{Mus musculus}} (Mus musculus) [S09.962]#S09X#; MER033198 - cholinesterase (Homo sapiens) [S09.980]#S09X#; MER033241 - hypothetical protein flj33678 (Homo sapiens) [S09.960]#S09X#; MER033188 - acetylcholinesterase (Homo sapiens) [S09.979]#S09X#; MER078701 - carboxylesterase homologue {{Rattus norvegicus}} (Rattus norvegicus) [S09.955]#S09X#; MER034730 - carboxylester…	NA	Ophio5|3990
LOC105247930	Ophcf2|03616	0.771972	protein giant	PF07716|Basic region leucine zipper	GO:0003700|DNA-binding transcription factor activity; GO:0005634|nucleus; GO:0006357|regulation of transcription by RNA polymerase II; GO:0032502|developmental process; GO:0043565|sequence-specific DNA binding	NA	A20	Camfl1|CFLO20408-PA	Cflo_N_g10026	---NA---	NA	NA	NA	NA	SP	NA	NA	NA	NA	NA	NA
LOC105247930	Ophcf2|05548	0.774844	protein giant	PF07716|Basic region leucine zipper	GO:0003700|DNA-binding transcription factor activity; GO:0005634|nucleus; GO:0006357|regulation of transcription by RNA polymerase II; GO:0032502|developmental process; GO:0043565|sequence-specific DNA binding	NA	A20	Camfl1|CFLO20408-PA	Cflo_N_g10026	putative sulphydryl oxidase protein	PF07992|Pyr_redox_2;	GO:0003824|catalytic activity; GO:0055114|oxidation-reduction process; GO:0016491|oxidoreductase activity; GO:0003674|molecular_function; GO:0008150|biological_process; GO:0008152|metabolic process;	UPstead	F3	SP	NA	NA	NA	NA	NA	Ophio5|7384
LOC105247930	Ophcf2|01656	0.780522	protein giant	PF07716|Basic region leucine zipper	GO:0003700|DNA-binding transcription factor activity; GO:0005634|nucleus; GO:0006357|regulation of transcription by RNA polymerase II; GO:0032502|developmental process; GO:0043565|sequence-specific DNA binding	NA	A20	Camfl1|CFLO20408-PA	Cflo_N_g10026	glycoside hydrolase family 43 protein	PF04616|Glyco_hydro_43;	GO:0003824|catalytic activity; GO:0016787|hydrolase activity; GO:0004553|hydrolase activity, hydrolyzing O-glycosyl compounds; GO:0003674|molecular_function; GO:0008150|biological_process; GO:0005975|carbohydrate metabolic process; GO:0071704|organic substance metabolic process; GO:0044238|primary metabolic process; GO:0016798|hydrolase activity, acting on glycosyl bonds; GO:0008152|metabolic pro…	UPstead	F2	SP	NA	NA	NA	NA	NA	Ophio5|2133
LOC105247930	Ophcf2|00170	0.928219	protein giant	PF07716|Basic region leucine zipper	GO:0003700|DNA-binding transcription factor activity; GO:0005634|nucleus; GO:0006357|regulation of transcription by RNA polymerase II; GO:0032502|developmental process; GO:0043565|sequence-specific DNA binding	NA	A20	Camfl1|CFLO20408-PA	Cflo_N_g10026	hypothetical protein CDD80_5661	NA	NA	NA	F12	SP	Small secreted protein;	NA	NA	NA	NA	NA
LOC105247930	Ophcf2|00473	0.892518	protein giant	PF07716|Basic region leucine zipper	GO:0003700|DNA-binding transcription factor activity; GO:0005634|nucleus; GO:0006357|regulation of transcription by RNA polymerase II; GO:0032502|developmental process; GO:0043565|sequence-specific DNA binding	NA	A20	Camfl1|CFLO20408-PA	Cflo_N_g10026	Hydrophobin 2	PF06766|Hydrophobin_2;	GO:0005576|extracellular region; GO:0005575|cellular_component;	NA	F3	SP	Small secreted protein;	NA	NA	NA	NA	Ophio5|1277
LOC105247930	Ophcf2|07085	0.752266	protein giant	PF07716|Basic region leucine zipper	GO:0003700|DNA-binding transcription factor activity; GO:0005634|nucleus; GO:0006357|regulation of transcription by RNA polymerase II; GO:0032502|developmental process; GO:0043565|sequence-specific DNA binding	NA	A20	Camfl1|CFLO20408-PA	Cflo_N_g10026	hypothetical protein CDD80_1892	NA	NA	UP	F3	SP	Small secreted protein;	NA	NA	NA	NA	NA
LOC105247930	Ophcf2|00050	0.723074	protein giant	PF07716|Basic region leucine zipper	GO:0003700|DNA-binding transcription factor activity; GO:0005634|nucleus; GO:0006357|regulation of transcription by RNA polymerase II; GO:0032502|developmental process; GO:0043565|sequence-specific DNA binding	NA	A20	Camfl1|CFLO20408-PA	Cflo_N_g10026	glycoside hydrolase family 18 protein	PF00704|Glyco_hydro_18;	GO:0008150|biological_process; GO:0005975|carbohydrate metabolic process; GO:0071704|organic substance metabolic process; GO:0044238|primary metabolic process; GO:0008152|metabolic process;	DNstead	F11	SP	NA	NA	NA	NA	1;	Ophio5|2550
LOC105247930	Ophcf2|03260	0.636666	protein giant	PF07716|Basic region leucine zipper	GO:0003700|DNA-binding transcription factor activity; GO:0005634|nucleus; GO:0006357|regulation of transcription by RNA polymerase II; GO:0032502|developmental process; GO:0043565|sequence-specific DNA binding	NA	A20	Camfl1|CFLO20408-PA	Cflo_N_g10026	DnaJ and TPR domain protein	PF14559|TPR_19; PF13181|TPR_8; PF00226|DnaJ;	GO:0003674|molecular_function; GO:0005488|binding; GO:0005515|protein binding;	NA	F12	SP	NA	NA	NA	NA	NA	Ophio5|8618
LOC105247930	Ophcf2|00836	0.944181	protein giant	PF07716|Basic region leucine zipper	GO:0003700|DNA-binding transcription factor activity; GO:0005634|nucleus; GO:0006357|regulation of transcription by RNA polymerase II; GO:0032502|developmental process; GO:0043565|sequence-specific DNA binding	NA	A20	Camfl1|CFLO20408-PA	Cflo_N_g10026	Carboxylic ester hydrolase	PF00135|COesterase;	NA	UPstead	F3	SP	NA	NA	NA	MER034745 - 2210023G05RIK protein (Mus musculus) [S09.961]#S09X#; MER034726 - carboxylesterase 2 (Mus musculus) [S09.997]#S09X#; MER034727 - carboxylesterase 6 {{Rattus norvegicus}} (Rattus norvegicus) [S09.953]#S09X#; MER077885 - carboxylesterase homologue {{Rattus norvegicus}} (Rattus norvegicus) [S09.954]#S09X#; MER034744 - putative carboxylesterase {{Rattus norvegicus}} (Rattus norvegicus) [S…	NA	Ophio5|7125
LOC105247930	Ophcf2|06920	0.96318	protein giant	PF07716|Basic region leucine zipper	GO:0003700|DNA-binding transcription factor activity; GO:0005634|nucleus; GO:0006357|regulation of transcription by RNA polymerase II; GO:0032502|developmental process; GO:0043565|sequence-specific DNA binding	NA	A20	Camfl1|CFLO20408-PA	Cflo_N_g10026	para-nitrobenzyl esterase	PF07859|Abhydrolase_3; PF00135|COesterase;	GO:0003824|catalytic activity; GO:0003674|molecular_function; GO:0016787|hydrolase activity;	UP	F2	SP	NA	NA	NA	MER037861 - BC026374 protein {{Mus musculus}} (Mus musculus) [S09.962]#S09X#; MER033235 - neuroligin 4, X-linked (Homo sapiens) [S09.988]#S09X#; MER033236 - neuroligin 4, Y-linked (Homo sapiens) [S09.989]#S09X#; MER034745 - 2210023G05RIK protein (Mus musculus) [S09.961]#S09X#; MER033198 - cholinesterase (Homo sapiens) [S09.980]#S09X#; MER033227 - bile salt-dependent lipase (Homo sapiens) [S09.985…	NA	Ophio5|2655
LOC105247940	Ophcf2|03496	0.858544	dual specificity protein phosphatase Mpk3	PF00782|Dual specificity phosphatase, catalytic domain; PF00581|Rhodanese-like domain	GO:0008138|protein tyrosine/serine/threonine phosphatase activity; GO:0016311|dephosphorylation	NA	A12	Camfl1|CFLO15785-PA	Cflo_N_g5997	protein-tyrosine phosphatase	NA	NA	NA	F11	SP	Small secreted protein;	NA	NA	NA	1;	Ophio5|2414
LOC105247940	Ophcf2|02721	0.916829	dual specificity protein phosphatase Mpk3	PF00782|Dual specificity phosphatase, catalytic domain; PF00581|Rhodanese-like domain	GO:0008138|protein tyrosine/serine/threonine phosphatase activity; GO:0016311|dephosphorylation	NA	A12	Camfl1|CFLO15785-PA	Cflo_N_g5997	Serine/threonine-protein kinase srk1	PF07714|Pkinase_Tyr; PF00069|Pkinase;	GO:0035639|purine ribonucleoside triphosphate binding; GO:0006464|cellular protein modification process; GO:0097159|organic cyclic compound binding; GO:0003674|molecular_function; GO:0016772|transferase activity, transferring phosphorus-containing groups; GO:0032553|ribonucleotide binding; GO:0071704|organic substance metabolic process; GO:0009987|cellular process; GO:0016301|kinase activity; GO:…	NA	F9	SP	NA	NA	NA	NA	NA	Ophio5|1822
LOC105247940	Ophcf2|03720	0.963268	dual specificity protein phosphatase Mpk3	PF00782|Dual specificity phosphatase, catalytic domain; PF00581|Rhodanese-like domain	GO:0008138|protein tyrosine/serine/threonine phosphatase activity; GO:0016311|dephosphorylation	NA	A12	Camfl1|CFLO15785-PA	Cflo_N_g5997	protein-tyrosine phosphatase	NA	NA	UPstead	F2	SP	NA	NA	NA	NA	NA	Ophio5|3407
LOC105247950	Ophcf2|05548	0.534876	glucose dehydrogenase [FAD, quinone], transcript variant X1	PF00732|GMC oxidoreductase; PF05199|GMC oxidoreductase	GO:0016614|oxidoreductase activity, acting on CH-OH group of donors; GO:0050660|flavin adenine dinucleotide binding; GO:0055114|oxidation-reduction process	NA	A15	Camfl1|CFLO21543-PA	Cflo_N_g14847	putative sulphydryl oxidase protein	PF07992|Pyr_redox_2;	GO:0003824|catalytic activity; GO:0055114|oxidation-reduction process; GO:0016491|oxidoreductase activity; GO:0003674|molecular_function; GO:0008150|biological_process; GO:0008152|metabolic process;	UPstead	F3	SP	NA	NA	NA	NA	NA	Ophio5|7384
LOC105247973	Ophcf2|00845	0.755919	GTP-binding nuclear protein Ran, transcript variant X2	PF00071|Ras family	GO:0003924|GTPase activity; GO:0005525|GTP binding; GO:0006913|nucleocytoplasmic transport	NA	A1	Camfl1|CFLO20923-PA	Cflo_N_g4699	putative enterotoxin	PF01375|Enterotoxin_a;	GO:0044419|interspecies interaction between organisms; GO:0005575|cellular_component; GO:0003674|molecular_function; GO:0044421|extracellular region part; GO:0008150|biological_process; GO:0009405|pathogenesis; GO:0051704|multi-organism process; GO:0090729|toxin activity; GO:0005615|extracellular space;	NA	F7	SP	NA	NA	NA	NA	NA	Ophio5|604
LOC105247973	Ophcf2|05247	0.537431	GTP-binding nuclear protein Ran, transcript variant X2	PF00071|Ras family	GO:0003924|GTPase activity; GO:0005525|GTP binding; GO:0006913|nucleocytoplasmic transport	NA	A1	Camfl1|CFLO20923-PA	Cflo_N_g4699	hypothetical protein CDD80_1987	NA	NA	NA	F5	SP	Small secreted protein;	NA	NA	NA	NA	NA
LOC105247973	Ophcf2|02663	0.851572	GTP-binding nuclear protein Ran, transcript variant X2	PF00071|Ras family	GO:0003924|GTPase activity; GO:0005525|GTP binding; GO:0006913|nucleocytoplasmic transport	NA	A1	Camfl1|CFLO20923-PA	Cflo_N_g4699	hypothetical protein CDD80_7381	NA	NA	NA	NA	SP	Small secreted protein;	NA	NA	NA	NA	Ophio5|2221
LOC105247973	Ophcf2|02155	0.641328	GTP-binding nuclear protein Ran, transcript variant X2	PF00071|Ras family	GO:0003924|GTPase activity; GO:0005525|GTP binding; GO:0006913|nucleocytoplasmic transport	NA	A1	Camfl1|CFLO20923-PA	Cflo_N_g4699	collagen alpha-2(IV) chain-like	PF01391|Collagen;	NA	DNstead	F11	SP	Small secreted protein;	NA	NA	NA	NA	Ophio5|5932
LOC105247973	Ophcf2|00342	0.918949	GTP-binding nuclear protein Ran, transcript variant X2	PF00071|Ras family	GO:0003924|GTPase activity; GO:0005525|GTP binding; GO:0006913|nucleocytoplasmic transport	NA	A1	Camfl1|CFLO20923-PA	Cflo_N_g4699	calreticulin	PF00262|Calreticulin;	GO:0006457|protein folding; GO:0005575|cellular_component; GO:0005488|binding; GO:0005509|calcium ion binding; GO:0043229|intracellular organelle; GO:0046872|metal ion binding; GO:0003674|molecular_function; GO:0043231|intracellular membrane-bounded organelle; GO:0008150|biological_process; GO:0043226|organelle; GO:0043167|ion binding; GO:0043169|cation binding; GO:0051082|unfolded protein bindin…	NA	F13	SP	NA	NA	NA	NA	1;	Ophio5|8135
LOC105247973	Ophcf2|04627	0.839324	GTP-binding nuclear protein Ran, transcript variant X2	PF00071|Ras family	GO:0003924|GTPase activity; GO:0005525|GTP binding; GO:0006913|nucleocytoplasmic transport	NA	A1	Camfl1|CFLO20923-PA	Cflo_N_g4699	related to gEgh 16 protein	PF11327|Egh16-like;	NA	NA	NA	SP	NA	NA	NA	NA	NA	Ophio5|7836
LOC105247973	Ophcf2|01487	0.612132	GTP-binding nuclear protein Ran, transcript variant X2	PF00071|Ras family	GO:0003924|GTPase activity; GO:0005525|GTP binding; GO:0006913|nucleocytoplasmic transport	NA	A1	Camfl1|CFLO20923-PA	Cflo_N_g4699	hypothetical protein CDD80_3420	NA	NA	NA	F11	SP	Small secreted protein;	NA	NA	NA	NA	Ophio5|3861
LOC105247973	Ophcf2|03761	0.965025	GTP-binding nuclear protein Ran, transcript variant X2	PF00071|Ras family	GO:0003924|GTPase activity; GO:0005525|GTP binding; GO:0006913|nucleocytoplasmic transport	NA	A1	Camfl1|CFLO20923-PA	Cflo_N_g4699	endo-1,4-beta-xylanase B-like	PF05572|Peptidase_M43;	NA	UP	F2	SP	NA	NA	NA	NA	NA	Ophio5|7507
LOC105247973	Ophcf2|01091	0.632577	GTP-binding nuclear protein Ran, transcript variant X2	PF00071|Ras family	GO:0003924|GTPase activity; GO:0005525|GTP binding; GO:0006913|nucleocytoplasmic transport	NA	A1	Camfl1|CFLO20923-PA	Cflo_N_g4699	hypothetical protein CDD80_6644	NA	NA	UPstead	F2	SP	NA	NA	NA	NA	NA	Ophio5|6859
LOC105247973	Ophcf2|07085	0.568091	GTP-binding nuclear protein Ran, transcript variant X2	PF00071|Ras family	GO:0003924|GTPase activity; GO:0005525|GTP binding; GO:0006913|nucleocytoplasmic transport	NA	A1	Camfl1|CFLO20923-PA	Cflo_N_g4699	hypothetical protein CDD80_1892	NA	NA	UP	F3	SP	Small secreted protein;	NA	NA	NA	NA	NA
LOC105247973	Ophcf2|03425	0.848457	GTP-binding nuclear protein Ran, transcript variant X2	PF00071|Ras family	GO:0003924|GTPase activity; GO:0005525|GTP binding; GO:0006913|nucleocytoplasmic transport	NA	A1	Camfl1|CFLO20923-PA	Cflo_N_g4699	hypothetical protein CDD80_2418	NA	NA	NA	F3	SP	NA	NA	NA	NA	1;	NA
LOC105247973	Ophcf2|05508	0.553368	GTP-binding nuclear protein Ran, transcript variant X2	PF00071|Ras family	GO:0003924|GTPase activity; GO:0005525|GTP binding; GO:0006913|nucleocytoplasmic transport	NA	A1	Camfl1|CFLO20923-PA	Cflo_N_g4699	putative PPE family protein PPE40	NA	NA	NA	NA	SP	NA	NA	NA	NA	NA	Ophio5|4008
LOC105247973	Ophcf2|00013	0.562153	GTP-binding nuclear protein Ran, transcript variant X2	PF00071|Ras family	GO:0003924|GTPase activity; GO:0005525|GTP binding; GO:0006913|nucleocytoplasmic transport	NA	A1	Camfl1|CFLO20923-PA	Cflo_N_g4699	GATA zinc finger domain-containing protein 14-like	NA	NA	NA	F7	SP	NA	NA	NA	NA	NA	Ophio5|5997
LOC105247973	Ophcf2|05681	0.663383	GTP-binding nuclear protein Ran, transcript variant X2	PF00071|Ras family	GO:0003924|GTPase activity; GO:0005525|GTP binding; GO:0006913|nucleocytoplasmic transport	NA	A1	Camfl1|CFLO20923-PA	Cflo_N_g4699	Heterokaryon incompatibility protein Het-C	PF07217|Het-C;	NA	DNstead	F11	SP	NA	NA	NA	NA	NA	Ophio5|6618
LOC105247973	Ophcf2|00170	0.838492	GTP-binding nuclear protein Ran, transcript variant X2	PF00071|Ras family	GO:0003924|GTPase activity; GO:0005525|GTP binding; GO:0006913|nucleocytoplasmic transport	NA	A1	Camfl1|CFLO20923-PA	Cflo_N_g4699	hypothetical protein CDD80_5661	NA	NA	NA	F12	SP	Small secreted protein;	NA	NA	NA	NA	NA
LOC105247973	Ophcf2|03613	0.685253	GTP-binding nuclear protein Ran, transcript variant X2	PF00071|Ras family	GO:0003924|GTPase activity; GO:0005525|GTP binding; GO:0006913|nucleocytoplasmic transport	NA	A1	Camfl1|CFLO20923-PA	Cflo_N_g4699	hypothetical protein CDD80_6137	NA	NA	NA	NA	SP	NA	NA	NA	NA	NA	Ophio5|25
LOC105247973	Ophcf2|03136	0.778428	GTP-binding nuclear protein Ran, transcript variant X2	PF00071|Ras family	GO:0003924|GTPase activity; GO:0005525|GTP binding; GO:0006913|nucleocytoplasmic transport	NA	A1	Camfl1|CFLO20923-PA	Cflo_N_g4699	NADPH oxidase	NA	NA	UPstead	F2	SP	NA	NA	NA	NA	1;	Ophio5|8155
LOC105247973	Ophcf2|02046	0.910846	GTP-binding nuclear protein Ran, transcript variant X2	PF00071|Ras family	GO:0003924|GTPase activity; GO:0005525|GTP binding; GO:0006913|nucleocytoplasmic transport	NA	A1	Camfl1|CFLO20923-PA	Cflo_N_g4699	hypothetical protein CDD80_5678	NA	NA	NA	F13	SP	NA	NA	NA	NA	NA	Ophio5|6825
LOC105247979	Ophcf2|02728	0.974415	protein TANC2, transcript variant X1	PF12796|Ankyrin repeats (3 copies); PF12796|Ankyrin repeats (3 copies); PF12796|Ankyrin repeats (3 copies); PF13637|Ankyrin repeats (many copies)	NA	NA	A5	Camfl1|CFLO18069-PA	Cflo_N_g7742	six-bladed beta-propeller	NA	NA	NA	NA	SP	NA	NA	NA	NA	1;	Ophio5|1811
LOC105247979	Ophcf2|03140	0.683588	protein TANC2, transcript variant X1	PF12796|Ankyrin repeats (3 copies); PF12796|Ankyrin repeats (3 copies); PF12796|Ankyrin repeats (3 copies); PF13637|Ankyrin repeats (many copies)	NA	NA	A5	Camfl1|CFLO18069-PA	Cflo_N_g7742	CND01770-like protein	NA	NA	NA	F2	SP	Small secreted protein;	NA	NA	NA	NA	Ophio5|4932
LOC105247979	Ophcf2|01082	0.875497	protein TANC2, transcript variant X1	PF12796|Ankyrin repeats (3 copies); PF12796|Ankyrin repeats (3 copies); PF12796|Ankyrin repeats (3 copies); PF13637|Ankyrin repeats (many copies)	NA	NA	A5	Camfl1|CFLO18069-PA	Cflo_N_g7742	hypothetical protein CDD80_3190	NA	NA	UP	F2	SP	Small secreted protein;	NA	NA	NA	NA	Ophio5|1361
LOC105247979	Ophcf2|03616	0.59378	protein TANC2, transcript variant X1	PF12796|Ankyrin repeats (3 copies); PF12796|Ankyrin repeats (3 copies); PF12796|Ankyrin repeats (3 copies); PF13637|Ankyrin repeats (many copies)	NA	NA	A5	Camfl1|CFLO18069-PA	Cflo_N_g7742	---NA---	NA	NA	NA	NA	SP	NA	NA	NA	NA	NA	NA
LOC105247979	Ophcf2|07026	0.606724	protein TANC2, transcript variant X1	PF12796|Ankyrin repeats (3 copies); PF12796|Ankyrin repeats (3 copies); PF12796|Ankyrin repeats (3 copies); PF13637|Ankyrin repeats (many copies)	NA	NA	A5	Camfl1|CFLO18069-PA	Cflo_N_g7742	hypothetical protein CDD80_5946	NA	NA	NA	NA	SP	NA	NA	NA	NA	NA	Ophio5|6698
LOC105247981	Ophcf2|06516	0.634549	ADP-ribosylation factor-like protein 8B-A	PF00025|ADP-ribosylation factor family	GO:0005525|GTP binding	NA	A7	Camfl1|CFLO23080-PA	Cflo_N_g6709	DUF1183 domain protein	PF06682|SARAF;	GO:0005575|cellular_component; GO:0044425|membrane part; GO:0044424|intracellular part; GO:0031227|intrinsic component of endoplasmic reticulum membrane; GO:2001256|regulation of store-operated calcium entry; GO:0051049|regulation of transport; GO:0050789|regulation of biological process; GO:0044464|cell part; GO:0044446|intracellular organelle part; GO:0032879|regulation of localization; GO:0044…	DNstead	F11	SP	NA	NA	NA	NA	NA	Ophio5|6607
LOC105247991	Ophcf2|07027	0.92081	syntaxin-1A, transcript variant X2	PF05739|SNARE domain; PF00804|Syntaxin	GO:0000149|SNARE binding; GO:0016021|integral component of membrane; GO:0017157|regulation of exocytosis	NA	A12	Camfl1|CFLO20926-PA	Cflo_N_g4700	hypothetical protein CDD80_7441	NA	NA	NA	F11	SP	Small secreted protein;	NA	NA	NA	1;	NA
LOC105247996	Ophcf2|01082	0.75463	hairy/enhancer-of-split related with YRPW motif protein, transcript variant X2	PF00010|Helix-loop-helix DNA-binding domain; PF07527|Hairy Orange	GO:0003677|DNA binding; GO:0006355|regulation of transcription, DNA-templated; GO:0046983|protein dimerization activity	UPstead	A5	Camfl1|CFLO22847-PA	Cflo_N_g7856	hypothetical protein CDD80_3190	NA	NA	UP	F2	SP	Small secreted protein;	NA	NA	NA	NA	Ophio5|1361
LOC105247996	Ophcf2|00177	0.93763	hairy/enhancer-of-split related with YRPW motif protein, transcript variant X2	PF00010|Helix-loop-helix DNA-binding domain; PF07527|Hairy Orange	GO:0003677|DNA binding; GO:0006355|regulation of transcription, DNA-templated; GO:0046983|protein dimerization activity	UPstead	A5	Camfl1|CFLO22847-PA	Cflo_N_g7856	carboxylesterase family protein	PF03650|MPC; PF00135|COesterase;	GO:0005575|cellular_component; GO:1901475|pyruvate transmembrane transport; GO:0005743|mitochondrial inner membrane; GO:1905039|carboxylic acid transmembrane transport; GO:0015711|organic anion transport; GO:0019866|organelle inner membrane; GO:0006811|ion transport; GO:0015849|organic acid transport; GO:0016020|membrane; GO:0044424|intracellular part; GO:0006848|pyruvate transport; GO:0034220|io…	NA	F13	SP	NA	NA	NA	MER033198 - cholinesterase (Homo sapiens) [S09.980]#S09X#; MER033235 - neuroligin 4, X-linked (Homo sapiens) [S09.988]#S09X#; MER033236 - neuroligin 4, Y-linked (Homo sapiens) [S09.989]#S09X#; MER034726 - carboxylesterase 2 (Mus musculus) [S09.997]#S09X#; MER077885 - carboxylesterase homologue {{Rattus norvegicus}} (Rattus norvegicus) [S09.954]#S09X#; MER034728 - 9030624L02RIK-like protein (Mus m…	NA	Ophio5|2033
LOC105247996	Ophcf2|00836	0.973489	hairy/enhancer-of-split related with YRPW motif protein, transcript variant X2	PF00010|Helix-loop-helix DNA-binding domain; PF07527|Hairy Orange	GO:0003677|DNA binding; GO:0006355|regulation of transcription, DNA-templated; GO:0046983|protein dimerization activity	UPstead	A5	Camfl1|CFLO22847-PA	Cflo_N_g7856	Carboxylic ester hydrolase	PF00135|COesterase;	NA	UPstead	F3	SP	NA	NA	NA	MER034745 - 2210023G05RIK protein (Mus musculus) [S09.961]#S09X#; MER034726 - carboxylesterase 2 (Mus musculus) [S09.997]#S09X#; MER034727 - carboxylesterase 6 {{Rattus norvegicus}} (Rattus norvegicus) [S09.953]#S09X#; MER077885 - carboxylesterase homologue {{Rattus norvegicus}} (Rattus norvegicus) [S09.954]#S09X#; MER034744 - putative carboxylesterase {{Rattus norvegicus}} (Rattus norvegicus) [S…	NA	Ophio5|7125
LOC105247996	Ophcf2|06001	0.774819	hairy/enhancer-of-split related with YRPW motif protein, transcript variant X2	PF00010|Helix-loop-helix DNA-binding domain; PF07527|Hairy Orange	GO:0003677|DNA binding; GO:0006355|regulation of transcription, DNA-templated; GO:0046983|protein dimerization activity	UPstead	A5	Camfl1|CFLO22847-PA	Cflo_N_g7856	homoserine acetyltransferase family protein	PF04909|Amidohydro_2;	GO:0003824|catalytic activity; GO:0003674|molecular_function; GO:0016787|hydrolase activity;	DNstead	F11	SP	NA	NA	NA	MER044357 - homoserine acetyltransferase {{Saccharomyces cerevisiae}} (Saccharomyces cerevisiae) [S33.A41]#S33#;	NA	Ophio5|8627
LOC105247996	Ophcf2|07091	0.757527	hairy/enhancer-of-split related with YRPW motif protein, transcript variant X2	PF00010|Helix-loop-helix DNA-binding domain; PF07527|Hairy Orange	GO:0003677|DNA binding; GO:0006355|regulation of transcription, DNA-templated; GO:0046983|protein dimerization activity	UPstead	A5	Camfl1|CFLO22847-PA	Cflo_N_g7856	Alpha/beta hydrolase fold-1	PF00561|Abhydrolase_1; PF08386|Abhydrolase_4;	NA	NA	F13	SP	NA	NA	NA	MER000441 - tripeptidyl-peptidase C (Streptomyces lividans) [S33.007]#S33#; MER000440 - tripeptidyl-peptidase B (Streptomyces lividans) [S33.006]#S33#; MER000439 - tripeptidyl-peptidase A (Streptomyces lividans) [S33.002]#S33#;	NA	Ophio5|3563
LOC105247996	Ophcf2|06920	0.981871	hairy/enhancer-of-split related with YRPW motif protein, transcript variant X2	PF00010|Helix-loop-helix DNA-binding domain; PF07527|Hairy Orange	GO:0003677|DNA binding; GO:0006355|regulation of transcription, DNA-templated; GO:0046983|protein dimerization activity	UPstead	A5	Camfl1|CFLO22847-PA	Cflo_N_g7856	para-nitrobenzyl esterase	PF07859|Abhydrolase_3; PF00135|COesterase;	GO:0003824|catalytic activity; GO:0003674|molecular_function; GO:0016787|hydrolase activity;	UP	F2	SP	NA	NA	NA	MER037861 - BC026374 protein {{Mus musculus}} (Mus musculus) [S09.962]#S09X#; MER033235 - neuroligin 4, X-linked (Homo sapiens) [S09.988]#S09X#; MER033236 - neuroligin 4, Y-linked (Homo sapiens) [S09.989]#S09X#; MER034745 - 2210023G05RIK protein (Mus musculus) [S09.961]#S09X#; MER033198 - cholinesterase (Homo sapiens) [S09.980]#S09X#; MER033227 - bile salt-dependent lipase (Homo sapiens) [S09.985…	NA	Ophio5|2655
LOC105247996	Ophcf2|00050	0.908447	hairy/enhancer-of-split related with YRPW motif protein, transcript variant X2	PF00010|Helix-loop-helix DNA-binding domain; PF07527|Hairy Orange	GO:0003677|DNA binding; GO:0006355|regulation of transcription, DNA-templated; GO:0046983|protein dimerization activity	UPstead	A5	Camfl1|CFLO22847-PA	Cflo_N_g7856	glycoside hydrolase family 18 protein	PF00704|Glyco_hydro_18;	GO:0008150|biological_process; GO:0005975|carbohydrate metabolic process; GO:0071704|organic substance metabolic process; GO:0044238|primary metabolic process; GO:0008152|metabolic process;	DNstead	F11	SP	NA	NA	NA	NA	1;	Ophio5|2550
LOC105247996	Ophcf2|00545	0.963298	hairy/enhancer-of-split related with YRPW motif protein, transcript variant X2	PF00010|Helix-loop-helix DNA-binding domain; PF07527|Hairy Orange	GO:0003677|DNA binding; GO:0006355|regulation of transcription, DNA-templated; GO:0046983|protein dimerization activity	UPstead	A5	Camfl1|CFLO22847-PA	Cflo_N_g7856	Amine oxidase	PF13450|NAD_binding_8; PF01593|Amino_oxidase;	GO:0003824|catalytic activity; GO:0055114|oxidation-reduction process; GO:0016491|oxidoreductase activity; GO:0003674|molecular_function; GO:0008150|biological_process; GO:0008152|metabolic process;	UPstead	F2	SP	NA	NA	NA	NA	NA	Ophio5|7649
LOC105247996	Ophcf2|05696	0.84929	hairy/enhancer-of-split related with YRPW motif protein, transcript variant X2	PF00010|Helix-loop-helix DNA-binding domain; PF07527|Hairy Orange	GO:0003677|DNA binding; GO:0006355|regulation of transcription, DNA-templated; GO:0046983|protein dimerization activity	UPstead	A5	Camfl1|CFLO22847-PA	Cflo_N_g7856	FAD dependent oxidoreductase	PF13450|NAD_binding_8; PF12831|FAD_oxidored; PF01593|Amino_oxidase; PF00890|FAD_binding_2;	GO:0003824|catalytic activity; GO:0055114|oxidation-reduction process; GO:0016491|oxidoreductase activity; GO:0003674|molecular_function; GO:0008150|biological_process; GO:0008152|metabolic process;	UPstead	F7	SP	NA	NA	NA	NA	NA	Ophio5|5892
LOC105247996	Ophcf2|05548	0.953221	hairy/enhancer-of-split related with YRPW motif protein, transcript variant X2	PF00010|Helix-loop-helix DNA-binding domain; PF07527|Hairy Orange	GO:0003677|DNA binding; GO:0006355|regulation of transcription, DNA-templated; GO:0046983|protein dimerization activity	UPstead	A5	Camfl1|CFLO22847-PA	Cflo_N_g7856	putative sulphydryl oxidase protein	PF07992|Pyr_redox_2;	GO:0003824|catalytic activity; GO:0055114|oxidation-reduction process; GO:0016491|oxidoreductase activity; GO:0003674|molecular_function; GO:0008150|biological_process; GO:0008152|metabolic process;	UPstead	F3	SP	NA	NA	NA	NA	NA	Ophio5|7384
LOC105247996	Ophcf2|03021	0.876529	hairy/enhancer-of-split related with YRPW motif protein, transcript variant X2	PF00010|Helix-loop-helix DNA-binding domain; PF07527|Hairy Orange	GO:0003677|DNA binding; GO:0006355|regulation of transcription, DNA-templated; GO:0046983|protein dimerization activity	UPstead	A5	Camfl1|CFLO22847-PA	Cflo_N_g7856	multicopper oxidase	PF00394|Cu-oxidase; PF07732|Cu-oxidase_3;	GO:0005488|binding; GO:0005507|copper ion binding; GO:0055114|oxidation-reduction process; GO:0046872|metal ion binding; GO:0003674|molecular_function; GO:0008150|biological_process; GO:0043167|ion binding; GO:0043169|cation binding; GO:0046914|transition metal ion binding; GO:0008152|metabolic process;	NA	F2	SP	NA	NA	NA	NA	NA	Ophio5|2677
LOC105247996	Ophcf2|06300	0.874347	hairy/enhancer-of-split related with YRPW motif protein, transcript variant X2	PF00010|Helix-loop-helix DNA-binding domain; PF07527|Hairy Orange	GO:0003677|DNA binding; GO:0006355|regulation of transcription, DNA-templated; GO:0046983|protein dimerization activity	UPstead	A5	Camfl1|CFLO22847-PA	Cflo_N_g7856	glycosyl hydrolase family 2	PF02836|Glyco_hydro_2_C; PF02837|Glyco_hydro_2_N; PF00703|Glyco_hydro_2;	GO:0003824|catalytic activity; GO:0016787|hydrolase activity; GO:0004553|hydrolase activity, hydrolyzing O-glycosyl compounds; GO:0003674|molecular_function; GO:0008150|biological_process; GO:0005975|carbohydrate metabolic process; GO:0071704|organic substance metabolic process; GO:0044238|primary metabolic process; GO:0016798|hydrolase activity, acting on glycosyl bonds; GO:0008152|metabolic pro…	DN	F11	SP	NA	NA	NA	NA	NA	Ophio5|7311
LOC105247996	Ophcf2|04443	0.895948	hairy/enhancer-of-split related with YRPW motif protein, transcript variant X2	PF00010|Helix-loop-helix DNA-binding domain; PF07527|Hairy Orange	GO:0003677|DNA binding; GO:0006355|regulation of transcription, DNA-templated; GO:0046983|protein dimerization activity	UPstead	A5	Camfl1|CFLO22847-PA	Cflo_N_g7856	---NA---	NA	NA	NA	F3	SP	Small secreted protein;	NA	NA	NA	NA	NA
LOC105247996	Ophcf2|01031	0.935757	hairy/enhancer-of-split related with YRPW motif protein, transcript variant X2	PF00010|Helix-loop-helix DNA-binding domain; PF07527|Hairy Orange	GO:0003677|DNA binding; GO:0006355|regulation of transcription, DNA-templated; GO:0046983|protein dimerization activity	UPstead	A5	Camfl1|CFLO22847-PA	Cflo_N_g7856	GMC oxidoreductase	PF00732|GMC_oxred_N; PF05199|GMC_oxred_C;	GO:0003824|catalytic activity; GO:0005488|binding; GO:0016614|oxidoreductase activity, acting on CH-OH group of donors; GO:1901265|nucleoside phosphate binding; GO:0055114|oxidation-reduction process; GO:0048037|cofactor binding; GO:0097159|organic cyclic compound binding; GO:0016491|oxidoreductase activity; GO:0003674|molecular_function; GO:0008150|biological_process; GO:0036094|small molecule b…	UPstead	F2	SP	NA	NA	NA	NA	1;	Ophio5|2725
LOC105247996	Ophcf2|02493	0.889642	hairy/enhancer-of-split related with YRPW motif protein, transcript variant X2	PF00010|Helix-loop-helix DNA-binding domain; PF07527|Hairy Orange	GO:0003677|DNA binding; GO:0006355|regulation of transcription, DNA-templated; GO:0046983|protein dimerization activity	UPstead	A5	Camfl1|CFLO22847-PA	Cflo_N_g7856	L-ascorbate oxidase, fungi	PF07732|Cu-oxidase_3; PF07731|Cu-oxidase_2; PF00394|Cu-oxidase;	GO:0003824|catalytic activity; GO:0005488|binding; GO:0005507|copper ion binding; GO:0055114|oxidation-reduction process; GO:0046872|metal ion binding; GO:0003674|molecular_function; GO:0016491|oxidoreductase activity; GO:0008150|biological_process; GO:0043167|ion binding; GO:0043169|cation binding; GO:0046914|transition metal ion binding; GO:0008152|metabolic process;	NA	F3	SP	NA	NA	NA	NA	NA	Ophio5|8234
LOC105247996	Ophcf2|01940	0.831663	hairy/enhancer-of-split related with YRPW motif protein, transcript variant X2	PF00010|Helix-loop-helix DNA-binding domain; PF07527|Hairy Orange	GO:0003677|DNA binding; GO:0006355|regulation of transcription, DNA-templated; GO:0046983|protein dimerization activity	UPstead	A5	Camfl1|CFLO22847-PA	Cflo_N_g7856	chitinase 18-11	PF00704|Glyco_hydro_18;	GO:0008150|biological_process; GO:0005975|carbohydrate metabolic process; GO:0071704|organic substance metabolic process; GO:0044238|primary metabolic process; GO:0008152|metabolic process;	NA	F13	SP	NA	NA	NA	NA	NA	Ophio5|5919
LOC105247996	Ophcf2|01656	0.875379	hairy/enhancer-of-split related with YRPW motif protein, transcript variant X2	PF00010|Helix-loop-helix DNA-binding domain; PF07527|Hairy Orange	GO:0003677|DNA binding; GO:0006355|regulation of transcription, DNA-templated; GO:0046983|protein dimerization activity	UPstead	A5	Camfl1|CFLO22847-PA	Cflo_N_g7856	glycoside hydrolase family 43 protein	PF04616|Glyco_hydro_43;	GO:0003824|catalytic activity; GO:0016787|hydrolase activity; GO:0004553|hydrolase activity, hydrolyzing O-glycosyl compounds; GO:0003674|molecular_function; GO:0008150|biological_process; GO:0005975|carbohydrate metabolic process; GO:0071704|organic substance metabolic process; GO:0044238|primary metabolic process; GO:0016798|hydrolase activity, acting on glycosyl bonds; GO:0008152|metabolic pro…	UPstead	F2	SP	NA	NA	NA	NA	NA	Ophio5|2133
LOC105247996	Ophcf2|02747	0.964609	hairy/enhancer-of-split related with YRPW motif protein, transcript variant X2	PF00010|Helix-loop-helix DNA-binding domain; PF07527|Hairy Orange	GO:0003677|DNA binding; GO:0006355|regulation of transcription, DNA-templated; GO:0046983|protein dimerization activity	UPstead	A5	Camfl1|CFLO22847-PA	Cflo_N_g7856	GMC oxidoreductase	PF05199|GMC_oxred_C; PF00890|FAD_binding_2; PF00732|GMC_oxred_N;	GO:0003824|catalytic activity; GO:0005488|binding; GO:0016614|oxidoreductase activity, acting on CH-OH group of donors; GO:1901265|nucleoside phosphate binding; GO:0048037|cofactor binding; GO:0097159|organic cyclic compound binding; GO:0055114|oxidation-reduction process; GO:0016491|oxidoreductase activity; GO:0003674|molecular_function; GO:0008150|biological_process; GO:0036094|small molecule b…	UPstead	F2	SP	NA	NA	NA	NA	NA	Ophio5|937
LOC105247996	Ophcf2|02994	0.716446	hairy/enhancer-of-split related with YRPW motif protein, transcript variant X2	PF00010|Helix-loop-helix DNA-binding domain; PF07527|Hairy Orange	GO:0003677|DNA binding; GO:0006355|regulation of transcription, DNA-templated; GO:0046983|protein dimerization activity	UPstead	A5	Camfl1|CFLO22847-PA	Cflo_N_g7856	L-ascorbate oxidase	PF07731|Cu-oxidase_2; PF07732|Cu-oxidase_3; PF00394|Cu-oxidase;	GO:0003824|catalytic activity; GO:0005488|binding; GO:0005507|copper ion binding; GO:0055114|oxidation-reduction process; GO:0046872|metal ion binding; GO:0003674|molecular_function; GO:0016491|oxidoreductase activity; GO:0008150|biological_process; GO:0043167|ion binding; GO:0043169|cation binding; GO:0046914|transition metal ion binding; GO:0008152|metabolic process;	NA	F1	SP	NA	NA	NA	NA	NA	Ophio5|7338
LOC105247996	Ophcf2|02174	0.872011	hairy/enhancer-of-split related with YRPW motif protein, transcript variant X2	PF00010|Helix-loop-helix DNA-binding domain; PF07527|Hairy Orange	GO:0003677|DNA binding; GO:0006355|regulation of transcription, DNA-templated; GO:0046983|protein dimerization activity	UPstead	A5	Camfl1|CFLO22847-PA	Cflo_N_g7856	glucose-methanol-choline oxidoreductase	PF00732|GMC_oxred_N; PF05199|GMC_oxred_C;	GO:0003824|catalytic activity; GO:0005488|binding; GO:0016614|oxidoreductase activity, acting on CH-OH group of donors; GO:1901265|nucleoside phosphate binding; GO:0055114|oxidation-reduction process; GO:0048037|cofactor binding; GO:0097159|organic cyclic compound binding; GO:0016491|oxidoreductase activity; GO:0003674|molecular_function; GO:0008150|biological_process; GO:0036094|small molecule b…	UP	F1	SP	NA	NA	NA	NA	NA	Ophio5|4485
LOC105247996	Ophcf2|04817	0.940558	hairy/enhancer-of-split related with YRPW motif protein, transcript variant X2	PF00010|Helix-loop-helix DNA-binding domain; PF07527|Hairy Orange	GO:0003677|DNA binding; GO:0006355|regulation of transcription, DNA-templated; GO:0046983|protein dimerization activity	UPstead	A5	Camfl1|CFLO22847-PA	Cflo_N_g7856	amine oxidase	PF01266|DAO; PF00890|FAD_binding_2; PF01494|FAD_binding_3; PF13450|NAD_binding_8; PF01593|Amino_oxidase;	GO:0003824|catalytic activity; GO:0005488|binding; GO:1901265|nucleoside phosphate binding; GO:0097159|organic cyclic compound binding; GO:0055114|oxidation-reduction process; GO:0048037|cofactor binding; GO:0016491|oxidoreductase activity; GO:0003674|molecular_function; GO:0008150|biological_process; GO:0036094|small molecule binding; GO:0050662|coenzyme binding; GO:0043167|ion binding; GO:00506…	NA	NA	SP	NA	NA	NA	NA	NA	Ophio5|2829
LOC105247996	Ophcf2|04096	0.974891	hairy/enhancer-of-split related with YRPW motif protein, transcript variant X2	PF00010|Helix-loop-helix DNA-binding domain; PF07527|Hairy Orange	GO:0003677|DNA binding; GO:0006355|regulation of transcription, DNA-templated; GO:0046983|protein dimerization activity	UPstead	A5	Camfl1|CFLO22847-PA	Cflo_N_g7856	carboxylesterase domain-containing protein	PF07859|Abhydrolase_3; PF00135|COesterase;	GO:0003824|catalytic activity; GO:0003674|molecular_function; GO:0016787|hydrolase activity;	DNstead	F11	SP	NA	NA	NA	MER037861 - BC026374 protein {{Mus musculus}} (Mus musculus) [S09.962]#S09X#; MER033198 - cholinesterase (Homo sapiens) [S09.980]#S09X#; MER033241 - hypothetical protein flj33678 (Homo sapiens) [S09.960]#S09X#; MER033188 - acetylcholinesterase (Homo sapiens) [S09.979]#S09X#; MER078701 - carboxylesterase homologue {{Rattus norvegicus}} (Rattus norvegicus) [S09.955]#S09X#; MER034730 - carboxylester…	NA	Ophio5|3990
LOC105247996	Ophcf2|03160	0.778022	hairy/enhancer-of-split related with YRPW motif protein, transcript variant X2	PF00010|Helix-loop-helix DNA-binding domain; PF07527|Hairy Orange	GO:0003677|DNA binding; GO:0006355|regulation of transcription, DNA-templated; GO:0046983|protein dimerization activity	UPstead	A5	Camfl1|CFLO22847-PA	Cflo_N_g7856	hypothetical protein CDD80_1966	NA	NA	NA	NA	SP	NA	NA	NA	NA	NA	Ophio5|5666
LOC105247996	Ophcf2|01410	0.598651	hairy/enhancer-of-split related with YRPW motif protein, transcript variant X2	PF00010|Helix-loop-helix DNA-binding domain; PF07527|Hairy Orange	GO:0003677|DNA binding; GO:0006355|regulation of transcription, DNA-templated; GO:0046983|protein dimerization activity	UPstead	A5	Camfl1|CFLO22847-PA	Cflo_N_g7856	Aryl-alcohol oxidase	PF00732|GMC_oxred_N; PF05199|GMC_oxred_C;	GO:0003824|catalytic activity; GO:0005488|binding; GO:0016614|oxidoreductase activity, acting on CH-OH group of donors; GO:1901265|nucleoside phosphate binding; GO:0048037|cofactor binding; GO:0097159|organic cyclic compound binding; GO:0055114|oxidation-reduction process; GO:0016491|oxidoreductase activity; GO:0003674|molecular_function; GO:0008150|biological_process; GO:0036094|small molecule b…	NA	F3	SP	NA	NA	NA	NA	NA	Ophio5|2180
LOC105247996	Ophcf2|00391	0.725355	hairy/enhancer-of-split related with YRPW motif protein, transcript variant X2	PF00010|Helix-loop-helix DNA-binding domain; PF07527|Hairy Orange	GO:0003677|DNA binding; GO:0006355|regulation of transcription, DNA-templated; GO:0046983|protein dimerization activity	UPstead	A5	Camfl1|CFLO22847-PA	Cflo_N_g7856	GMC oxidoreductase	PF00732|GMC_oxred_N; PF05199|GMC_oxred_C;	GO:0003824|catalytic activity; GO:0005488|binding; GO:0016614|oxidoreductase activity, acting on CH-OH group of donors; GO:1901265|nucleoside phosphate binding; GO:0048037|cofactor binding; GO:0097159|organic cyclic compound binding; GO:0055114|oxidation-reduction process; GO:0016491|oxidoreductase activity; GO:0003674|molecular_function; GO:0008150|biological_process; GO:0036094|small molecule b…	NA	F11	SP	NA	NA	NA	NA	NA	Ophio5|1913
LOC105247996	Ophcf2|00030	0.920916	hairy/enhancer-of-split related with YRPW motif protein, transcript variant X2	PF00010|Helix-loop-helix DNA-binding domain; PF07527|Hairy Orange	GO:0003677|DNA binding; GO:0006355|regulation of transcription, DNA-templated; GO:0046983|protein dimerization activity	UPstead	A5	Camfl1|CFLO22847-PA	Cflo_N_g7856	hypothetical protein CDD80_2632	NA	NA	DNstead	F11	SP	Small secreted protein;	NA	NA	NA	NA	Ophio5|2573
LOC105247999	Ophcf2|05294	0.550455	gastrulation defective protein 1 homolog	PF00400|WD domain, G-beta repeat; PF00400|WD domain, G-beta repeat; PF00400|WD domain, G-beta repeat	GO:0005515|protein binding	NA	NA	NA	Cflo_N_g7858	hypothetical protein CDD80_365	NA	NA	NA	F2	SP	Small secreted protein;	NA	NA	NA	NA	NA
LOC105248001	Ophcf2|03021	0.597991	protein cycle, transcript variant X6	PF00989|PAS fold; PF14598|PAS domain; PF00010|Helix-loop-helix DNA-binding domain	GO:0006355|regulation of transcription, DNA-templated; GO:0046983|protein dimerization activity	NA	A17	Camfl1|CFLO22839-PA	Cflo_N_g7860	multicopper oxidase	PF00394|Cu-oxidase; PF07732|Cu-oxidase_3;	GO:0005488|binding; GO:0005507|copper ion binding; GO:0055114|oxidation-reduction process; GO:0046872|metal ion binding; GO:0003674|molecular_function; GO:0008150|biological_process; GO:0043167|ion binding; GO:0043169|cation binding; GO:0046914|transition metal ion binding; GO:0008152|metabolic process;	NA	F2	SP	NA	NA	NA	NA	NA	Ophio5|2677
LOC105248001	Ophcf2|00177	0.990016	protein cycle, transcript variant X6	PF00989|PAS fold; PF14598|PAS domain; PF00010|Helix-loop-helix DNA-binding domain	GO:0006355|regulation of transcription, DNA-templated; GO:0046983|protein dimerization activity	NA	A17	Camfl1|CFLO22839-PA	Cflo_N_g7860	carboxylesterase family protein	PF03650|MPC; PF00135|COesterase;	GO:0005575|cellular_component; GO:1901475|pyruvate transmembrane transport; GO:0005743|mitochondrial inner membrane; GO:1905039|carboxylic acid transmembrane transport; GO:0015711|organic anion transport; GO:0019866|organelle inner membrane; GO:0006811|ion transport; GO:0015849|organic acid transport; GO:0016020|membrane; GO:0044424|intracellular part; GO:0006848|pyruvate transport; GO:0034220|io…	NA	F13	SP	NA	NA	NA	MER033198 - cholinesterase (Homo sapiens) [S09.980]#S09X#; MER033235 - neuroligin 4, X-linked (Homo sapiens) [S09.988]#S09X#; MER033236 - neuroligin 4, Y-linked (Homo sapiens) [S09.989]#S09X#; MER034726 - carboxylesterase 2 (Mus musculus) [S09.997]#S09X#; MER077885 - carboxylesterase homologue {{Rattus norvegicus}} (Rattus norvegicus) [S09.954]#S09X#; MER034728 - 9030624L02RIK-like protein (Mus m…	NA	Ophio5|2033
LOC105248001	Ophcf2|07091	0.652512	protein cycle, transcript variant X6	PF00989|PAS fold; PF14598|PAS domain; PF00010|Helix-loop-helix DNA-binding domain	GO:0006355|regulation of transcription, DNA-templated; GO:0046983|protein dimerization activity	NA	A17	Camfl1|CFLO22839-PA	Cflo_N_g7860	Alpha/beta hydrolase fold-1	PF00561|Abhydrolase_1; PF08386|Abhydrolase_4;	NA	NA	F13	SP	NA	NA	NA	MER000441 - tripeptidyl-peptidase C (Streptomyces lividans) [S33.007]#S33#; MER000440 - tripeptidyl-peptidase B (Streptomyces lividans) [S33.006]#S33#; MER000439 - tripeptidyl-peptidase A (Streptomyces lividans) [S33.002]#S33#;	NA	Ophio5|3563
LOC105248001	Ophcf2|06920	0.952508	protein cycle, transcript variant X6	PF00989|PAS fold; PF14598|PAS domain; PF00010|Helix-loop-helix DNA-binding domain	GO:0006355|regulation of transcription, DNA-templated; GO:0046983|protein dimerization activity	NA	A17	Camfl1|CFLO22839-PA	Cflo_N_g7860	para-nitrobenzyl esterase	PF07859|Abhydrolase_3; PF00135|COesterase;	GO:0003824|catalytic activity; GO:0003674|molecular_function; GO:0016787|hydrolase activity;	UP	F2	SP	NA	NA	NA	MER037861 - BC026374 protein {{Mus musculus}} (Mus musculus) [S09.962]#S09X#; MER033235 - neuroligin 4, X-linked (Homo sapiens) [S09.988]#S09X#; MER033236 - neuroligin 4, Y-linked (Homo sapiens) [S09.989]#S09X#; MER034745 - 2210023G05RIK protein (Mus musculus) [S09.961]#S09X#; MER033198 - cholinesterase (Homo sapiens) [S09.980]#S09X#; MER033227 - bile salt-dependent lipase (Homo sapiens) [S09.985…	NA	Ophio5|2655
LOC105248001	Ophcf2|02493	0.707375	protein cycle, transcript variant X6	PF00989|PAS fold; PF14598|PAS domain; PF00010|Helix-loop-helix DNA-binding domain	GO:0006355|regulation of transcription, DNA-templated; GO:0046983|protein dimerization activity	NA	A17	Camfl1|CFLO22839-PA	Cflo_N_g7860	L-ascorbate oxidase, fungi	PF07732|Cu-oxidase_3; PF07731|Cu-oxidase_2; PF00394|Cu-oxidase;	GO:0003824|catalytic activity; GO:0005488|binding; GO:0005507|copper ion binding; GO:0055114|oxidation-reduction process; GO:0046872|metal ion binding; GO:0003674|molecular_function; GO:0016491|oxidoreductase activity; GO:0008150|biological_process; GO:0043167|ion binding; GO:0043169|cation binding; GO:0046914|transition metal ion binding; GO:0008152|metabolic process;	NA	F3	SP	NA	NA	NA	NA	NA	Ophio5|8234
LOC105248001	Ophcf2|04817	0.859537	protein cycle, transcript variant X6	PF00989|PAS fold; PF14598|PAS domain; PF00010|Helix-loop-helix DNA-binding domain	GO:0006355|regulation of transcription, DNA-templated; GO:0046983|protein dimerization activity	NA	A17	Camfl1|CFLO22839-PA	Cflo_N_g7860	amine oxidase	PF01266|DAO; PF00890|FAD_binding_2; PF01494|FAD_binding_3; PF13450|NAD_binding_8; PF01593|Amino_oxidase;	GO:0003824|catalytic activity; GO:0005488|binding; GO:1901265|nucleoside phosphate binding; GO:0097159|organic cyclic compound binding; GO:0055114|oxidation-reduction process; GO:0048037|cofactor binding; GO:0016491|oxidoreductase activity; GO:0003674|molecular_function; GO:0008150|biological_process; GO:0036094|small molecule binding; GO:0050662|coenzyme binding; GO:0043167|ion binding; GO:00506…	NA	NA	SP	NA	NA	NA	NA	NA	Ophio5|2829
LOC105248001	Ophcf2|04096	0.993654	protein cycle, transcript variant X6	PF00989|PAS fold; PF14598|PAS domain; PF00010|Helix-loop-helix DNA-binding domain	GO:0006355|regulation of transcription, DNA-templated; GO:0046983|protein dimerization activity	NA	A17	Camfl1|CFLO22839-PA	Cflo_N_g7860	carboxylesterase domain-containing protein	PF07859|Abhydrolase_3; PF00135|COesterase;	GO:0003824|catalytic activity; GO:0003674|molecular_function; GO:0016787|hydrolase activity;	DNstead	F11	SP	NA	NA	NA	MER037861 - BC026374 protein {{Mus musculus}} (Mus musculus) [S09.962]#S09X#; MER033198 - cholinesterase (Homo sapiens) [S09.980]#S09X#; MER033241 - hypothetical protein flj33678 (Homo sapiens) [S09.960]#S09X#; MER033188 - acetylcholinesterase (Homo sapiens) [S09.979]#S09X#; MER078701 - carboxylesterase homologue {{Rattus norvegicus}} (Rattus norvegicus) [S09.955]#S09X#; MER034730 - carboxylester…	NA	Ophio5|3990
LOC105248001	Ophcf2|05696	0.985905	protein cycle, transcript variant X6	PF00989|PAS fold; PF14598|PAS domain; PF00010|Helix-loop-helix DNA-binding domain	GO:0006355|regulation of transcription, DNA-templated; GO:0046983|protein dimerization activity	NA	A17	Camfl1|CFLO22839-PA	Cflo_N_g7860	FAD dependent oxidoreductase	PF13450|NAD_binding_8; PF12831|FAD_oxidored; PF01593|Amino_oxidase; PF00890|FAD_binding_2;	GO:0003824|catalytic activity; GO:0055114|oxidation-reduction process; GO:0016491|oxidoreductase activity; GO:0003674|molecular_function; GO:0008150|biological_process; GO:0008152|metabolic process;	UPstead	F7	SP	NA	NA	NA	NA	NA	Ophio5|5892
LOC105248001	Ophcf2|00050	0.784881	protein cycle, transcript variant X6	PF00989|PAS fold; PF14598|PAS domain; PF00010|Helix-loop-helix DNA-binding domain	GO:0006355|regulation of transcription, DNA-templated; GO:0046983|protein dimerization activity	NA	A17	Camfl1|CFLO22839-PA	Cflo_N_g7860	glycoside hydrolase family 18 protein	PF00704|Glyco_hydro_18;	GO:0008150|biological_process; GO:0005975|carbohydrate metabolic process; GO:0071704|organic substance metabolic process; GO:0044238|primary metabolic process; GO:0008152|metabolic process;	DNstead	F11	SP	NA	NA	NA	NA	1;	Ophio5|2550
LOC105248001	Ophcf2|00836	0.962738	protein cycle, transcript variant X6	PF00989|PAS fold; PF14598|PAS domain; PF00010|Helix-loop-helix DNA-binding domain	GO:0006355|regulation of transcription, DNA-templated; GO:0046983|protein dimerization activity	NA	A17	Camfl1|CFLO22839-PA	Cflo_N_g7860	Carboxylic ester hydrolase	PF00135|COesterase;	NA	UPstead	F3	SP	NA	NA	NA	MER034745 - 2210023G05RIK protein (Mus musculus) [S09.961]#S09X#; MER034726 - carboxylesterase 2 (Mus musculus) [S09.997]#S09X#; MER034727 - carboxylesterase 6 {{Rattus norvegicus}} (Rattus norvegicus) [S09.953]#S09X#; MER077885 - carboxylesterase homologue {{Rattus norvegicus}} (Rattus norvegicus) [S09.954]#S09X#; MER034744 - putative carboxylesterase {{Rattus norvegicus}} (Rattus norvegicus) [S…	NA	Ophio5|7125
LOC105248001	Ophcf2|01656	0.939635	protein cycle, transcript variant X6	PF00989|PAS fold; PF14598|PAS domain; PF00010|Helix-loop-helix DNA-binding domain	GO:0006355|regulation of transcription, DNA-templated; GO:0046983|protein dimerization activity	NA	A17	Camfl1|CFLO22839-PA	Cflo_N_g7860	glycoside hydrolase family 43 protein	PF04616|Glyco_hydro_43;	GO:0003824|catalytic activity; GO:0016787|hydrolase activity; GO:0004553|hydrolase activity, hydrolyzing O-glycosyl compounds; GO:0003674|molecular_function; GO:0008150|biological_process; GO:0005975|carbohydrate metabolic process; GO:0071704|organic substance metabolic process; GO:0044238|primary metabolic process; GO:0016798|hydrolase activity, acting on glycosyl bonds; GO:0008152|metabolic pro…	UPstead	F2	SP	NA	NA	NA	NA	NA	Ophio5|2133
LOC105248001	Ophcf2|05548	0.79771	protein cycle, transcript variant X6	PF00989|PAS fold; PF14598|PAS domain; PF00010|Helix-loop-helix DNA-binding domain	GO:0006355|regulation of transcription, DNA-templated; GO:0046983|protein dimerization activity	NA	A17	Camfl1|CFLO22839-PA	Cflo_N_g7860	putative sulphydryl oxidase protein	PF07992|Pyr_redox_2;	GO:0003824|catalytic activity; GO:0055114|oxidation-reduction process; GO:0016491|oxidoreductase activity; GO:0003674|molecular_function; GO:0008150|biological_process; GO:0008152|metabolic process;	UPstead	F3	SP	NA	NA	NA	NA	NA	Ophio5|7384
LOC105248001	Ophcf2|02747	0.973754	protein cycle, transcript variant X6	PF00989|PAS fold; PF14598|PAS domain; PF00010|Helix-loop-helix DNA-binding domain	GO:0006355|regulation of transcription, DNA-templated; GO:0046983|protein dimerization activity	NA	A17	Camfl1|CFLO22839-PA	Cflo_N_g7860	GMC oxidoreductase	PF05199|GMC_oxred_C; PF00890|FAD_binding_2; PF00732|GMC_oxred_N;	GO:0003824|catalytic activity; GO:0005488|binding; GO:0016614|oxidoreductase activity, acting on CH-OH group of donors; GO:1901265|nucleoside phosphate binding; GO:0048037|cofactor binding; GO:0097159|organic cyclic compound binding; GO:0055114|oxidation-reduction process; GO:0016491|oxidoreductase activity; GO:0003674|molecular_function; GO:0008150|biological_process; GO:0036094|small molecule b…	UPstead	F2	SP	NA	NA	NA	NA	NA	Ophio5|937
LOC105248001	Ophcf2|00391	0.942793	protein cycle, transcript variant X6	PF00989|PAS fold; PF14598|PAS domain; PF00010|Helix-loop-helix DNA-binding domain	GO:0006355|regulation of transcription, DNA-templated; GO:0046983|protein dimerization activity	NA	A17	Camfl1|CFLO22839-PA	Cflo_N_g7860	GMC oxidoreductase	PF00732|GMC_oxred_N; PF05199|GMC_oxred_C;	GO:0003824|catalytic activity; GO:0005488|binding; GO:0016614|oxidoreductase activity, acting on CH-OH group of donors; GO:1901265|nucleoside phosphate binding; GO:0048037|cofactor binding; GO:0097159|organic cyclic compound binding; GO:0055114|oxidation-reduction process; GO:0016491|oxidoreductase activity; GO:0003674|molecular_function; GO:0008150|biological_process; GO:0036094|small molecule b…	NA	F11	SP	NA	NA	NA	NA	NA	Ophio5|1913
LOC105248001	Ophcf2|06300	0.801233	protein cycle, transcript variant X6	PF00989|PAS fold; PF14598|PAS domain; PF00010|Helix-loop-helix DNA-binding domain	GO:0006355|regulation of transcription, DNA-templated; GO:0046983|protein dimerization activity	NA	A17	Camfl1|CFLO22839-PA	Cflo_N_g7860	glycosyl hydrolase family 2	PF02836|Glyco_hydro_2_C; PF02837|Glyco_hydro_2_N; PF00703|Glyco_hydro_2;	GO:0003824|catalytic activity; GO:0016787|hydrolase activity; GO:0004553|hydrolase activity, hydrolyzing O-glycosyl compounds; GO:0003674|molecular_function; GO:0008150|biological_process; GO:0005975|carbohydrate metabolic process; GO:0071704|organic substance metabolic process; GO:0044238|primary metabolic process; GO:0016798|hydrolase activity, acting on glycosyl bonds; GO:0008152|metabolic pro…	DN	F11	SP	NA	NA	NA	NA	NA	Ophio5|7311
LOC105248001	Ophcf2|00545	0.911771	protein cycle, transcript variant X6	PF00989|PAS fold; PF14598|PAS domain; PF00010|Helix-loop-helix DNA-binding domain	GO:0006355|regulation of transcription, DNA-templated; GO:0046983|protein dimerization activity	NA	A17	Camfl1|CFLO22839-PA	Cflo_N_g7860	Amine oxidase	PF13450|NAD_binding_8; PF01593|Amino_oxidase;	GO:0003824|catalytic activity; GO:0055114|oxidation-reduction process; GO:0016491|oxidoreductase activity; GO:0003674|molecular_function; GO:0008150|biological_process; GO:0008152|metabolic process;	UPstead	F2	SP	NA	NA	NA	NA	NA	Ophio5|7649
LOC105248001	Ophcf2|02994	0.57349	protein cycle, transcript variant X6	PF00989|PAS fold; PF14598|PAS domain; PF00010|Helix-loop-helix DNA-binding domain	GO:0006355|regulation of transcription, DNA-templated; GO:0046983|protein dimerization activity	NA	A17	Camfl1|CFLO22839-PA	Cflo_N_g7860	L-ascorbate oxidase	PF07731|Cu-oxidase_2; PF07732|Cu-oxidase_3; PF00394|Cu-oxidase;	GO:0003824|catalytic activity; GO:0005488|binding; GO:0005507|copper ion binding; GO:0055114|oxidation-reduction process; GO:0046872|metal ion binding; GO:0003674|molecular_function; GO:0016491|oxidoreductase activity; GO:0008150|biological_process; GO:0043167|ion binding; GO:0043169|cation binding; GO:0046914|transition metal ion binding; GO:0008152|metabolic process;	NA	F1	SP	NA	NA	NA	NA	NA	Ophio5|7338
LOC105248002	Ophcf2|06355	0.879635	nitric oxide synthase-interacting protein homolog	PF15906|Zinc-finger of nitric oxide synthase-interacting protein	GO:0061630|ubiquitin protein ligase activity	NA	A20	Camfl1|CFLO22838-PA	Cflo_N_g7860	Heat Labile Enterotoxin Type Iib	NA	NA	DNstead	F11	SP	NA	NA	NA	NA	NA	Ophio5|5273
LOC105248003	Ophcf2|06355	0.907106	protein SREK1IP1, transcript variant X1	PF13917|Zinc knuckle	NA	NA	A7	Camfl1|CFLO22837-PA	Cflo_N_g7861	Heat Labile Enterotoxin Type Iib	NA	NA	DNstead	F11	SP	NA	NA	NA	NA	NA	Ophio5|5273
LOC105248003	Ophcf2|01337	0.67599	protein SREK1IP1, transcript variant X1	PF13917|Zinc knuckle	NA	NA	A7	Camfl1|CFLO22837-PA	Cflo_N_g7861	hypothetical protein CDD80_6942	NA	NA	DNstead	F11	SP	NA	NA	NA	NA	NA	Ophio5|7580
LOC105248003	Ophcf2|01410	0.548562	protein SREK1IP1, transcript variant X1	PF13917|Zinc knuckle	NA	NA	A7	Camfl1|CFLO22837-PA	Cflo_N_g7861	Aryl-alcohol oxidase	PF00732|GMC_oxred_N; PF05199|GMC_oxred_C;	GO:0003824|catalytic activity; GO:0005488|binding; GO:0016614|oxidoreductase activity, acting on CH-OH group of donors; GO:1901265|nucleoside phosphate binding; GO:0048037|cofactor binding; GO:0097159|organic cyclic compound binding; GO:0055114|oxidation-reduction process; GO:0016491|oxidoreductase activity; GO:0003674|molecular_function; GO:0008150|biological_process; GO:0036094|small molecule b…	NA	F3	SP	NA	NA	NA	NA	NA	Ophio5|2180
LOC105248003	Ophcf2|02365	0.969857	protein SREK1IP1, transcript variant X1	PF13917|Zinc knuckle	NA	NA	A7	Camfl1|CFLO22837-PA	Cflo_N_g7861	hypothetical protein CDD80_691	NA	NA	UPstead	F3	SP	Small secreted protein;	NA	NA	NA	NA	Ophio5|4156
LOC105248003	Ophcf2|02221	0.632211	protein SREK1IP1, transcript variant X1	PF13917|Zinc knuckle	NA	NA	A7	Camfl1|CFLO22837-PA	Cflo_N_g7861	protein-tyrosine phosphatase	NA	NA	NA	F2	SP	NA	NA	NA	NA	NA	Ophio5|3459
LOC105248003	Ophcf2|07336	0.597595	protein SREK1IP1, transcript variant X1	PF13917|Zinc knuckle	NA	NA	A7	Camfl1|CFLO22837-PA	Cflo_N_g7861	glycoside hydrolase family 18 protein	PF00704|Glyco_hydro_18;	GO:0008150|biological_process; GO:0005975|carbohydrate metabolic process; GO:0071704|organic substance metabolic process; GO:0044238|primary metabolic process; GO:0008152|metabolic process;	DNstead	F11	SP	NA	NA	NA	NA	NA	Ophio5|8379
LOC105248003	Ophcf2|05465	0.702346	protein SREK1IP1, transcript variant X1	PF13917|Zinc knuckle	NA	NA	A7	Camfl1|CFLO22837-PA	Cflo_N_g7861	Cna B-type domain-containing protein	NA	NA	NA	NA	SP	NA	NA	NA	NA	NA	NA
LOC105248004	Ophcf2|03308	0.573594	heat shock protein 83	PF02518|Histidine kinase-, DNA gyrase B-, and HSP90-like ATPase; PF00183|Hsp90 protein	GO:0005524|ATP binding; GO:0006457|protein folding; GO:0051082|unfolded protein binding	NA	A3	Camfl1|CFLO22849-PA	Cflo_N_g7863	hypothetical protein CDD80_1136	NA	NA	NA	F3	SP	NA	NA	NA	NA	1;	NA
LOC105248004	Ophcf2|05247	0.609137	heat shock protein 83	PF02518|Histidine kinase-, DNA gyrase B-, and HSP90-like ATPase; PF00183|Hsp90 protein	GO:0005524|ATP binding; GO:0006457|protein folding; GO:0051082|unfolded protein binding	NA	A3	Camfl1|CFLO22849-PA	Cflo_N_g7863	hypothetical protein CDD80_1987	NA	NA	NA	F5	SP	Small secreted protein;	NA	NA	NA	NA	NA
LOC105248004	Ophcf2|06429	0.6531	heat shock protein 83	PF02518|Histidine kinase-, DNA gyrase B-, and HSP90-like ATPase; PF00183|Hsp90 protein	GO:0005524|ATP binding; GO:0006457|protein folding; GO:0051082|unfolded protein binding	NA	A3	Camfl1|CFLO22849-PA	Cflo_N_g7863	cyclin-like F-box	NA	NA	UPstead	F2	SP	NA	NA	NA	NA	NA	Ophio5|6415
LOC105248004	Ophcf2|04443	0.676701	heat shock protein 83	PF02518|Histidine kinase-, DNA gyrase B-, and HSP90-like ATPase; PF00183|Hsp90 protein	GO:0005524|ATP binding; GO:0006457|protein folding; GO:0051082|unfolded protein binding	NA	A3	Camfl1|CFLO22849-PA	Cflo_N_g7863	---NA---	NA	NA	NA	F3	SP	Small secreted protein;	NA	NA	NA	NA	NA
LOC105248004	Ophcf2|06355	0.617927	heat shock protein 83	PF02518|Histidine kinase-, DNA gyrase B-, and HSP90-like ATPase; PF00183|Hsp90 protein	GO:0005524|ATP binding; GO:0006457|protein folding; GO:0051082|unfolded protein binding	NA	A3	Camfl1|CFLO22849-PA	Cflo_N_g7863	Heat Labile Enterotoxin Type Iib	NA	NA	DNstead	F11	SP	NA	NA	NA	NA	NA	Ophio5|5273
LOC105248004	Ophcf2|02434	0.62913	heat shock protein 83	PF02518|Histidine kinase-, DNA gyrase B-, and HSP90-like ATPase; PF00183|Hsp90 protein	GO:0005524|ATP binding; GO:0006457|protein folding; GO:0051082|unfolded protein binding	NA	A3	Camfl1|CFLO22849-PA	Cflo_N_g7863	CAS1 appressorium specific protein	PF11327|Egh16-like;	NA	NA	NA	SP	NA	NA	NA	NA	NA	Ophio5|7534
LOC105248004	Ophcf2|01486	0.663771	heat shock protein 83	PF02518|Histidine kinase-, DNA gyrase B-, and HSP90-like ATPase; PF00183|Hsp90 protein	GO:0005524|ATP binding; GO:0006457|protein folding; GO:0051082|unfolded protein binding	NA	A3	Camfl1|CFLO22849-PA	Cflo_N_g7863	hypothetical protein CP533_3141	PF01328|Peroxidase_2;	GO:0003824|catalytic activity; GO:0016491|oxidoreductase activity; GO:0003674|molecular_function; GO:0016684|oxidoreductase activity, acting on peroxide as acceptor; GO:0016209|antioxidant activity; GO:0004601|peroxidase activity;	NA	NA	SP	NA	NA	NA	NA	NA	Ophio5|3860
LOC105248004	Ophcf2|05551	0.766555	heat shock protein 83	PF02518|Histidine kinase-, DNA gyrase B-, and HSP90-like ATPase; PF00183|Hsp90 protein	GO:0005524|ATP binding; GO:0006457|protein folding; GO:0051082|unfolded protein binding	NA	A3	Camfl1|CFLO22849-PA	Cflo_N_g7863	---NA---	NA	NA	NA	F13	SP	NA	NA	NA	NA	NA	NA
LOC105248004	Ophcf2|00217	0.527495	heat shock protein 83	PF02518|Histidine kinase-, DNA gyrase B-, and HSP90-like ATPase; PF00183|Hsp90 protein	GO:0005524|ATP binding; GO:0006457|protein folding; GO:0051082|unfolded protein binding	NA	A3	Camfl1|CFLO22849-PA	Cflo_N_g7863	hypothetical protein CDD80_6239	NA	NA	UPstead	F2	SP	Small secreted protein;	NA	NA	NA	NA	NA
LOC105248004	Ophcf2|07026	0.813729	heat shock protein 83	PF02518|Histidine kinase-, DNA gyrase B-, and HSP90-like ATPase; PF00183|Hsp90 protein	GO:0005524|ATP binding; GO:0006457|protein folding; GO:0051082|unfolded protein binding	NA	A3	Camfl1|CFLO22849-PA	Cflo_N_g7863	hypothetical protein CDD80_5946	NA	NA	NA	NA	SP	NA	NA	NA	NA	NA	Ophio5|6698
LOC105248006	Ophcf2|07085	0.7072	glucose transporter type 1, transcript variant X3	PF00083|Sugar (and other) transporter	GO:0016021|integral component of membrane; GO:0022857|transmembrane transporter activity; GO:0055085|transmembrane transport	NA	A13	Camfl1|CFLO22852-PA	Cflo_N_g7868	hypothetical protein CDD80_1892	NA	NA	UP	F3	SP	Small secreted protein;	NA	NA	NA	NA	NA
LOC105248006	Ophcf2|00030	0.950461	glucose transporter type 1, transcript variant X3	PF00083|Sugar (and other) transporter	GO:0016021|integral component of membrane; GO:0022857|transmembrane transporter activity; GO:0055085|transmembrane transport	NA	A13	Camfl1|CFLO22852-PA	Cflo_N_g7868	hypothetical protein CDD80_2632	NA	NA	DNstead	F11	SP	Small secreted protein;	NA	NA	NA	NA	Ophio5|2573
LOC105248006	Ophcf2|02992	0.66223	glucose transporter type 1, transcript variant X3	PF00083|Sugar (and other) transporter	GO:0016021|integral component of membrane; GO:0022857|transmembrane transporter activity; GO:0055085|transmembrane transport	NA	A13	Camfl1|CFLO22852-PA	Cflo_N_g7868	hypothetical protein XA68_17296	NA	NA	DNstead	F11	SP	Small secreted protein;	NA	NA	NA	NA	Ophio5|7340
LOC105248006	Ophcf2|02328	0.720109	glucose transporter type 1, transcript variant X3	PF00083|Sugar (and other) transporter	GO:0016021|integral component of membrane; GO:0022857|transmembrane transporter activity; GO:0055085|transmembrane transport	NA	A13	Camfl1|CFLO22852-PA	Cflo_N_g7868	related to Het-c protein	PF07217|Het-C;	NA	NA	F9	SP	NA	NA	NA	NA	1;	Ophio5|4334
LOC105248006	Ophcf2|02155	0.70432	glucose transporter type 1, transcript variant X3	PF00083|Sugar (and other) transporter	GO:0016021|integral component of membrane; GO:0022857|transmembrane transporter activity; GO:0055085|transmembrane transport	NA	A13	Camfl1|CFLO22852-PA	Cflo_N_g7868	collagen alpha-2(IV) chain-like	PF01391|Collagen;	NA	DNstead	F11	SP	Small secreted protein;	NA	NA	NA	NA	Ophio5|5932
LOC105248006	Ophcf2|02434	0.888209	glucose transporter type 1, transcript variant X3	PF00083|Sugar (and other) transporter	GO:0016021|integral component of membrane; GO:0022857|transmembrane transporter activity; GO:0055085|transmembrane transport	NA	A13	Camfl1|CFLO22852-PA	Cflo_N_g7868	CAS1 appressorium specific protein	PF11327|Egh16-like;	NA	NA	NA	SP	NA	NA	NA	NA	NA	Ophio5|7534
LOC105248006	Ophcf2|05247	0.535278	glucose transporter type 1, transcript variant X3	PF00083|Sugar (and other) transporter	GO:0016021|integral component of membrane; GO:0022857|transmembrane transporter activity; GO:0055085|transmembrane transport	NA	A13	Camfl1|CFLO22852-PA	Cflo_N_g7868	hypothetical protein CDD80_1987	NA	NA	NA	F5	SP	Small secreted protein;	NA	NA	NA	NA	NA
LOC105248006	Ophcf2|05772	0.637396	glucose transporter type 1, transcript variant X3	PF00083|Sugar (and other) transporter	GO:0016021|integral component of membrane; GO:0022857|transmembrane transporter activity; GO:0055085|transmembrane transport	NA	A13	Camfl1|CFLO22852-PA	Cflo_N_g7868	hypothetical protein CDD80_6012	NA	NA	UPstead	F3	SP	Small secreted protein;	NA	NA	NA	NA	Ophio5|5924
LOC105248006	Ophcf2|00013	0.747811	glucose transporter type 1, transcript variant X3	PF00083|Sugar (and other) transporter	GO:0016021|integral component of membrane; GO:0022857|transmembrane transporter activity; GO:0055085|transmembrane transport	NA	A13	Camfl1|CFLO22852-PA	Cflo_N_g7868	GATA zinc finger domain-containing protein 14-like	NA	NA	NA	F7	SP	NA	NA	NA	NA	NA	Ophio5|5997
LOC105248006	Ophcf2|07026	0.950453	glucose transporter type 1, transcript variant X3	PF00083|Sugar (and other) transporter	GO:0016021|integral component of membrane; GO:0022857|transmembrane transporter activity; GO:0055085|transmembrane transport	NA	A13	Camfl1|CFLO22852-PA	Cflo_N_g7868	hypothetical protein CDD80_5946	NA	NA	NA	NA	SP	NA	NA	NA	NA	NA	Ophio5|6698
LOC105248006	Ophcf2|00473	0.870916	glucose transporter type 1, transcript variant X3	PF00083|Sugar (and other) transporter	GO:0016021|integral component of membrane; GO:0022857|transmembrane transporter activity; GO:0055085|transmembrane transport	NA	A13	Camfl1|CFLO22852-PA	Cflo_N_g7868	Hydrophobin 2	PF06766|Hydrophobin_2;	GO:0005576|extracellular region; GO:0005575|cellular_component;	NA	F3	SP	Small secreted protein;	NA	NA	NA	NA	Ophio5|1277
LOC105248006	Ophcf2|01486	0.892179	glucose transporter type 1, transcript variant X3	PF00083|Sugar (and other) transporter	GO:0016021|integral component of membrane; GO:0022857|transmembrane transporter activity; GO:0055085|transmembrane transport	NA	A13	Camfl1|CFLO22852-PA	Cflo_N_g7868	hypothetical protein CP533_3141	PF01328|Peroxidase_2;	GO:0003824|catalytic activity; GO:0016491|oxidoreductase activity; GO:0003674|molecular_function; GO:0016684|oxidoreductase activity, acting on peroxide as acceptor; GO:0016209|antioxidant activity; GO:0004601|peroxidase activity;	NA	NA	SP	NA	NA	NA	NA	NA	Ophio5|3860
LOC105248006	Ophcf2|05412	0.703488	glucose transporter type 1, transcript variant X3	PF00083|Sugar (and other) transporter	GO:0016021|integral component of membrane; GO:0022857|transmembrane transporter activity; GO:0055085|transmembrane transport	NA	A13	Camfl1|CFLO22852-PA	Cflo_N_g7868	hypothetical protein CDD80_4412	NA	NA	DNstead	F11	SP	Small secreted protein;	NA	NA	NA	NA	Ophio5|5853
LOC105248006	Ophcf2|04638	0.914387	glucose transporter type 1, transcript variant X3	PF00083|Sugar (and other) transporter	GO:0016021|integral component of membrane; GO:0022857|transmembrane transporter activity; GO:0055085|transmembrane transport	NA	A13	Camfl1|CFLO22852-PA	Cflo_N_g7868	hypothetical protein CDD80_7411	NA	NA	NA	F11	SP	NA	NA	NA	NA	NA	NA
LOC105248006	Ophcf2|05508	0.635339	glucose transporter type 1, transcript variant X3	PF00083|Sugar (and other) transporter	GO:0016021|integral component of membrane; GO:0022857|transmembrane transporter activity; GO:0055085|transmembrane transport	NA	A13	Camfl1|CFLO22852-PA	Cflo_N_g7868	putative PPE family protein PPE40	NA	NA	NA	NA	SP	NA	NA	NA	NA	NA	Ophio5|4008
LOC105248006	Ophcf2|06795	0.757908	glucose transporter type 1, transcript variant X3	PF00083|Sugar (and other) transporter	GO:0016021|integral component of membrane; GO:0022857|transmembrane transporter activity; GO:0055085|transmembrane transport	NA	A13	Camfl1|CFLO22852-PA	Cflo_N_g7868	hypothetical protein XA68_15694	NA	NA	DNstead	F11	SP	NA	NA	NA	NA	NA	Ophio5|5727
LOC105248006	Ophcf2|00170	0.780773	glucose transporter type 1, transcript variant X3	PF00083|Sugar (and other) transporter	GO:0016021|integral component of membrane; GO:0022857|transmembrane transporter activity; GO:0055085|transmembrane transport	NA	A13	Camfl1|CFLO22852-PA	Cflo_N_g7868	hypothetical protein CDD80_5661	NA	NA	NA	F12	SP	Small secreted protein;	NA	NA	NA	NA	NA
LOC105248006	Ophcf2|03616	0.912014	glucose transporter type 1, transcript variant X3	PF00083|Sugar (and other) transporter	GO:0016021|integral component of membrane; GO:0022857|transmembrane transporter activity; GO:0055085|transmembrane transport	NA	A13	Camfl1|CFLO22852-PA	Cflo_N_g7868	---NA---	NA	NA	NA	NA	SP	NA	NA	NA	NA	NA	NA
LOC105248006	Ophcf2|01082	0.954344	glucose transporter type 1, transcript variant X3	PF00083|Sugar (and other) transporter	GO:0016021|integral component of membrane; GO:0022857|transmembrane transporter activity; GO:0055085|transmembrane transport	NA	A13	Camfl1|CFLO22852-PA	Cflo_N_g7868	hypothetical protein CDD80_3190	NA	NA	UP	F2	SP	Small secreted protein;	NA	NA	NA	NA	Ophio5|1361
LOC105248006	Ophcf2|04785	0.602871	glucose transporter type 1, transcript variant X3	PF00083|Sugar (and other) transporter	GO:0016021|integral component of membrane; GO:0022857|transmembrane transporter activity; GO:0055085|transmembrane transport	NA	A13	Camfl1|CFLO22852-PA	Cflo_N_g7868	related to signal sequence receptor alpha chain	PF03896|TRAP_alpha;	GO:0005575|cellular_component; GO:0044446|intracellular organelle part; GO:0044425|membrane part; GO:0044422|organelle part; GO:0044444|cytoplasmic part; GO:0016020|membrane; GO:0005789|endoplasmic reticulum membrane; GO:0044424|intracellular part; GO:0044432|endoplasmic reticulum part; GO:0044464|cell part;	NA	F13	SP	NA	NA	NA	NA	1;	Ophio5|833
LOC105248006	Ophcf2|03260	0.619258	glucose transporter type 1, transcript variant X3	PF00083|Sugar (and other) transporter	GO:0016021|integral component of membrane; GO:0022857|transmembrane transporter activity; GO:0055085|transmembrane transport	NA	A13	Camfl1|CFLO22852-PA	Cflo_N_g7868	DnaJ and TPR domain protein	PF14559|TPR_19; PF13181|TPR_8; PF00226|DnaJ;	GO:0003674|molecular_function; GO:0005488|binding; GO:0005515|protein binding;	NA	F12	SP	NA	NA	NA	NA	NA	Ophio5|8618
LOC105248006	Ophcf2|04627	0.797175	glucose transporter type 1, transcript variant X3	PF00083|Sugar (and other) transporter	GO:0016021|integral component of membrane; GO:0022857|transmembrane transporter activity; GO:0055085|transmembrane transport	NA	A13	Camfl1|CFLO22852-PA	Cflo_N_g7868	related to gEgh 16 protein	PF11327|Egh16-like;	NA	NA	NA	SP	NA	NA	NA	NA	NA	Ophio5|7836
LOC105248006	Ophcf2|00342	0.635748	glucose transporter type 1, transcript variant X3	PF00083|Sugar (and other) transporter	GO:0016021|integral component of membrane; GO:0022857|transmembrane transporter activity; GO:0055085|transmembrane transport	NA	A13	Camfl1|CFLO22852-PA	Cflo_N_g7868	calreticulin	PF00262|Calreticulin;	GO:0006457|protein folding; GO:0005575|cellular_component; GO:0005488|binding; GO:0005509|calcium ion binding; GO:0043229|intracellular organelle; GO:0046872|metal ion binding; GO:0003674|molecular_function; GO:0043231|intracellular membrane-bounded organelle; GO:0008150|biological_process; GO:0043226|organelle; GO:0043167|ion binding; GO:0043169|cation binding; GO:0051082|unfolded protein bindin…	NA	F13	SP	NA	NA	NA	NA	1;	Ophio5|8135
LOC105248006	Ophcf2|06910	0.910193	glucose transporter type 1, transcript variant X3	PF00083|Sugar (and other) transporter	GO:0016021|integral component of membrane; GO:0022857|transmembrane transporter activity; GO:0055085|transmembrane transport	NA	A13	Camfl1|CFLO22852-PA	Cflo_N_g7868	hypothetical protein CDD80_1378	NA	NA	NA	NA	SP	Small secreted protein;	NA	NA	NA	NA	Ophio5|5971
LOC105248006	Ophcf2|05551	0.963085	glucose transporter type 1, transcript variant X3	PF00083|Sugar (and other) transporter	GO:0016021|integral component of membrane; GO:0022857|transmembrane transporter activity; GO:0055085|transmembrane transport	NA	A13	Camfl1|CFLO22852-PA	Cflo_N_g7868	---NA---	NA	NA	NA	F13	SP	NA	NA	NA	NA	NA	NA
LOC105248006	Ophcf2|01487	0.933264	glucose transporter type 1, transcript variant X3	PF00083|Sugar (and other) transporter	GO:0016021|integral component of membrane; GO:0022857|transmembrane transporter activity; GO:0055085|transmembrane transport	NA	A13	Camfl1|CFLO22852-PA	Cflo_N_g7868	hypothetical protein CDD80_3420	NA	NA	NA	F11	SP	Small secreted protein;	NA	NA	NA	NA	Ophio5|3861
LOC105248006	Ophcf2|01381	0.521984	glucose transporter type 1, transcript variant X3	PF00083|Sugar (and other) transporter	GO:0016021|integral component of membrane; GO:0022857|transmembrane transporter activity; GO:0055085|transmembrane transport	NA	A13	Camfl1|CFLO22852-PA	Cflo_N_g7868	hypothetical protein CDD80_1296	NA	NA	NA	F5	SP	Small secreted protein;	NA	NA	NA	1;	NA
LOC105248006	Ophcf2|03546	0.716778	glucose transporter type 1, transcript variant X3	PF00083|Sugar (and other) transporter	GO:0016021|integral component of membrane; GO:0022857|transmembrane transporter activity; GO:0055085|transmembrane transport	NA	A13	Camfl1|CFLO22852-PA	Cflo_N_g7868	Long chronological lifespan protein 2	NA	NA	NA	F13	SP	Small secreted protein;	NA	NA	NA	NA	Ophio5|748
LOC105248006	Ophcf2|01091	0.848122	glucose transporter type 1, transcript variant X3	PF00083|Sugar (and other) transporter	GO:0016021|integral component of membrane; GO:0022857|transmembrane transporter activity; GO:0055085|transmembrane transport	NA	A13	Camfl1|CFLO22852-PA	Cflo_N_g7868	hypothetical protein CDD80_6644	NA	NA	UPstead	F2	SP	NA	NA	NA	NA	NA	Ophio5|6859
LOC105248006	Ophcf2|05681	0.654509	glucose transporter type 1, transcript variant X3	PF00083|Sugar (and other) transporter	GO:0016021|integral component of membrane; GO:0022857|transmembrane transporter activity; GO:0055085|transmembrane transport	NA	A13	Camfl1|CFLO22852-PA	Cflo_N_g7868	Heterokaryon incompatibility protein Het-C	PF07217|Het-C;	NA	DNstead	F11	SP	NA	NA	NA	NA	NA	Ophio5|6618
LOC105248006	Ophcf2|00217	0.934349	glucose transporter type 1, transcript variant X3	PF00083|Sugar (and other) transporter	GO:0016021|integral component of membrane; GO:0022857|transmembrane transporter activity; GO:0055085|transmembrane transport	NA	A13	Camfl1|CFLO22852-PA	Cflo_N_g7868	hypothetical protein CDD80_6239	NA	NA	UPstead	F2	SP	Small secreted protein;	NA	NA	NA	NA	NA
LOC105248006	Ophcf2|03707	0.55936	glucose transporter type 1, transcript variant X3	PF00083|Sugar (and other) transporter	GO:0016021|integral component of membrane; GO:0022857|transmembrane transporter activity; GO:0055085|transmembrane transport	NA	A13	Camfl1|CFLO22852-PA	Cflo_N_g7868	hypothetical protein CDD80_4177	NA	NA	UPstead	F1	SP	NA	NA	NA	NA	NA	Ophio5|1254
LOC105248006	Ophcf2|05702	0.776463	glucose transporter type 1, transcript variant X3	PF00083|Sugar (and other) transporter	GO:0016021|integral component of membrane; GO:0022857|transmembrane transporter activity; GO:0055085|transmembrane transport	NA	A13	Camfl1|CFLO22852-PA	Cflo_N_g7868	extracellular serine-rich protein	NA	NA	NA	NA	SP	NA	NA	NA	NA	NA	Ophio5|3551
LOC105248006	Ophcf2|03308	0.885404	glucose transporter type 1, transcript variant X3	PF00083|Sugar (and other) transporter	GO:0016021|integral component of membrane; GO:0022857|transmembrane transporter activity; GO:0055085|transmembrane transport	NA	A13	Camfl1|CFLO22852-PA	Cflo_N_g7868	hypothetical protein CDD80_1136	NA	NA	NA	F3	SP	NA	NA	NA	NA	1;	NA
LOC105248006	Ophcf2|06380	0.751965	glucose transporter type 1, transcript variant X3	PF00083|Sugar (and other) transporter	GO:0016021|integral component of membrane; GO:0022857|transmembrane transporter activity; GO:0055085|transmembrane transport	NA	A13	Camfl1|CFLO22852-PA	Cflo_N_g7868	hypothetical protein CDD80_7053	NA	NA	NA	F1	SP	Small secreted protein;	NA	NA	NA	NA	Ophio5|3331
LOC105248006	Ophcf2|00226	0.767712	glucose transporter type 1, transcript variant X3	PF00083|Sugar (and other) transporter	GO:0016021|integral component of membrane; GO:0022857|transmembrane transporter activity; GO:0055085|transmembrane transport	NA	A13	Camfl1|CFLO22852-PA	Cflo_N_g7868	hypothetical protein CDD80_2909	NA	NA	UP	F4	SP	Small secreted protein;	NA	NA	NA	NA	NA
LOC105248006	Ophcf2|06429	0.689774	glucose transporter type 1, transcript variant X3	PF00083|Sugar (and other) transporter	GO:0016021|integral component of membrane; GO:0022857|transmembrane transporter activity; GO:0055085|transmembrane transport	NA	A13	Camfl1|CFLO22852-PA	Cflo_N_g7868	cyclin-like F-box	NA	NA	UPstead	F2	SP	NA	NA	NA	NA	NA	Ophio5|6415
LOC105248006	Ophcf2|04591	0.720917	glucose transporter type 1, transcript variant X3	PF00083|Sugar (and other) transporter	GO:0016021|integral component of membrane; GO:0022857|transmembrane transporter activity; GO:0055085|transmembrane transport	NA	A13	Camfl1|CFLO22852-PA	Cflo_N_g7868	hypothetical protein CDD80_3754	NA	NA	NA	NA	SP	Small secreted protein;	NA	NA	NA	NA	Ophio5|2065
LOC105248006	Ophcf2|05957	0.844871	glucose transporter type 1, transcript variant X3	PF00083|Sugar (and other) transporter	GO:0016021|integral component of membrane; GO:0022857|transmembrane transporter activity; GO:0055085|transmembrane transport	NA	A13	Camfl1|CFLO22852-PA	Cflo_N_g7868	---NA---	NA	NA	NA	F12	SP	NA	NA	NA	NA	NA	NA
LOC105248006	Ophcf2|02471	0.890054	glucose transporter type 1, transcript variant X3	PF00083|Sugar (and other) transporter	GO:0016021|integral component of membrane; GO:0022857|transmembrane transporter activity; GO:0055085|transmembrane transport	NA	A13	Camfl1|CFLO22852-PA	Cflo_N_g7868	hypothetical protein CDD80_5451	NA	NA	UP	F1	SP	Small secreted protein;	NA	NA	NA	NA	Ophio5|7221
LOC105248006	Ophcf2|04443	0.808999	glucose transporter type 1, transcript variant X3	PF00083|Sugar (and other) transporter	GO:0016021|integral component of membrane; GO:0022857|transmembrane transporter activity; GO:0055085|transmembrane transport	NA	A13	Camfl1|CFLO22852-PA	Cflo_N_g7868	---NA---	NA	NA	NA	F3	SP	Small secreted protein;	NA	NA	NA	NA	NA
LOC105248006	Ophcf2|05968	0.609127	glucose transporter type 1, transcript variant X3	PF00083|Sugar (and other) transporter	GO:0016021|integral component of membrane; GO:0022857|transmembrane transporter activity; GO:0055085|transmembrane transport	NA	A13	Camfl1|CFLO22852-PA	Cflo_N_g7868	hypothetical protein CDD80_2980	NA	NA	NA	F11	SP	NA	NA	NA	NA	NA	NA
LOC105248007	Ophcf2|04638	0.898035	vesicle-associated membrane protein-associated protein A	PF00635|MSP (Major sperm protein) domain	GO:0005789|endoplasmic reticulum membrane; GO:0033149|FFAT motif binding; GO:0070972|protein localization to endoplasmic reticulum	NA	A6	Camfl1|CFLO22851-PA	Cflo_N_g7866	hypothetical protein CDD80_7411	NA	NA	NA	F11	SP	NA	NA	NA	NA	NA	NA
LOC105248007	Ophcf2|01487	0.789874	vesicle-associated membrane protein-associated protein A	PF00635|MSP (Major sperm protein) domain	GO:0005789|endoplasmic reticulum membrane; GO:0033149|FFAT motif binding; GO:0070972|protein localization to endoplasmic reticulum	NA	A6	Camfl1|CFLO22851-PA	Cflo_N_g7866	hypothetical protein CDD80_3420	NA	NA	NA	F11	SP	Small secreted protein;	NA	NA	NA	NA	Ophio5|3861
LOC105248007	Ophcf2|02155	0.835425	vesicle-associated membrane protein-associated protein A	PF00635|MSP (Major sperm protein) domain	GO:0005789|endoplasmic reticulum membrane; GO:0033149|FFAT motif binding; GO:0070972|protein localization to endoplasmic reticulum	NA	A6	Camfl1|CFLO22851-PA	Cflo_N_g7866	collagen alpha-2(IV) chain-like	PF01391|Collagen;	NA	DNstead	F11	SP	Small secreted protein;	NA	NA	NA	NA	Ophio5|5932
LOC105248007	Ophcf2|02823	0.767481	vesicle-associated membrane protein-associated protein A	PF00635|MSP (Major sperm protein) domain	GO:0005789|endoplasmic reticulum membrane; GO:0033149|FFAT motif binding; GO:0070972|protein localization to endoplasmic reticulum	NA	A6	Camfl1|CFLO22851-PA	Cflo_N_g7866	glycoprotein X	NA	NA	DN	F5	SP	NA	NA	NA	NA	NA	Ophio5|5251
LOC105248007	Ophcf2|06854	0.754991	vesicle-associated membrane protein-associated protein A	PF00635|MSP (Major sperm protein) domain	GO:0005789|endoplasmic reticulum membrane; GO:0033149|FFAT motif binding; GO:0070972|protein localization to endoplasmic reticulum	NA	A6	Camfl1|CFLO22851-PA	Cflo_N_g7866	biotrophy-associated secreted protein 2	NA	NA	NA	F11	SP	Small secreted protein;	NA	NA	NA	NA	Ophio5|6004
LOC105248007	Ophcf2|06380	0.965731	vesicle-associated membrane protein-associated protein A	PF00635|MSP (Major sperm protein) domain	GO:0005789|endoplasmic reticulum membrane; GO:0033149|FFAT motif binding; GO:0070972|protein localization to endoplasmic reticulum	NA	A6	Camfl1|CFLO22851-PA	Cflo_N_g7866	hypothetical protein CDD80_7053	NA	NA	NA	F1	SP	Small secreted protein;	NA	NA	NA	NA	Ophio5|3331
LOC105248007	Ophcf2|05508	0.80716	vesicle-associated membrane protein-associated protein A	PF00635|MSP (Major sperm protein) domain	GO:0005789|endoplasmic reticulum membrane; GO:0033149|FFAT motif binding; GO:0070972|protein localization to endoplasmic reticulum	NA	A6	Camfl1|CFLO22851-PA	Cflo_N_g7866	putative PPE family protein PPE40	NA	NA	NA	NA	SP	NA	NA	NA	NA	NA	Ophio5|4008
LOC105248007	Ophcf2|00217	0.851405	vesicle-associated membrane protein-associated protein A	PF00635|MSP (Major sperm protein) domain	GO:0005789|endoplasmic reticulum membrane; GO:0033149|FFAT motif binding; GO:0070972|protein localization to endoplasmic reticulum	NA	A6	Camfl1|CFLO22851-PA	Cflo_N_g7866	hypothetical protein CDD80_6239	NA	NA	UPstead	F2	SP	Small secreted protein;	NA	NA	NA	NA	NA
LOC105248007	Ophcf2|06795	0.5938	vesicle-associated membrane protein-associated protein A	PF00635|MSP (Major sperm protein) domain	GO:0005789|endoplasmic reticulum membrane; GO:0033149|FFAT motif binding; GO:0070972|protein localization to endoplasmic reticulum	NA	A6	Camfl1|CFLO22851-PA	Cflo_N_g7866	hypothetical protein XA68_15694	NA	NA	DNstead	F11	SP	NA	NA	NA	NA	NA	Ophio5|5727
LOC105248007	Ophcf2|06153	0.552128	vesicle-associated membrane protein-associated protein A	PF00635|MSP (Major sperm protein) domain	GO:0005789|endoplasmic reticulum membrane; GO:0033149|FFAT motif binding; GO:0070972|protein localization to endoplasmic reticulum	NA	A6	Camfl1|CFLO22851-PA	Cflo_N_g7866	PR-1-like protein	PF00188|CAP;	NA	DNstead	F11	SP	NA	NA	NA	NA	NA	Ophio5|4354
LOC105248007	Ophcf2|01091	0.886301	vesicle-associated membrane protein-associated protein A	PF00635|MSP (Major sperm protein) domain	GO:0005789|endoplasmic reticulum membrane; GO:0033149|FFAT motif binding; GO:0070972|protein localization to endoplasmic reticulum	NA	A6	Camfl1|CFLO22851-PA	Cflo_N_g7866	hypothetical protein CDD80_6644	NA	NA	UPstead	F2	SP	NA	NA	NA	NA	NA	Ophio5|6859
LOC105248007	Ophcf2|00473	0.93973	vesicle-associated membrane protein-associated protein A	PF00635|MSP (Major sperm protein) domain	GO:0005789|endoplasmic reticulum membrane; GO:0033149|FFAT motif binding; GO:0070972|protein localization to endoplasmic reticulum	NA	A6	Camfl1|CFLO22851-PA	Cflo_N_g7866	Hydrophobin 2	PF06766|Hydrophobin_2;	GO:0005576|extracellular region; GO:0005575|cellular_component;	NA	F3	SP	Small secreted protein;	NA	NA	NA	NA	Ophio5|1277
LOC105248007	Ophcf2|02992	0.628359	vesicle-associated membrane protein-associated protein A	PF00635|MSP (Major sperm protein) domain	GO:0005789|endoplasmic reticulum membrane; GO:0033149|FFAT motif binding; GO:0070972|protein localization to endoplasmic reticulum	NA	A6	Camfl1|CFLO22851-PA	Cflo_N_g7866	hypothetical protein XA68_17296	NA	NA	DNstead	F11	SP	Small secreted protein;	NA	NA	NA	NA	Ophio5|7340
LOC105248007	Ophcf2|05551	0.791534	vesicle-associated membrane protein-associated protein A	PF00635|MSP (Major sperm protein) domain	GO:0005789|endoplasmic reticulum membrane; GO:0033149|FFAT motif binding; GO:0070972|protein localization to endoplasmic reticulum	NA	A6	Camfl1|CFLO22851-PA	Cflo_N_g7866	---NA---	NA	NA	NA	F13	SP	NA	NA	NA	NA	NA	NA
LOC105248007	Ophcf2|02585	0.696226	vesicle-associated membrane protein-associated protein A	PF00635|MSP (Major sperm protein) domain	GO:0005789|endoplasmic reticulum membrane; GO:0033149|FFAT motif binding; GO:0070972|protein localization to endoplasmic reticulum	NA	A6	Camfl1|CFLO22851-PA	Cflo_N_g7866	hypothetical protein CDD80_4149	NA	NA	NA	NA	SP	NA	NA	NA	NA	NA	Ophio5|8058
LOC105248007	Ophcf2|05681	0.799163	vesicle-associated membrane protein-associated protein A	PF00635|MSP (Major sperm protein) domain	GO:0005789|endoplasmic reticulum membrane; GO:0033149|FFAT motif binding; GO:0070972|protein localization to endoplasmic reticulum	NA	A6	Camfl1|CFLO22851-PA	Cflo_N_g7866	Heterokaryon incompatibility protein Het-C	PF07217|Het-C;	NA	DNstead	F11	SP	NA	NA	NA	NA	NA	Ophio5|6618
LOC105248007	Ophcf2|05957	0.758877	vesicle-associated membrane protein-associated protein A	PF00635|MSP (Major sperm protein) domain	GO:0005789|endoplasmic reticulum membrane; GO:0033149|FFAT motif binding; GO:0070972|protein localization to endoplasmic reticulum	NA	A6	Camfl1|CFLO22851-PA	Cflo_N_g7866	---NA---	NA	NA	NA	F12	SP	NA	NA	NA	NA	NA	NA
LOC105248007	Ophcf2|05294	0.95387	vesicle-associated membrane protein-associated protein A	PF00635|MSP (Major sperm protein) domain	GO:0005789|endoplasmic reticulum membrane; GO:0033149|FFAT motif binding; GO:0070972|protein localization to endoplasmic reticulum	NA	A6	Camfl1|CFLO22851-PA	Cflo_N_g7866	hypothetical protein CDD80_365	NA	NA	NA	F2	SP	Small secreted protein;	NA	NA	NA	NA	NA
LOC105248007	Ophcf2|06910	0.84383	vesicle-associated membrane protein-associated protein A	PF00635|MSP (Major sperm protein) domain	GO:0005789|endoplasmic reticulum membrane; GO:0033149|FFAT motif binding; GO:0070972|protein localization to endoplasmic reticulum	NA	A6	Camfl1|CFLO22851-PA	Cflo_N_g7866	hypothetical protein CDD80_1378	NA	NA	NA	NA	SP	Small secreted protein;	NA	NA	NA	NA	Ophio5|5971
LOC105248007	Ophcf2|03616	0.928524	vesicle-associated membrane protein-associated protein A	PF00635|MSP (Major sperm protein) domain	GO:0005789|endoplasmic reticulum membrane; GO:0033149|FFAT motif binding; GO:0070972|protein localization to endoplasmic reticulum	NA	A6	Camfl1|CFLO22851-PA	Cflo_N_g7866	---NA---	NA	NA	NA	NA	SP	NA	NA	NA	NA	NA	NA
LOC105248007	Ophcf2|05247	0.856744	vesicle-associated membrane protein-associated protein A	PF00635|MSP (Major sperm protein) domain	GO:0005789|endoplasmic reticulum membrane; GO:0033149|FFAT motif binding; GO:0070972|protein localization to endoplasmic reticulum	NA	A6	Camfl1|CFLO22851-PA	Cflo_N_g7866	hypothetical protein CDD80_1987	NA	NA	NA	F5	SP	Small secreted protein;	NA	NA	NA	NA	NA
LOC105248007	Ophcf2|07025	0.659474	vesicle-associated membrane protein-associated protein A	PF00635|MSP (Major sperm protein) domain	GO:0005789|endoplasmic reticulum membrane; GO:0033149|FFAT motif binding; GO:0070972|protein localization to endoplasmic reticulum	NA	A6	Camfl1|CFLO22851-PA	Cflo_N_g7866	calcineurin-like phosphoesterase	PF12417|DUF3669;	NA	NA	NA	SP	NA	NA	NA	NA	NA	Ophio5|4554
LOC105248007	Ophcf2|05817	0.746034	vesicle-associated membrane protein-associated protein A	PF00635|MSP (Major sperm protein) domain	GO:0005789|endoplasmic reticulum membrane; GO:0033149|FFAT motif binding; GO:0070972|protein localization to endoplasmic reticulum	NA	A6	Camfl1|CFLO22851-PA	Cflo_N_g7866	---NA---	NA	NA	NA	F1	SP	Small secreted protein;	NA	NA	NA	NA	NA
LOC105248007	Ophcf2|07122	0.948941	vesicle-associated membrane protein-associated protein A	PF00635|MSP (Major sperm protein) domain	GO:0005789|endoplasmic reticulum membrane; GO:0033149|FFAT motif binding; GO:0070972|protein localization to endoplasmic reticulum	NA	A6	Camfl1|CFLO22851-PA	Cflo_N_g7866	hypothetical protein CDD80_3670	NA	NA	NA	F12	SP	NA	NA	NA	NA	NA	Ophio5|6217
LOC105248007	Ophcf2|03744	0.828415	vesicle-associated membrane protein-associated protein A	PF00635|MSP (Major sperm protein) domain	GO:0005789|endoplasmic reticulum membrane; GO:0033149|FFAT motif binding; GO:0070972|protein localization to endoplasmic reticulum	NA	A6	Camfl1|CFLO22851-PA	Cflo_N_g7866	related to WSC2 Glucoamylase III (alpha-1,4-glucan-glucosidase)	NA	NA	UPstead	F1	SP	NA	NA	NA	NA	1;	Ophio5|388
LOC105248007	Ophcf2|01486	0.843159	vesicle-associated membrane protein-associated protein A	PF00635|MSP (Major sperm protein) domain	GO:0005789|endoplasmic reticulum membrane; GO:0033149|FFAT motif binding; GO:0070972|protein localization to endoplasmic reticulum	NA	A6	Camfl1|CFLO22851-PA	Cflo_N_g7866	hypothetical protein CP533_3141	PF01328|Peroxidase_2;	GO:0003824|catalytic activity; GO:0016491|oxidoreductase activity; GO:0003674|molecular_function; GO:0016684|oxidoreductase activity, acting on peroxide as acceptor; GO:0016209|antioxidant activity; GO:0004601|peroxidase activity;	NA	NA	SP	NA	NA	NA	NA	NA	Ophio5|3860
LOC105248007	Ophcf2|02328	0.783369	vesicle-associated membrane protein-associated protein A	PF00635|MSP (Major sperm protein) domain	GO:0005789|endoplasmic reticulum membrane; GO:0033149|FFAT motif binding; GO:0070972|protein localization to endoplasmic reticulum	NA	A6	Camfl1|CFLO22851-PA	Cflo_N_g7866	related to Het-c protein	PF07217|Het-C;	NA	NA	F9	SP	NA	NA	NA	NA	1;	Ophio5|4334
LOC105248007	Ophcf2|05493	0.770615	vesicle-associated membrane protein-associated protein A	PF00635|MSP (Major sperm protein) domain	GO:0005789|endoplasmic reticulum membrane; GO:0033149|FFAT motif binding; GO:0070972|protein localization to endoplasmic reticulum	NA	A6	Camfl1|CFLO22851-PA	Cflo_N_g7866	hypothetical protein CDD80_7517	NA	NA	NA	F1	SP	NA	NA	NA	NA	NA	NA
LOC105248007	Ophcf2|05155	0.541573	vesicle-associated membrane protein-associated protein A	PF00635|MSP (Major sperm protein) domain	GO:0005789|endoplasmic reticulum membrane; GO:0033149|FFAT motif binding; GO:0070972|protein localization to endoplasmic reticulum	NA	A6	Camfl1|CFLO22851-PA	Cflo_N_g7866	putative metalloprotease 1 protein	PF05572|Peptidase_M43;	NA	UPstead	F3	SP	Small secreted protein;	NA	NA	MER029657 - peptidase PoFE {{Pleurotus ostreatus}} (Pleurotus ostreatus) [M43.008]#M43B#; MER011122 - metallopeptidase MEP1 {{Metarhizium}-type} (Metarhizium anisopliae) [M43.002]#M43B#; MER025086 - ulilysin {{Methanosarcina acetivorans}} (Methanosarcina acetivorans) [M43.007]#M43B#; MER002084 - cytophagalysin (Cytophaga sp.) [M43.001]#M43A#;	NA	Ophio5|3438
LOC105248007	Ophcf2|05980	0.530758	vesicle-associated membrane protein-associated protein A	PF00635|MSP (Major sperm protein) domain	GO:0005789|endoplasmic reticulum membrane; GO:0033149|FFAT motif binding; GO:0070972|protein localization to endoplasmic reticulum	NA	A6	Camfl1|CFLO22851-PA	Cflo_N_g7866	hypothetical protein CDD80_5608	PF01328|Peroxidase_2;	GO:0003824|catalytic activity; GO:0016491|oxidoreductase activity; GO:0003674|molecular_function; GO:0016684|oxidoreductase activity, acting on peroxide as acceptor; GO:0016209|antioxidant activity; GO:0004601|peroxidase activity;	NA	NA	SP	NA	NA	NA	NA	NA	Ophio5|3453
LOC105248007	Ophcf2|00030	0.911517	vesicle-associated membrane protein-associated protein A	PF00635|MSP (Major sperm protein) domain	GO:0005789|endoplasmic reticulum membrane; GO:0033149|FFAT motif binding; GO:0070972|protein localization to endoplasmic reticulum	NA	A6	Camfl1|CFLO22851-PA	Cflo_N_g7866	hypothetical protein CDD80_2632	NA	NA	DNstead	F11	SP	Small secreted protein;	NA	NA	NA	NA	Ophio5|2573
LOC105248007	Ophcf2|04785	0.858904	vesicle-associated membrane protein-associated protein A	PF00635|MSP (Major sperm protein) domain	GO:0005789|endoplasmic reticulum membrane; GO:0033149|FFAT motif binding; GO:0070972|protein localization to endoplasmic reticulum	NA	A6	Camfl1|CFLO22851-PA	Cflo_N_g7866	related to signal sequence receptor alpha chain	PF03896|TRAP_alpha;	GO:0005575|cellular_component; GO:0044446|intracellular organelle part; GO:0044425|membrane part; GO:0044422|organelle part; GO:0044444|cytoplasmic part; GO:0016020|membrane; GO:0005789|endoplasmic reticulum membrane; GO:0044424|intracellular part; GO:0044432|endoplasmic reticulum part; GO:0044464|cell part;	NA	F13	SP	NA	NA	NA	NA	1;	Ophio5|833
LOC105248007	Ophcf2|03917	0.684278	vesicle-associated membrane protein-associated protein A	PF00635|MSP (Major sperm protein) domain	GO:0005789|endoplasmic reticulum membrane; GO:0033149|FFAT motif binding; GO:0070972|protein localization to endoplasmic reticulum	NA	A6	Camfl1|CFLO22851-PA	Cflo_N_g7866	hypothetical protein CP532_2174	NA	NA	NA	F11	SP	NA	NA	NA	NA	NA	Ophio5|7275
LOC105248007	Ophcf2|07085	0.852581	vesicle-associated membrane protein-associated protein A	PF00635|MSP (Major sperm protein) domain	GO:0005789|endoplasmic reticulum membrane; GO:0033149|FFAT motif binding; GO:0070972|protein localization to endoplasmic reticulum	NA	A6	Camfl1|CFLO22851-PA	Cflo_N_g7866	hypothetical protein CDD80_1892	NA	NA	UP	F3	SP	Small secreted protein;	NA	NA	NA	NA	NA
LOC105248007	Ophcf2|05379	0.603559	vesicle-associated membrane protein-associated protein A	PF00635|MSP (Major sperm protein) domain	GO:0005789|endoplasmic reticulum membrane; GO:0033149|FFAT motif binding; GO:0070972|protein localization to endoplasmic reticulum	NA	A6	Camfl1|CFLO22851-PA	Cflo_N_g7866	hypothetical protein CDD80_4329	NA	NA	NA	F2	SP	NA	NA	NA	NA	NA	Ophio5|2349
LOC105248007	Ophcf2|02423	0.631952	vesicle-associated membrane protein-associated protein A	PF00635|MSP (Major sperm protein) domain	GO:0005789|endoplasmic reticulum membrane; GO:0033149|FFAT motif binding; GO:0070972|protein localization to endoplasmic reticulum	NA	A6	Camfl1|CFLO22851-PA	Cflo_N_g7866	glycosyl hydrolase family 16	PF00722|Glyco_hydro_16;	GO:0003824|catalytic activity; GO:0016787|hydrolase activity; GO:0004553|hydrolase activity, hydrolyzing O-glycosyl compounds; GO:0003674|molecular_function; GO:0008150|biological_process; GO:0005975|carbohydrate metabolic process; GO:0071704|organic substance metabolic process; GO:0044238|primary metabolic process; GO:0016798|hydrolase activity, acting on glycosyl bonds; GO:0008152|metabolic pro…	UPstead	F2	SP	NA	NA	NA	NA	1;	Ophio5|2812
LOC105248007	Ophcf2|03466	0.723647	vesicle-associated membrane protein-associated protein A	PF00635|MSP (Major sperm protein) domain	GO:0005789|endoplasmic reticulum membrane; GO:0033149|FFAT motif binding; GO:0070972|protein localization to endoplasmic reticulum	NA	A6	Camfl1|CFLO22851-PA	Cflo_N_g7866	Nuclease S1	PF02265|S1-P1_nuclease;	GO:0097159|organic cyclic compound binding; GO:0003674|molecular_function; GO:0009056|catabolic process; GO:0006308|DNA catabolic process; GO:0034655|nucleobase-containing compound catabolic process; GO:0071704|organic substance metabolic process; GO:0009987|cellular process; GO:0009057|macromolecule catabolic process; GO:1901361|organic cyclic compound catabolic process; GO:0005488|binding; GO:0…	UPstead	F2	SP	NA	NA	NA	NA	NA	Ophio5|2326
LOC105248007	Ophcf2|03613	0.691112	vesicle-associated membrane protein-associated protein A	PF00635|MSP (Major sperm protein) domain	GO:0005789|endoplasmic reticulum membrane; GO:0033149|FFAT motif binding; GO:0070972|protein localization to endoplasmic reticulum	NA	A6	Camfl1|CFLO22851-PA	Cflo_N_g7866	hypothetical protein CDD80_6137	NA	NA	NA	NA	SP	NA	NA	NA	NA	NA	Ophio5|25
LOC105248007	Ophcf2|04678	0.667934	vesicle-associated membrane protein-associated protein A	PF00635|MSP (Major sperm protein) domain	GO:0005789|endoplasmic reticulum membrane; GO:0033149|FFAT motif binding; GO:0070972|protein localization to endoplasmic reticulum	NA	A6	Camfl1|CFLO22851-PA	Cflo_N_g7866	hypothetical protein CDD80_4641	NA	NA	DNstead	F11	SP	NA	NA	NA	NA	NA	NA
LOC105248007	Ophcf2|03707	0.776974	vesicle-associated membrane protein-associated protein A	PF00635|MSP (Major sperm protein) domain	GO:0005789|endoplasmic reticulum membrane; GO:0033149|FFAT motif binding; GO:0070972|protein localization to endoplasmic reticulum	NA	A6	Camfl1|CFLO22851-PA	Cflo_N_g7866	hypothetical protein CDD80_4177	NA	NA	UPstead	F1	SP	NA	NA	NA	NA	NA	Ophio5|1254
LOC105248007	Ophcf2|00013	0.854739	vesicle-associated membrane protein-associated protein A	PF00635|MSP (Major sperm protein) domain	GO:0005789|endoplasmic reticulum membrane; GO:0033149|FFAT motif binding; GO:0070972|protein localization to endoplasmic reticulum	NA	A6	Camfl1|CFLO22851-PA	Cflo_N_g7866	GATA zinc finger domain-containing protein 14-like	NA	NA	NA	F7	SP	NA	NA	NA	NA	NA	Ophio5|5997
LOC105248007	Ophcf2|02434	0.835193	vesicle-associated membrane protein-associated protein A	PF00635|MSP (Major sperm protein) domain	GO:0005789|endoplasmic reticulum membrane; GO:0033149|FFAT motif binding; GO:0070972|protein localization to endoplasmic reticulum	NA	A6	Camfl1|CFLO22851-PA	Cflo_N_g7866	CAS1 appressorium specific protein	PF11327|Egh16-like;	NA	NA	NA	SP	NA	NA	NA	NA	NA	Ophio5|7534
LOC105248007	Ophcf2|02261	0.783262	vesicle-associated membrane protein-associated protein A	PF00635|MSP (Major sperm protein) domain	GO:0005789|endoplasmic reticulum membrane; GO:0033149|FFAT motif binding; GO:0070972|protein localization to endoplasmic reticulum	NA	A6	Camfl1|CFLO22851-PA	Cflo_N_g7866	hypothetical protein CDD80_3089	NA	NA	UP	F4	SP	NA	NA	NA	NA	NA	Ophio5|1126
LOC105248007	Ophcf2|07371	0.605522	vesicle-associated membrane protein-associated protein A	PF00635|MSP (Major sperm protein) domain	GO:0005789|endoplasmic reticulum membrane; GO:0033149|FFAT motif binding; GO:0070972|protein localization to endoplasmic reticulum	NA	A6	Camfl1|CFLO22851-PA	Cflo_N_g7866	Endopolyphosphatase	PF00149|Metallophos;	GO:0003824|catalytic activity; GO:0003674|molecular_function; GO:0016787|hydrolase activity;	NA	F5	SP	NA	NA	NA	NA	NA	Ophio5|8206
LOC105248007	Ophcf2|03349	0.552768	vesicle-associated membrane protein-associated protein A	PF00635|MSP (Major sperm protein) domain	GO:0005789|endoplasmic reticulum membrane; GO:0033149|FFAT motif binding; GO:0070972|protein localization to endoplasmic reticulum	NA	A6	Camfl1|CFLO22851-PA	Cflo_N_g7866	predicted protein	PF14610|DUF4448;	NA	NA	F12	SP	NA	NA	NA	NA	1;	Ophio5|59
LOC105248007	Ophcf2|04443	0.721842	vesicle-associated membrane protein-associated protein A	PF00635|MSP (Major sperm protein) domain	GO:0005789|endoplasmic reticulum membrane; GO:0033149|FFAT motif binding; GO:0070972|protein localization to endoplasmic reticulum	NA	A6	Camfl1|CFLO22851-PA	Cflo_N_g7866	---NA---	NA	NA	NA	F3	SP	Small secreted protein;	NA	NA	NA	NA	NA
LOC105248007	Ophcf2|05702	0.695997	vesicle-associated membrane protein-associated protein A	PF00635|MSP (Major sperm protein) domain	GO:0005789|endoplasmic reticulum membrane; GO:0033149|FFAT motif binding; GO:0070972|protein localization to endoplasmic reticulum	NA	A6	Camfl1|CFLO22851-PA	Cflo_N_g7866	extracellular serine-rich protein	NA	NA	NA	NA	SP	NA	NA	NA	NA	NA	Ophio5|3551
LOC105248007	Ophcf2|01082	0.652313	vesicle-associated membrane protein-associated protein A	PF00635|MSP (Major sperm protein) domain	GO:0005789|endoplasmic reticulum membrane; GO:0033149|FFAT motif binding; GO:0070972|protein localization to endoplasmic reticulum	NA	A6	Camfl1|CFLO22851-PA	Cflo_N_g7866	hypothetical protein CDD80_3190	NA	NA	UP	F2	SP	Small secreted protein;	NA	NA	NA	NA	Ophio5|1361
LOC105248007	Ophcf2|00342	0.807944	vesicle-associated membrane protein-associated protein A	PF00635|MSP (Major sperm protein) domain	GO:0005789|endoplasmic reticulum membrane; GO:0033149|FFAT motif binding; GO:0070972|protein localization to endoplasmic reticulum	NA	A6	Camfl1|CFLO22851-PA	Cflo_N_g7866	calreticulin	PF00262|Calreticulin;	GO:0006457|protein folding; GO:0005575|cellular_component; GO:0005488|binding; GO:0005509|calcium ion binding; GO:0043229|intracellular organelle; GO:0046872|metal ion binding; GO:0003674|molecular_function; GO:0043231|intracellular membrane-bounded organelle; GO:0008150|biological_process; GO:0043226|organelle; GO:0043167|ion binding; GO:0043169|cation binding; GO:0051082|unfolded protein bindin…	NA	F13	SP	NA	NA	NA	NA	1;	Ophio5|8135
LOC105248007	Ophcf2|04627	0.89789	vesicle-associated membrane protein-associated protein A	PF00635|MSP (Major sperm protein) domain	GO:0005789|endoplasmic reticulum membrane; GO:0033149|FFAT motif binding; GO:0070972|protein localization to endoplasmic reticulum	NA	A6	Camfl1|CFLO22851-PA	Cflo_N_g7866	related to gEgh 16 protein	PF11327|Egh16-like;	NA	NA	NA	SP	NA	NA	NA	NA	NA	Ophio5|7836
LOC105248007	Ophcf2|01037	0.89196	vesicle-associated membrane protein-associated protein A	PF00635|MSP (Major sperm protein) domain	GO:0005789|endoplasmic reticulum membrane; GO:0033149|FFAT motif binding; GO:0070972|protein localization to endoplasmic reticulum	NA	A6	Camfl1|CFLO22851-PA	Cflo_N_g7866	nucleoside-diphosphate-sugar epimerase, putative	NA	NA	NA	F1	SP	NA	NA	NA	NA	NA	Ophio5|2731
LOC105248007	Ophcf2|00845	0.611599	vesicle-associated membrane protein-associated protein A	PF00635|MSP (Major sperm protein) domain	GO:0005789|endoplasmic reticulum membrane; GO:0033149|FFAT motif binding; GO:0070972|protein localization to endoplasmic reticulum	NA	A6	Camfl1|CFLO22851-PA	Cflo_N_g7866	putative enterotoxin	PF01375|Enterotoxin_a;	GO:0044419|interspecies interaction between organisms; GO:0005575|cellular_component; GO:0003674|molecular_function; GO:0044421|extracellular region part; GO:0008150|biological_process; GO:0009405|pathogenesis; GO:0051704|multi-organism process; GO:0090729|toxin activity; GO:0005615|extracellular space;	NA	F7	SP	NA	NA	NA	NA	NA	Ophio5|604
LOC105248007	Ophcf2|03308	0.691303	vesicle-associated membrane protein-associated protein A	PF00635|MSP (Major sperm protein) domain	GO:0005789|endoplasmic reticulum membrane; GO:0033149|FFAT motif binding; GO:0070972|protein localization to endoplasmic reticulum	NA	A6	Camfl1|CFLO22851-PA	Cflo_N_g7866	hypothetical protein CDD80_1136	NA	NA	NA	F3	SP	NA	NA	NA	NA	1;	NA
LOC105248007	Ophcf2|00170	0.900799	vesicle-associated membrane protein-associated protein A	PF00635|MSP (Major sperm protein) domain	GO:0005789|endoplasmic reticulum membrane; GO:0033149|FFAT motif binding; GO:0070972|protein localization to endoplasmic reticulum	NA	A6	Camfl1|CFLO22851-PA	Cflo_N_g7866	hypothetical protein CDD80_5661	NA	NA	NA	F12	SP	Small secreted protein;	NA	NA	NA	NA	NA
LOC105248007	Ophcf2|04343	0.747357	vesicle-associated membrane protein-associated protein A	PF00635|MSP (Major sperm protein) domain	GO:0005789|endoplasmic reticulum membrane; GO:0033149|FFAT motif binding; GO:0070972|protein localization to endoplasmic reticulum	NA	A6	Camfl1|CFLO22851-PA	Cflo_N_g7866	hypothetical protein CDD80_1521	NA	NA	NA	F4	SP	NA	NA	NA	NA	NA	Ophio5|6316
LOC105248007	Ophcf2|03425	0.563671	vesicle-associated membrane protein-associated protein A	PF00635|MSP (Major sperm protein) domain	GO:0005789|endoplasmic reticulum membrane; GO:0033149|FFAT motif binding; GO:0070972|protein localization to endoplasmic reticulum	NA	A6	Camfl1|CFLO22851-PA	Cflo_N_g7866	hypothetical protein CDD80_2418	NA	NA	NA	F3	SP	NA	NA	NA	NA	1;	NA
LOC105248015	Ophcf2|04763	0.695519	peptidyl-prolyl cis-trans isomerase-like 1	PF00160|Cyclophilin type peptidyl-prolyl cis-trans isomerase/CLD	GO:0000413|protein peptidyl-prolyl isomerization; GO:0003755|peptidyl-prolyl cis-trans isomerase activity	NA	A19	Camfl1|CFLO22856-PA	Cflo_N_g7880	peptidyl-prolyl cis-trans isomerase b precursor	PF00160|Pro_isomerase;	GO:0003755|peptidyl-prolyl cis-trans isomerase activity; GO:0006464|cellular protein modification process; GO:0003674|molecular_function; GO:0000413|protein peptidyl-prolyl isomerization; GO:0071704|organic substance metabolic process; GO:0009987|cellular process; GO:0016859|cis-trans isomerase activity; GO:0044267|cellular protein metabolic process; GO:0043412|macromolecule modification; GO:0140…	NA	F13	SP	NA	NA	NA	NA	1;	Ophio5|5750
LOC105248022	Ophcf2|02721	0.589915	serine/threonine-protein kinase S6KL	PF00069|Protein kinase domain	GO:0004672|protein kinase activity; GO:0005524|ATP binding; GO:0006468|protein phosphorylation	NA	A7	Camfl1|CFLO22832-PA	Cflo_N_g7888	Serine/threonine-protein kinase srk1	PF07714|Pkinase_Tyr; PF00069|Pkinase;	GO:0035639|purine ribonucleoside triphosphate binding; GO:0006464|cellular protein modification process; GO:0097159|organic cyclic compound binding; GO:0003674|molecular_function; GO:0016772|transferase activity, transferring phosphorus-containing groups; GO:0032553|ribonucleotide binding; GO:0071704|organic substance metabolic process; GO:0009987|cellular process; GO:0016301|kinase activity; GO:…	NA	F9	SP	NA	NA	NA	NA	NA	Ophio5|1822
LOC105248023	Ophcf2|06628	0.510542	NEDD8-conjugating enzyme Ubc12	PF00179|Ubiquitin-conjugating enzyme	NA	NA	A3	Camfl1|CFLO22861-PA	Cflo_N_g7889	RING finger domain-containingprotein	PF00097|zf-C3HC4; PF17123|zf-RING_11; PF13923|zf-C3HC4_2; PF13639|zf-RING_2;	GO:0005488|binding; GO:0046872|metal ion binding; GO:0003674|molecular_function; GO:0043167|ion binding; GO:0043169|cation binding;	NA	F11	SP	NA	NA	NA	NA	1;	Ophio5|7617
LOC105248026	Ophcf2|03946	0.775687	NTF2-related export protein	PF02136|Nuclear transport factor 2 (NTF2) domain	NA	NA	A20	Camfl1|CFLO22830-PA	Cflo_N_g7892	hypothetical protein CDD80_6786	NA	NA	UPstead	F2	SP	Small secreted protein;	NA	NA	NA	NA	Ophio5|164
LOC105248028	Ophcf2|07091	0.552883	neuropeptide-like protein 32	NA	NA	NA	A3	NA	Cflo_N_g7894	Alpha/beta hydrolase fold-1	PF00561|Abhydrolase_1; PF08386|Abhydrolase_4;	NA	NA	F13	SP	NA	NA	NA	MER000441 - tripeptidyl-peptidase C (Streptomyces lividans) [S33.007]#S33#; MER000440 - tripeptidyl-peptidase B (Streptomyces lividans) [S33.006]#S33#; MER000439 - tripeptidyl-peptidase A (Streptomyces lividans) [S33.002]#S33#;	NA	Ophio5|3563
LOC105248028	Ophcf2|00030	0.896551	neuropeptide-like protein 32	NA	NA	NA	A3	NA	Cflo_N_g7894	hypothetical protein CDD80_2632	NA	NA	DNstead	F11	SP	Small secreted protein;	NA	NA	NA	NA	Ophio5|2573
LOC105248028	Ophcf2|06626	0.648424	neuropeptide-like protein 32	NA	NA	NA	A3	NA	Cflo_N_g7894	Glycoside hydrolase	PF11790|Glyco_hydro_cc;	NA	NA	F4	SP	NA	NA	NA	NA	NA	Ophio5|8609
LOC105248028	Ophcf2|06352	0.505931	neuropeptide-like protein 32	NA	NA	NA	A3	NA	Cflo_N_g7894	cell wall integrity and stress response component	PF01822|WSC;	NA	UPstead	F2	SP	NA	NA	NA	NA	1;	Ophio5|1683
LOC105248028	Ophcf2|07085	0.747326	neuropeptide-like protein 32	NA	NA	NA	A3	NA	Cflo_N_g7894	hypothetical protein CDD80_1892	NA	NA	UP	F3	SP	Small secreted protein;	NA	NA	NA	NA	NA
LOC105248028	Ophcf2|05294	0.717654	neuropeptide-like protein 32	NA	NA	NA	A3	NA	Cflo_N_g7894	hypothetical protein CDD80_365	NA	NA	NA	F2	SP	Small secreted protein;	NA	NA	NA	NA	NA
LOC105248028	Ophcf2|05980	0.9383	neuropeptide-like protein 32	NA	NA	NA	A3	NA	Cflo_N_g7894	hypothetical protein CDD80_5608	PF01328|Peroxidase_2;	GO:0003824|catalytic activity; GO:0016491|oxidoreductase activity; GO:0003674|molecular_function; GO:0016684|oxidoreductase activity, acting on peroxide as acceptor; GO:0016209|antioxidant activity; GO:0004601|peroxidase activity;	NA	NA	SP	NA	NA	NA	NA	NA	Ophio5|3453
LOC105248028	Ophcf2|06355	0.963265	neuropeptide-like protein 32	NA	NA	NA	A3	NA	Cflo_N_g7894	Heat Labile Enterotoxin Type Iib	NA	NA	DNstead	F11	SP	NA	NA	NA	NA	NA	Ophio5|5273
LOC105248028	Ophcf2|06014	0.718008	neuropeptide-like protein 32	NA	NA	NA	A3	NA	Cflo_N_g7894	legume-like lectin family protein	PF03388|Lectin_leg-like;	GO:0005575|cellular_component; GO:0016020|membrane;	NA	F11	SP	NA	NA	NA	NA	1;	Ophio5|1017
LOC105248028	Ophcf2|06337	0.768806	neuropeptide-like protein 32	NA	NA	NA	A3	NA	Cflo_N_g7894	hypothetical protein CDD80_3523	NA	NA	NA	F11	SP	NA	NA	NA	NA	NA	NA
LOC105248028	Ophcf2|03260	0.691903	neuropeptide-like protein 32	NA	NA	NA	A3	NA	Cflo_N_g7894	DnaJ and TPR domain protein	PF14559|TPR_19; PF13181|TPR_8; PF00226|DnaJ;	GO:0003674|molecular_function; GO:0005488|binding; GO:0005515|protein binding;	NA	F12	SP	NA	NA	NA	NA	NA	Ophio5|8618
LOC105248028	Ophcf2|06462	0.604817	neuropeptide-like protein 32	NA	NA	NA	A3	NA	Cflo_N_g7894	hypothetical protein CDD80_4167	NA	NA	NA	F11	SP	Small secreted protein;	NA	NA	NA	NA	Ophio5|449
LOC105248028	Ophcf2|07336	0.684196	neuropeptide-like protein 32	NA	NA	NA	A3	NA	Cflo_N_g7894	glycoside hydrolase family 18 protein	PF00704|Glyco_hydro_18;	GO:0008150|biological_process; GO:0005975|carbohydrate metabolic process; GO:0071704|organic substance metabolic process; GO:0044238|primary metabolic process; GO:0008152|metabolic process;	DNstead	F11	SP	NA	NA	NA	NA	NA	Ophio5|8379
LOC105248028	Ophcf2|03613	0.633208	neuropeptide-like protein 32	NA	NA	NA	A3	NA	Cflo_N_g7894	hypothetical protein CDD80_6137	NA	NA	NA	NA	SP	NA	NA	NA	NA	NA	Ophio5|25
LOC105248028	Ophcf2|05371	0.501506	neuropeptide-like protein 32	NA	NA	NA	A3	NA	Cflo_N_g7894	Heat-labile enterotoxin, A chain	NA	NA	NA	NA	SP	NA	NA	NA	NA	1;	Ophio5|2358
LOC105248028	Ophcf2|02221	0.611233	neuropeptide-like protein 32	NA	NA	NA	A3	NA	Cflo_N_g7894	protein-tyrosine phosphatase	NA	NA	NA	F2	SP	NA	NA	NA	NA	NA	Ophio5|3459
LOC105248028	Ophcf2|02046	0.637213	neuropeptide-like protein 32	NA	NA	NA	A3	NA	Cflo_N_g7894	hypothetical protein CDD80_5678	NA	NA	NA	F13	SP	NA	NA	NA	NA	NA	Ophio5|6825
LOC105248028	Ophcf2|06232	0.633805	neuropeptide-like protein 32	NA	NA	NA	A3	NA	Cflo_N_g7894	hypothetical protein CDD80_1946	NA	NA	NA	NA	SP	NA	NA	NA	NA	NA	Ophio5|2111
LOC105248028	Ophcf2|02365	0.976263	neuropeptide-like protein 32	NA	NA	NA	A3	NA	Cflo_N_g7894	hypothetical protein CDD80_691	NA	NA	UPstead	F3	SP	Small secreted protein;	NA	NA	NA	NA	Ophio5|4156
LOC105248028	Ophcf2|01392	0.803202	neuropeptide-like protein 32	NA	NA	NA	A3	NA	Cflo_N_g7894	predicted protein	PF01476|LysM;	NA	UP	F2	SP	NA	NA	NA	NA	NA	Ophio5|5719
LOC105248028	Ophcf2|00923	0.722167	neuropeptide-like protein 32	NA	NA	NA	A3	NA	Cflo_N_g7894	DUF1254-domain-containing protein	PF06863|DUF1254; PF06742|DUF1214;	NA	UPstead	F2	SP	NA	NA	NA	NA	NA	Ophio5|4563
LOC105248028	Ophcf2|05957	0.833278	neuropeptide-like protein 32	NA	NA	NA	A3	NA	Cflo_N_g7894	---NA---	NA	NA	NA	F12	SP	NA	NA	NA	NA	NA	NA
LOC105248028	Ophcf2|01337	0.604989	neuropeptide-like protein 32	NA	NA	NA	A3	NA	Cflo_N_g7894	hypothetical protein CDD80_6942	NA	NA	DNstead	F11	SP	NA	NA	NA	NA	NA	Ophio5|7580
LOC105248028	Ophcf2|02663	0.717016	neuropeptide-like protein 32	NA	NA	NA	A3	NA	Cflo_N_g7894	hypothetical protein CDD80_7381	NA	NA	NA	NA	SP	Small secreted protein;	NA	NA	NA	NA	Ophio5|2221
LOC105248028	Ophcf2|05384	0.725982	neuropeptide-like protein 32	NA	NA	NA	A3	NA	Cflo_N_g7894	hypothetical protein CDD80_4335	NA	NA	UP	F2	SP	Small secreted protein;	NA	NA	NA	NA	NA
LOC105248028	Ophcf2|00226	0.877669	neuropeptide-like protein 32	NA	NA	NA	A3	NA	Cflo_N_g7894	hypothetical protein CDD80_2909	NA	NA	UP	F4	SP	Small secreted protein;	NA	NA	NA	NA	NA
LOC105248028	Ophcf2|01486	0.648646	neuropeptide-like protein 32	NA	NA	NA	A3	NA	Cflo_N_g7894	hypothetical protein CP533_3141	PF01328|Peroxidase_2;	GO:0003824|catalytic activity; GO:0016491|oxidoreductase activity; GO:0003674|molecular_function; GO:0016684|oxidoreductase activity, acting on peroxide as acceptor; GO:0016209|antioxidant activity; GO:0004601|peroxidase activity;	NA	NA	SP	NA	NA	NA	NA	NA	Ophio5|3860
LOC105248028	Ophcf2|01410	0.746329	neuropeptide-like protein 32	NA	NA	NA	A3	NA	Cflo_N_g7894	Aryl-alcohol oxidase	PF00732|GMC_oxred_N; PF05199|GMC_oxred_C;	GO:0003824|catalytic activity; GO:0005488|binding; GO:0016614|oxidoreductase activity, acting on CH-OH group of donors; GO:1901265|nucleoside phosphate binding; GO:0048037|cofactor binding; GO:0097159|organic cyclic compound binding; GO:0055114|oxidation-reduction process; GO:0016491|oxidoreductase activity; GO:0003674|molecular_function; GO:0008150|biological_process; GO:0036094|small molecule b…	NA	F3	SP	NA	NA	NA	NA	NA	Ophio5|2180
LOC105248028	Ophcf2|05247	0.891463	neuropeptide-like protein 32	NA	NA	NA	A3	NA	Cflo_N_g7894	hypothetical protein CDD80_1987	NA	NA	NA	F5	SP	Small secreted protein;	NA	NA	NA	NA	NA
LOC105248028	Ophcf2|05465	0.788044	neuropeptide-like protein 32	NA	NA	NA	A3	NA	Cflo_N_g7894	Cna B-type domain-containing protein	NA	NA	NA	NA	SP	NA	NA	NA	NA	NA	NA
LOC105248028	Ophcf2|00342	0.796143	neuropeptide-like protein 32	NA	NA	NA	A3	NA	Cflo_N_g7894	calreticulin	PF00262|Calreticulin;	GO:0006457|protein folding; GO:0005575|cellular_component; GO:0005488|binding; GO:0005509|calcium ion binding; GO:0043229|intracellular organelle; GO:0046872|metal ion binding; GO:0003674|molecular_function; GO:0043231|intracellular membrane-bounded organelle; GO:0008150|biological_process; GO:0043226|organelle; GO:0043167|ion binding; GO:0043169|cation binding; GO:0051082|unfolded protein bindin…	NA	F13	SP	NA	NA	NA	NA	1;	Ophio5|8135
LOC105248031	Ophcf2|04638	0.828825	14-3-3 protein zeta, transcript variant X3	PF00244|14-3-3 protein	GO:0019904|protein domain specific binding	NA	A15	Camfl1|CFLO22827-PA	Cflo_N_g7897	hypothetical protein CDD80_7411	NA	NA	NA	F11	SP	NA	NA	NA	NA	NA	NA
LOC105248031	Ophcf2|05294	0.980464	14-3-3 protein zeta, transcript variant X3	PF00244|14-3-3 protein	GO:0019904|protein domain specific binding	NA	A15	Camfl1|CFLO22827-PA	Cflo_N_g7897	hypothetical protein CDD80_365	NA	NA	NA	F2	SP	Small secreted protein;	NA	NA	NA	NA	NA
LOC105248031	Ophcf2|01082	0.898881	14-3-3 protein zeta, transcript variant X3	PF00244|14-3-3 protein	GO:0019904|protein domain specific binding	NA	A15	Camfl1|CFLO22827-PA	Cflo_N_g7897	hypothetical protein CDD80_3190	NA	NA	UP	F2	SP	Small secreted protein;	NA	NA	NA	NA	Ophio5|1361
LOC105248031	Ophcf2|01998	0.64236	14-3-3 protein zeta, transcript variant X3	PF00244|14-3-3 protein	GO:0019904|protein domain specific binding	NA	A15	Camfl1|CFLO22827-PA	Cflo_N_g7897	---NA---	NA	NA	NA	F3	SP	Small secreted protein;	NA	NA	NA	NA	NA
LOC105248031	Ophcf2|05681	0.533234	14-3-3 protein zeta, transcript variant X3	PF00244|14-3-3 protein	GO:0019904|protein domain specific binding	NA	A15	Camfl1|CFLO22827-PA	Cflo_N_g7897	Heterokaryon incompatibility protein Het-C	PF07217|Het-C;	NA	DNstead	F11	SP	NA	NA	NA	NA	NA	Ophio5|6618
LOC105248031	Ophcf2|00030	0.872703	14-3-3 protein zeta, transcript variant X3	PF00244|14-3-3 protein	GO:0019904|protein domain specific binding	NA	A15	Camfl1|CFLO22827-PA	Cflo_N_g7897	hypothetical protein CDD80_2632	NA	NA	DNstead	F11	SP	Small secreted protein;	NA	NA	NA	NA	Ophio5|2573
LOC105248031	Ophcf2|00170	0.616488	14-3-3 protein zeta, transcript variant X3	PF00244|14-3-3 protein	GO:0019904|protein domain specific binding	NA	A15	Camfl1|CFLO22827-PA	Cflo_N_g7897	hypothetical protein CDD80_5661	NA	NA	NA	F12	SP	Small secreted protein;	NA	NA	NA	NA	NA
LOC105248031	Ophcf2|02434	0.630065	14-3-3 protein zeta, transcript variant X3	PF00244|14-3-3 protein	GO:0019904|protein domain specific binding	NA	A15	Camfl1|CFLO22827-PA	Cflo_N_g7897	CAS1 appressorium specific protein	PF11327|Egh16-like;	NA	NA	NA	SP	NA	NA	NA	NA	NA	Ophio5|7534
LOC105248031	Ophcf2|06910	0.694679	14-3-3 protein zeta, transcript variant X3	PF00244|14-3-3 protein	GO:0019904|protein domain specific binding	NA	A15	Camfl1|CFLO22827-PA	Cflo_N_g7897	hypothetical protein CDD80_1378	NA	NA	NA	NA	SP	Small secreted protein;	NA	NA	NA	NA	Ophio5|5971
LOC105248031	Ophcf2|01091	0.5548	14-3-3 protein zeta, transcript variant X3	PF00244|14-3-3 protein	GO:0019904|protein domain specific binding	NA	A15	Camfl1|CFLO22827-PA	Cflo_N_g7897	hypothetical protein CDD80_6644	NA	NA	UPstead	F2	SP	NA	NA	NA	NA	NA	Ophio5|6859
LOC105248031	Ophcf2|04785	0.553516	14-3-3 protein zeta, transcript variant X3	PF00244|14-3-3 protein	GO:0019904|protein domain specific binding	NA	A15	Camfl1|CFLO22827-PA	Cflo_N_g7897	related to signal sequence receptor alpha chain	PF03896|TRAP_alpha;	GO:0005575|cellular_component; GO:0044446|intracellular organelle part; GO:0044425|membrane part; GO:0044422|organelle part; GO:0044444|cytoplasmic part; GO:0016020|membrane; GO:0005789|endoplasmic reticulum membrane; GO:0044424|intracellular part; GO:0044432|endoplasmic reticulum part; GO:0044464|cell part;	NA	F13	SP	NA	NA	NA	NA	1;	Ophio5|833
LOC105248031	Ophcf2|00013	0.815933	14-3-3 protein zeta, transcript variant X3	PF00244|14-3-3 protein	GO:0019904|protein domain specific binding	NA	A15	Camfl1|CFLO22827-PA	Cflo_N_g7897	GATA zinc finger domain-containing protein 14-like	NA	NA	NA	F7	SP	NA	NA	NA	NA	NA	Ophio5|5997
LOC105248031	Ophcf2|05379	0.544325	14-3-3 protein zeta, transcript variant X3	PF00244|14-3-3 protein	GO:0019904|protein domain specific binding	NA	A15	Camfl1|CFLO22827-PA	Cflo_N_g7897	hypothetical protein CDD80_4329	NA	NA	NA	F2	SP	NA	NA	NA	NA	NA	Ophio5|2349
LOC105248031	Ophcf2|00845	0.626452	14-3-3 protein zeta, transcript variant X3	PF00244|14-3-3 protein	GO:0019904|protein domain specific binding	NA	A15	Camfl1|CFLO22827-PA	Cflo_N_g7897	putative enterotoxin	PF01375|Enterotoxin_a;	GO:0044419|interspecies interaction between organisms; GO:0005575|cellular_component; GO:0003674|molecular_function; GO:0044421|extracellular region part; GO:0008150|biological_process; GO:0009405|pathogenesis; GO:0051704|multi-organism process; GO:0090729|toxin activity; GO:0005615|extracellular space;	NA	F7	SP	NA	NA	NA	NA	NA	Ophio5|604
LOC105248031	Ophcf2|04627	0.600416	14-3-3 protein zeta, transcript variant X3	PF00244|14-3-3 protein	GO:0019904|protein domain specific binding	NA	A15	Camfl1|CFLO22827-PA	Cflo_N_g7897	related to gEgh 16 protein	PF11327|Egh16-like;	NA	NA	NA	SP	NA	NA	NA	NA	NA	Ophio5|7836
LOC105248031	Ophcf2|01487	0.910216	14-3-3 protein zeta, transcript variant X3	PF00244|14-3-3 protein	GO:0019904|protein domain specific binding	NA	A15	Camfl1|CFLO22827-PA	Cflo_N_g7897	hypothetical protein CDD80_3420	NA	NA	NA	F11	SP	Small secreted protein;	NA	NA	NA	NA	Ophio5|3861
LOC105248031	Ophcf2|04678	0.803556	14-3-3 protein zeta, transcript variant X3	PF00244|14-3-3 protein	GO:0019904|protein domain specific binding	NA	A15	Camfl1|CFLO22827-PA	Cflo_N_g7897	hypothetical protein CDD80_4641	NA	NA	DNstead	F11	SP	NA	NA	NA	NA	NA	NA
LOC105248031	Ophcf2|05155	0.843633	14-3-3 protein zeta, transcript variant X3	PF00244|14-3-3 protein	GO:0019904|protein domain specific binding	NA	A15	Camfl1|CFLO22827-PA	Cflo_N_g7897	putative metalloprotease 1 protein	PF05572|Peptidase_M43;	NA	UPstead	F3	SP	Small secreted protein;	NA	NA	MER029657 - peptidase PoFE {{Pleurotus ostreatus}} (Pleurotus ostreatus) [M43.008]#M43B#; MER011122 - metallopeptidase MEP1 {{Metarhizium}-type} (Metarhizium anisopliae) [M43.002]#M43B#; MER025086 - ulilysin {{Methanosarcina acetivorans}} (Methanosarcina acetivorans) [M43.007]#M43B#; MER002084 - cytophagalysin (Cytophaga sp.) [M43.001]#M43A#;	NA	Ophio5|3438
LOC105248031	Ophcf2|06380	0.738641	14-3-3 protein zeta, transcript variant X3	PF00244|14-3-3 protein	GO:0019904|protein domain specific binding	NA	A15	Camfl1|CFLO22827-PA	Cflo_N_g7897	hypothetical protein CDD80_7053	NA	NA	NA	F1	SP	Small secreted protein;	NA	NA	NA	NA	Ophio5|3331
LOC105248031	Ophcf2|07371	0.539415	14-3-3 protein zeta, transcript variant X3	PF00244|14-3-3 protein	GO:0019904|protein domain specific binding	NA	A15	Camfl1|CFLO22827-PA	Cflo_N_g7897	Endopolyphosphatase	PF00149|Metallophos;	GO:0003824|catalytic activity; GO:0003674|molecular_function; GO:0016787|hydrolase activity;	NA	F5	SP	NA	NA	NA	NA	NA	Ophio5|8206
LOC105248031	Ophcf2|05957	0.613508	14-3-3 protein zeta, transcript variant X3	PF00244|14-3-3 protein	GO:0019904|protein domain specific binding	NA	A15	Camfl1|CFLO22827-PA	Cflo_N_g7897	---NA---	NA	NA	NA	F12	SP	NA	NA	NA	NA	NA	NA
LOC105248031	Ophcf2|03707	0.868059	14-3-3 protein zeta, transcript variant X3	PF00244|14-3-3 protein	GO:0019904|protein domain specific binding	NA	A15	Camfl1|CFLO22827-PA	Cflo_N_g7897	hypothetical protein CDD80_4177	NA	NA	UPstead	F1	SP	NA	NA	NA	NA	NA	Ophio5|1254
LOC105248031	Ophcf2|00473	0.971227	14-3-3 protein zeta, transcript variant X3	PF00244|14-3-3 protein	GO:0019904|protein domain specific binding	NA	A15	Camfl1|CFLO22827-PA	Cflo_N_g7897	Hydrophobin 2	PF06766|Hydrophobin_2;	GO:0005576|extracellular region; GO:0005575|cellular_component;	NA	F3	SP	Small secreted protein;	NA	NA	NA	NA	Ophio5|1277
LOC105248031	Ophcf2|02423	0.871749	14-3-3 protein zeta, transcript variant X3	PF00244|14-3-3 protein	GO:0019904|protein domain specific binding	NA	A15	Camfl1|CFLO22827-PA	Cflo_N_g7897	glycosyl hydrolase family 16	PF00722|Glyco_hydro_16;	GO:0003824|catalytic activity; GO:0016787|hydrolase activity; GO:0004553|hydrolase activity, hydrolyzing O-glycosyl compounds; GO:0003674|molecular_function; GO:0008150|biological_process; GO:0005975|carbohydrate metabolic process; GO:0071704|organic substance metabolic process; GO:0044238|primary metabolic process; GO:0016798|hydrolase activity, acting on glycosyl bonds; GO:0008152|metabolic pro…	UPstead	F2	SP	NA	NA	NA	NA	1;	Ophio5|2812
LOC105248031	Ophcf2|02328	0.786022	14-3-3 protein zeta, transcript variant X3	PF00244|14-3-3 protein	GO:0019904|protein domain specific binding	NA	A15	Camfl1|CFLO22827-PA	Cflo_N_g7897	related to Het-c protein	PF07217|Het-C;	NA	NA	F9	SP	NA	NA	NA	NA	1;	Ophio5|4334
LOC105248031	Ophcf2|02155	0.757886	14-3-3 protein zeta, transcript variant X3	PF00244|14-3-3 protein	GO:0019904|protein domain specific binding	NA	A15	Camfl1|CFLO22827-PA	Cflo_N_g7897	collagen alpha-2(IV) chain-like	PF01391|Collagen;	NA	DNstead	F11	SP	Small secreted protein;	NA	NA	NA	NA	Ophio5|5932
LOC105248031	Ophcf2|05508	0.518963	14-3-3 protein zeta, transcript variant X3	PF00244|14-3-3 protein	GO:0019904|protein domain specific binding	NA	A15	Camfl1|CFLO22827-PA	Cflo_N_g7897	putative PPE family protein PPE40	NA	NA	NA	NA	SP	NA	NA	NA	NA	NA	Ophio5|4008
LOC105248033	Ophcf2|02423	0.620415	mRNA turnover protein 4 homolog	PF17777|Insertion domain in 60S ribosomal protein L10P; PF00466|Ribosomal protein L10	GO:0042254|ribosome biogenesis	NA	A7	Camfl1|CFLO22864-PA	Cflo_N_g7898	glycosyl hydrolase family 16	PF00722|Glyco_hydro_16;	GO:0003824|catalytic activity; GO:0016787|hydrolase activity; GO:0004553|hydrolase activity, hydrolyzing O-glycosyl compounds; GO:0003674|molecular_function; GO:0008150|biological_process; GO:0005975|carbohydrate metabolic process; GO:0071704|organic substance metabolic process; GO:0044238|primary metabolic process; GO:0016798|hydrolase activity, acting on glycosyl bonds; GO:0008152|metabolic pro…	UPstead	F2	SP	NA	NA	NA	NA	1;	Ophio5|2812
LOC105248033	Ophcf2|00170	0.553236	mRNA turnover protein 4 homolog	PF17777|Insertion domain in 60S ribosomal protein L10P; PF00466|Ribosomal protein L10	GO:0042254|ribosome biogenesis	NA	A7	Camfl1|CFLO22864-PA	Cflo_N_g7898	hypothetical protein CDD80_5661	NA	NA	NA	F12	SP	Small secreted protein;	NA	NA	NA	NA	NA
LOC105248033	Ophcf2|00473	0.606056	mRNA turnover protein 4 homolog	PF17777|Insertion domain in 60S ribosomal protein L10P; PF00466|Ribosomal protein L10	GO:0042254|ribosome biogenesis	NA	A7	Camfl1|CFLO22864-PA	Cflo_N_g7898	Hydrophobin 2	PF06766|Hydrophobin_2;	GO:0005576|extracellular region; GO:0005575|cellular_component;	NA	F3	SP	Small secreted protein;	NA	NA	NA	NA	Ophio5|1277
LOC105248033	Ophcf2|02155	0.621598	mRNA turnover protein 4 homolog	PF17777|Insertion domain in 60S ribosomal protein L10P; PF00466|Ribosomal protein L10	GO:0042254|ribosome biogenesis	NA	A7	Camfl1|CFLO22864-PA	Cflo_N_g7898	collagen alpha-2(IV) chain-like	PF01391|Collagen;	NA	DNstead	F11	SP	Small secreted protein;	NA	NA	NA	NA	Ophio5|5932
LOC105248038	Ophcf2|00177	0.987953	thyrotroph embryonic factor, transcript variant X8	PF07716|Basic region leucine zipper	GO:0003700|DNA-binding transcription factor activity; GO:0006357|regulation of transcription by RNA polymerase II	NA	A2	Camfl1|CFLO11483-PA	Cflo_N_g7876	carboxylesterase family protein	PF03650|MPC; PF00135|COesterase;	GO:0005575|cellular_component; GO:1901475|pyruvate transmembrane transport; GO:0005743|mitochondrial inner membrane; GO:1905039|carboxylic acid transmembrane transport; GO:0015711|organic anion transport; GO:0019866|organelle inner membrane; GO:0006811|ion transport; GO:0015849|organic acid transport; GO:0016020|membrane; GO:0044424|intracellular part; GO:0006848|pyruvate transport; GO:0034220|io…	NA	F13	SP	NA	NA	NA	MER033198 - cholinesterase (Homo sapiens) [S09.980]#S09X#; MER033235 - neuroligin 4, X-linked (Homo sapiens) [S09.988]#S09X#; MER033236 - neuroligin 4, Y-linked (Homo sapiens) [S09.989]#S09X#; MER034726 - carboxylesterase 2 (Mus musculus) [S09.997]#S09X#; MER077885 - carboxylesterase homologue {{Rattus norvegicus}} (Rattus norvegicus) [S09.954]#S09X#; MER034728 - 9030624L02RIK-like protein (Mus m…	NA	Ophio5|2033
LOC105248038	Ophcf2|00391	0.859112	thyrotroph embryonic factor, transcript variant X8	PF07716|Basic region leucine zipper	GO:0003700|DNA-binding transcription factor activity; GO:0006357|regulation of transcription by RNA polymerase II	NA	A2	Camfl1|CFLO11483-PA	Cflo_N_g7876	GMC oxidoreductase	PF00732|GMC_oxred_N; PF05199|GMC_oxred_C;	GO:0003824|catalytic activity; GO:0005488|binding; GO:0016614|oxidoreductase activity, acting on CH-OH group of donors; GO:1901265|nucleoside phosphate binding; GO:0048037|cofactor binding; GO:0097159|organic cyclic compound binding; GO:0055114|oxidation-reduction process; GO:0016491|oxidoreductase activity; GO:0003674|molecular_function; GO:0008150|biological_process; GO:0036094|small molecule b…	NA	F11	SP	NA	NA	NA	NA	NA	Ophio5|1913
LOC105248038	Ophcf2|05548	0.985522	thyrotroph embryonic factor, transcript variant X8	PF07716|Basic region leucine zipper	GO:0003700|DNA-binding transcription factor activity; GO:0006357|regulation of transcription by RNA polymerase II	NA	A2	Camfl1|CFLO11483-PA	Cflo_N_g7876	putative sulphydryl oxidase protein	PF07992|Pyr_redox_2;	GO:0003824|catalytic activity; GO:0055114|oxidation-reduction process; GO:0016491|oxidoreductase activity; GO:0003674|molecular_function; GO:0008150|biological_process; GO:0008152|metabolic process;	UPstead	F3	SP	NA	NA	NA	NA	NA	Ophio5|7384
LOC105248038	Ophcf2|00836	0.937968	thyrotroph embryonic factor, transcript variant X8	PF07716|Basic region leucine zipper	GO:0003700|DNA-binding transcription factor activity; GO:0006357|regulation of transcription by RNA polymerase II	NA	A2	Camfl1|CFLO11483-PA	Cflo_N_g7876	Carboxylic ester hydrolase	PF00135|COesterase;	NA	UPstead	F3	SP	NA	NA	NA	MER034745 - 2210023G05RIK protein (Mus musculus) [S09.961]#S09X#; MER034726 - carboxylesterase 2 (Mus musculus) [S09.997]#S09X#; MER034727 - carboxylesterase 6 {{Rattus norvegicus}} (Rattus norvegicus) [S09.953]#S09X#; MER077885 - carboxylesterase homologue {{Rattus norvegicus}} (Rattus norvegicus) [S09.954]#S09X#; MER034744 - putative carboxylesterase {{Rattus norvegicus}} (Rattus norvegicus) [S…	NA	Ophio5|7125
LOC105248038	Ophcf2|04817	0.98556	thyrotroph embryonic factor, transcript variant X8	PF07716|Basic region leucine zipper	GO:0003700|DNA-binding transcription factor activity; GO:0006357|regulation of transcription by RNA polymerase II	NA	A2	Camfl1|CFLO11483-PA	Cflo_N_g7876	amine oxidase	PF01266|DAO; PF00890|FAD_binding_2; PF01494|FAD_binding_3; PF13450|NAD_binding_8; PF01593|Amino_oxidase;	GO:0003824|catalytic activity; GO:0005488|binding; GO:1901265|nucleoside phosphate binding; GO:0097159|organic cyclic compound binding; GO:0055114|oxidation-reduction process; GO:0048037|cofactor binding; GO:0016491|oxidoreductase activity; GO:0003674|molecular_function; GO:0008150|biological_process; GO:0036094|small molecule binding; GO:0050662|coenzyme binding; GO:0043167|ion binding; GO:00506…	NA	NA	SP	NA	NA	NA	NA	NA	Ophio5|2829
LOC105248038	Ophcf2|05696	0.95389	thyrotroph embryonic factor, transcript variant X8	PF07716|Basic region leucine zipper	GO:0003700|DNA-binding transcription factor activity; GO:0006357|regulation of transcription by RNA polymerase II	NA	A2	Camfl1|CFLO11483-PA	Cflo_N_g7876	FAD dependent oxidoreductase	PF13450|NAD_binding_8; PF12831|FAD_oxidored; PF01593|Amino_oxidase; PF00890|FAD_binding_2;	GO:0003824|catalytic activity; GO:0055114|oxidation-reduction process; GO:0016491|oxidoreductase activity; GO:0003674|molecular_function; GO:0008150|biological_process; GO:0008152|metabolic process;	UPstead	F7	SP	NA	NA	NA	NA	NA	Ophio5|5892
LOC105248038	Ophcf2|00545	0.985653	thyrotroph embryonic factor, transcript variant X8	PF07716|Basic region leucine zipper	GO:0003700|DNA-binding transcription factor activity; GO:0006357|regulation of transcription by RNA polymerase II	NA	A2	Camfl1|CFLO11483-PA	Cflo_N_g7876	Amine oxidase	PF13450|NAD_binding_8; PF01593|Amino_oxidase;	GO:0003824|catalytic activity; GO:0055114|oxidation-reduction process; GO:0016491|oxidoreductase activity; GO:0003674|molecular_function; GO:0008150|biological_process; GO:0008152|metabolic process;	UPstead	F2	SP	NA	NA	NA	NA	NA	Ophio5|7649
LOC105248038	Ophcf2|02747	0.860243	thyrotroph embryonic factor, transcript variant X8	PF07716|Basic region leucine zipper	GO:0003700|DNA-binding transcription factor activity; GO:0006357|regulation of transcription by RNA polymerase II	NA	A2	Camfl1|CFLO11483-PA	Cflo_N_g7876	GMC oxidoreductase	PF05199|GMC_oxred_C; PF00890|FAD_binding_2; PF00732|GMC_oxred_N;	GO:0003824|catalytic activity; GO:0005488|binding; GO:0016614|oxidoreductase activity, acting on CH-OH group of donors; GO:1901265|nucleoside phosphate binding; GO:0048037|cofactor binding; GO:0097159|organic cyclic compound binding; GO:0055114|oxidation-reduction process; GO:0016491|oxidoreductase activity; GO:0003674|molecular_function; GO:0008150|biological_process; GO:0036094|small molecule b…	UPstead	F2	SP	NA	NA	NA	NA	NA	Ophio5|937
LOC105248038	Ophcf2|06300	0.714202	thyrotroph embryonic factor, transcript variant X8	PF07716|Basic region leucine zipper	GO:0003700|DNA-binding transcription factor activity; GO:0006357|regulation of transcription by RNA polymerase II	NA	A2	Camfl1|CFLO11483-PA	Cflo_N_g7876	glycosyl hydrolase family 2	PF02836|Glyco_hydro_2_C; PF02837|Glyco_hydro_2_N; PF00703|Glyco_hydro_2;	GO:0003824|catalytic activity; GO:0016787|hydrolase activity; GO:0004553|hydrolase activity, hydrolyzing O-glycosyl compounds; GO:0003674|molecular_function; GO:0008150|biological_process; GO:0005975|carbohydrate metabolic process; GO:0071704|organic substance metabolic process; GO:0044238|primary metabolic process; GO:0016798|hydrolase activity, acting on glycosyl bonds; GO:0008152|metabolic pro…	DN	F11	SP	NA	NA	NA	NA	NA	Ophio5|7311
LOC105248038	Ophcf2|06920	0.90014	thyrotroph embryonic factor, transcript variant X8	PF07716|Basic region leucine zipper	GO:0003700|DNA-binding transcription factor activity; GO:0006357|regulation of transcription by RNA polymerase II	NA	A2	Camfl1|CFLO11483-PA	Cflo_N_g7876	para-nitrobenzyl esterase	PF07859|Abhydrolase_3; PF00135|COesterase;	GO:0003824|catalytic activity; GO:0003674|molecular_function; GO:0016787|hydrolase activity;	UP	F2	SP	NA	NA	NA	MER037861 - BC026374 protein {{Mus musculus}} (Mus musculus) [S09.962]#S09X#; MER033235 - neuroligin 4, X-linked (Homo sapiens) [S09.988]#S09X#; MER033236 - neuroligin 4, Y-linked (Homo sapiens) [S09.989]#S09X#; MER034745 - 2210023G05RIK protein (Mus musculus) [S09.961]#S09X#; MER033198 - cholinesterase (Homo sapiens) [S09.980]#S09X#; MER033227 - bile salt-dependent lipase (Homo sapiens) [S09.985…	NA	Ophio5|2655
LOC105248038	Ophcf2|01656	0.701215	thyrotroph embryonic factor, transcript variant X8	PF07716|Basic region leucine zipper	GO:0003700|DNA-binding transcription factor activity; GO:0006357|regulation of transcription by RNA polymerase II	NA	A2	Camfl1|CFLO11483-PA	Cflo_N_g7876	glycoside hydrolase family 43 protein	PF04616|Glyco_hydro_43;	GO:0003824|catalytic activity; GO:0016787|hydrolase activity; GO:0004553|hydrolase activity, hydrolyzing O-glycosyl compounds; GO:0003674|molecular_function; GO:0008150|biological_process; GO:0005975|carbohydrate metabolic process; GO:0071704|organic substance metabolic process; GO:0044238|primary metabolic process; GO:0016798|hydrolase activity, acting on glycosyl bonds; GO:0008152|metabolic pro…	UPstead	F2	SP	NA	NA	NA	NA	NA	Ophio5|2133
LOC105248038	Ophcf2|04096	0.988684	thyrotroph embryonic factor, transcript variant X8	PF07716|Basic region leucine zipper	GO:0003700|DNA-binding transcription factor activity; GO:0006357|regulation of transcription by RNA polymerase II	NA	A2	Camfl1|CFLO11483-PA	Cflo_N_g7876	carboxylesterase domain-containing protein	PF07859|Abhydrolase_3; PF00135|COesterase;	GO:0003824|catalytic activity; GO:0003674|molecular_function; GO:0016787|hydrolase activity;	DNstead	F11	SP	NA	NA	NA	MER037861 - BC026374 protein {{Mus musculus}} (Mus musculus) [S09.962]#S09X#; MER033198 - cholinesterase (Homo sapiens) [S09.980]#S09X#; MER033241 - hypothetical protein flj33678 (Homo sapiens) [S09.960]#S09X#; MER033188 - acetylcholinesterase (Homo sapiens) [S09.979]#S09X#; MER078701 - carboxylesterase homologue {{Rattus norvegicus}} (Rattus norvegicus) [S09.955]#S09X#; MER034730 - carboxylester…	NA	Ophio5|3990
LOC105248038	Ophcf2|00050	0.764788	thyrotroph embryonic factor, transcript variant X8	PF07716|Basic region leucine zipper	GO:0003700|DNA-binding transcription factor activity; GO:0006357|regulation of transcription by RNA polymerase II	NA	A2	Camfl1|CFLO11483-PA	Cflo_N_g7876	glycoside hydrolase family 18 protein	PF00704|Glyco_hydro_18;	GO:0008150|biological_process; GO:0005975|carbohydrate metabolic process; GO:0071704|organic substance metabolic process; GO:0044238|primary metabolic process; GO:0008152|metabolic process;	DNstead	F11	SP	NA	NA	NA	NA	1;	Ophio5|2550
LOC105248046	Ophcf2|02721	0.536739	cyclin-dependent-like kinase 5	PF00069|Protein kinase domain	GO:0004672|protein kinase activity; GO:0005524|ATP binding; GO:0006468|protein phosphorylation	NA	A15	NA	Cflo_N_g4706	Serine/threonine-protein kinase srk1	PF07714|Pkinase_Tyr; PF00069|Pkinase;	GO:0035639|purine ribonucleoside triphosphate binding; GO:0006464|cellular protein modification process; GO:0097159|organic cyclic compound binding; GO:0003674|molecular_function; GO:0016772|transferase activity, transferring phosphorus-containing groups; GO:0032553|ribonucleotide binding; GO:0071704|organic substance metabolic process; GO:0009987|cellular process; GO:0016301|kinase activity; GO:…	NA	F9	SP	NA	NA	NA	NA	NA	Ophio5|1822
LOC105248046	Ophcf2|02221	0.7973	cyclin-dependent-like kinase 5	PF00069|Protein kinase domain	GO:0004672|protein kinase activity; GO:0005524|ATP binding; GO:0006468|protein phosphorylation	NA	A15	NA	Cflo_N_g4706	protein-tyrosine phosphatase	NA	NA	NA	F2	SP	NA	NA	NA	NA	NA	Ophio5|3459
LOC105248048	Ophcf2|03579	0.981438	ATP-dependent RNA helicase DHX33	PF00271|Helicase conserved C-terminal domain; PF04408|Helicase associated domain (HA2); PF07717|Oligonucleotide/oligosaccharide-binding (OB)-fold; PF00270|DEAD/DEAH box helicase	GO:0003676|nucleic acid binding; GO:0004386|helicase activity; GO:0005524|ATP binding	NA	A5	Camfl1|CFLO21162-PA	Cflo_N_g14195	mRNA binding post-transcriptional regulator	PF00076|RRM_1;	GO:0005488|binding; GO:0097159|organic cyclic compound binding; GO:0003674|molecular_function; GO:0003676|nucleic acid binding; GO:1901363|heterocyclic compound binding;	NA	F10	SP	NA	NA	NA	NA	NA	Ophio5|5476
LOC105248048	Ophcf2|02728	0.669403	ATP-dependent RNA helicase DHX33	PF00271|Helicase conserved C-terminal domain; PF04408|Helicase associated domain (HA2); PF07717|Oligonucleotide/oligosaccharide-binding (OB)-fold; PF00270|DEAD/DEAH box helicase	GO:0003676|nucleic acid binding; GO:0004386|helicase activity; GO:0005524|ATP binding	NA	A5	Camfl1|CFLO21162-PA	Cflo_N_g14195	six-bladed beta-propeller	NA	NA	NA	NA	SP	NA	NA	NA	NA	1;	Ophio5|1811
LOC105248048	Ophcf2|04763	0.965436	ATP-dependent RNA helicase DHX33	PF00271|Helicase conserved C-terminal domain; PF04408|Helicase associated domain (HA2); PF07717|Oligonucleotide/oligosaccharide-binding (OB)-fold; PF00270|DEAD/DEAH box helicase	GO:0003676|nucleic acid binding; GO:0004386|helicase activity; GO:0005524|ATP binding	NA	A5	Camfl1|CFLO21162-PA	Cflo_N_g14195	peptidyl-prolyl cis-trans isomerase b precursor	PF00160|Pro_isomerase;	GO:0003755|peptidyl-prolyl cis-trans isomerase activity; GO:0006464|cellular protein modification process; GO:0003674|molecular_function; GO:0000413|protein peptidyl-prolyl isomerization; GO:0071704|organic substance metabolic process; GO:0009987|cellular process; GO:0016859|cis-trans isomerase activity; GO:0044267|cellular protein metabolic process; GO:0043412|macromolecule modification; GO:0140…	NA	F13	SP	NA	NA	NA	NA	1;	Ophio5|5750
LOC105248049	Ophcf2|05548	0.922631	neuroligin-1, transcript variant X2	PF00135|Carboxylesterase family	NA	NA	A14	Camfl1|CFLO21163-PA	Cflo_N_g14193	putative sulphydryl oxidase protein	PF07992|Pyr_redox_2;	GO:0003824|catalytic activity; GO:0055114|oxidation-reduction process; GO:0016491|oxidoreductase activity; GO:0003674|molecular_function; GO:0008150|biological_process; GO:0008152|metabolic process;	UPstead	F3	SP	NA	NA	NA	NA	NA	Ophio5|7384
LOC105248049	Ophcf2|06920	0.96433	neuroligin-1, transcript variant X2	PF00135|Carboxylesterase family	NA	NA	A14	Camfl1|CFLO21163-PA	Cflo_N_g14193	para-nitrobenzyl esterase	PF07859|Abhydrolase_3; PF00135|COesterase;	GO:0003824|catalytic activity; GO:0003674|molecular_function; GO:0016787|hydrolase activity;	UP	F2	SP	NA	NA	NA	MER037861 - BC026374 protein {{Mus musculus}} (Mus musculus) [S09.962]#S09X#; MER033235 - neuroligin 4, X-linked (Homo sapiens) [S09.988]#S09X#; MER033236 - neuroligin 4, Y-linked (Homo sapiens) [S09.989]#S09X#; MER034745 - 2210023G05RIK protein (Mus musculus) [S09.961]#S09X#; MER033198 - cholinesterase (Homo sapiens) [S09.980]#S09X#; MER033227 - bile salt-dependent lipase (Homo sapiens) [S09.985…	NA	Ophio5|2655
LOC105248049	Ophcf2|00836	0.862895	neuroligin-1, transcript variant X2	PF00135|Carboxylesterase family	NA	NA	A14	Camfl1|CFLO21163-PA	Cflo_N_g14193	Carboxylic ester hydrolase	PF00135|COesterase;	NA	UPstead	F3	SP	NA	NA	NA	MER034745 - 2210023G05RIK protein (Mus musculus) [S09.961]#S09X#; MER034726 - carboxylesterase 2 (Mus musculus) [S09.997]#S09X#; MER034727 - carboxylesterase 6 {{Rattus norvegicus}} (Rattus norvegicus) [S09.953]#S09X#; MER077885 - carboxylesterase homologue {{Rattus norvegicus}} (Rattus norvegicus) [S09.954]#S09X#; MER034744 - putative carboxylesterase {{Rattus norvegicus}} (Rattus norvegicus) [S…	NA	Ophio5|7125
LOC105248049	Ophcf2|04096	0.979927	neuroligin-1, transcript variant X2	PF00135|Carboxylesterase family	NA	NA	A14	Camfl1|CFLO21163-PA	Cflo_N_g14193	carboxylesterase domain-containing protein	PF07859|Abhydrolase_3; PF00135|COesterase;	GO:0003824|catalytic activity; GO:0003674|molecular_function; GO:0016787|hydrolase activity;	DNstead	F11	SP	NA	NA	NA	MER037861 - BC026374 protein {{Mus musculus}} (Mus musculus) [S09.962]#S09X#; MER033198 - cholinesterase (Homo sapiens) [S09.980]#S09X#; MER033241 - hypothetical protein flj33678 (Homo sapiens) [S09.960]#S09X#; MER033188 - acetylcholinesterase (Homo sapiens) [S09.979]#S09X#; MER078701 - carboxylesterase homologue {{Rattus norvegicus}} (Rattus norvegicus) [S09.955]#S09X#; MER034730 - carboxylester…	NA	Ophio5|3990
LOC105248049	Ophcf2|00545	0.500512	neuroligin-1, transcript variant X2	PF00135|Carboxylesterase family	NA	NA	A14	Camfl1|CFLO21163-PA	Cflo_N_g14193	Amine oxidase	PF13450|NAD_binding_8; PF01593|Amino_oxidase;	GO:0003824|catalytic activity; GO:0055114|oxidation-reduction process; GO:0016491|oxidoreductase activity; GO:0003674|molecular_function; GO:0008150|biological_process; GO:0008152|metabolic process;	UPstead	F2	SP	NA	NA	NA	NA	NA	Ophio5|7649
LOC105248049	Ophcf2|05696	0.941171	neuroligin-1, transcript variant X2	PF00135|Carboxylesterase family	NA	NA	A14	Camfl1|CFLO21163-PA	Cflo_N_g14193	FAD dependent oxidoreductase	PF13450|NAD_binding_8; PF12831|FAD_oxidored; PF01593|Amino_oxidase; PF00890|FAD_binding_2;	GO:0003824|catalytic activity; GO:0055114|oxidation-reduction process; GO:0016491|oxidoreductase activity; GO:0003674|molecular_function; GO:0008150|biological_process; GO:0008152|metabolic process;	UPstead	F7	SP	NA	NA	NA	NA	NA	Ophio5|5892
LOC105248049	Ophcf2|00177	0.933383	neuroligin-1, transcript variant X2	PF00135|Carboxylesterase family	NA	NA	A14	Camfl1|CFLO21163-PA	Cflo_N_g14193	carboxylesterase family protein	PF03650|MPC; PF00135|COesterase;	GO:0005575|cellular_component; GO:1901475|pyruvate transmembrane transport; GO:0005743|mitochondrial inner membrane; GO:1905039|carboxylic acid transmembrane transport; GO:0015711|organic anion transport; GO:0019866|organelle inner membrane; GO:0006811|ion transport; GO:0015849|organic acid transport; GO:0016020|membrane; GO:0044424|intracellular part; GO:0006848|pyruvate transport; GO:0034220|io…	NA	F13	SP	NA	NA	NA	MER033198 - cholinesterase (Homo sapiens) [S09.980]#S09X#; MER033235 - neuroligin 4, X-linked (Homo sapiens) [S09.988]#S09X#; MER033236 - neuroligin 4, Y-linked (Homo sapiens) [S09.989]#S09X#; MER034726 - carboxylesterase 2 (Mus musculus) [S09.997]#S09X#; MER077885 - carboxylesterase homologue {{Rattus norvegicus}} (Rattus norvegicus) [S09.954]#S09X#; MER034728 - 9030624L02RIK-like protein (Mus m…	NA	Ophio5|2033
LOC105248052	Ophcf2|02721	0.947119	tribbles homolog 2, transcript variant X4	PF00069|Protein kinase domain	GO:0004672|protein kinase activity; GO:0005524|ATP binding; GO:0006468|protein phosphorylation	NA	A5	Camfl1|CFLO21167-PA	Cflo_N_g14198	Serine/threonine-protein kinase srk1	PF07714|Pkinase_Tyr; PF00069|Pkinase;	GO:0035639|purine ribonucleoside triphosphate binding; GO:0006464|cellular protein modification process; GO:0097159|organic cyclic compound binding; GO:0003674|molecular_function; GO:0016772|transferase activity, transferring phosphorus-containing groups; GO:0032553|ribonucleotide binding; GO:0071704|organic substance metabolic process; GO:0009987|cellular process; GO:0016301|kinase activity; GO:…	NA	F9	SP	NA	NA	NA	NA	NA	Ophio5|1822
LOC105248052	Ophcf2|05408	0.882263	tribbles homolog 2, transcript variant X4	PF00069|Protein kinase domain	GO:0004672|protein kinase activity; GO:0005524|ATP binding; GO:0006468|protein phosphorylation	NA	A5	Camfl1|CFLO21167-PA	Cflo_N_g14198	IRE protein kinase	PF00069|Pkinase; PF07714|Pkinase_Tyr; PF06479|Ribonuc_2-5A;	GO:0035639|purine ribonucleoside triphosphate binding; GO:0006464|cellular protein modification process; GO:0097159|organic cyclic compound binding; GO:0003674|molecular_function; GO:0016772|transferase activity, transferring phosphorus-containing groups; GO:0032553|ribonucleotide binding; GO:0071704|organic substance metabolic process; GO:0009987|cellular process; GO:0016301|kinase activity; GO:…	NA	F10	SP	NA	NA	NA	NA	NA	Ophio5|1581
LOC105248055	Ophcf2|00342	0.540844	SH3 domain-containing protein 19	PF00018|SH3 domain; PF14604|Variant SH3 domain	GO:0005515|protein binding	NA	A20	Camfl1|CFLO21168-PA	Cflo_N_g14199	calreticulin	PF00262|Calreticulin;	GO:0006457|protein folding; GO:0005575|cellular_component; GO:0005488|binding; GO:0005509|calcium ion binding; GO:0043229|intracellular organelle; GO:0046872|metal ion binding; GO:0003674|molecular_function; GO:0043231|intracellular membrane-bounded organelle; GO:0008150|biological_process; GO:0043226|organelle; GO:0043167|ion binding; GO:0043169|cation binding; GO:0051082|unfolded protein bindin…	NA	F13	SP	NA	NA	NA	NA	1;	Ophio5|8135
LOC105248056	Ophcf2|00545	0.923246	homeobox protein Nkx-2.5	PF00046|Homeodomain	GO:0003677|DNA binding	NA	NA	Camfl1|CFLO21157-PA	Cflo_N_g14204	Amine oxidase	PF13450|NAD_binding_8; PF01593|Amino_oxidase;	GO:0003824|catalytic activity; GO:0055114|oxidation-reduction process; GO:0016491|oxidoreductase activity; GO:0003674|molecular_function; GO:0008150|biological_process; GO:0008152|metabolic process;	UPstead	F2	SP	NA	NA	NA	NA	NA	Ophio5|7649
LOC105248056	Ophcf2|05696	0.920293	homeobox protein Nkx-2.5	PF00046|Homeodomain	GO:0003677|DNA binding	NA	NA	Camfl1|CFLO21157-PA	Cflo_N_g14204	FAD dependent oxidoreductase	PF13450|NAD_binding_8; PF12831|FAD_oxidored; PF01593|Amino_oxidase; PF00890|FAD_binding_2;	GO:0003824|catalytic activity; GO:0055114|oxidation-reduction process; GO:0016491|oxidoreductase activity; GO:0003674|molecular_function; GO:0008150|biological_process; GO:0008152|metabolic process;	UPstead	F7	SP	NA	NA	NA	NA	NA	Ophio5|5892
LOC105248056	Ophcf2|00177	0.928144	homeobox protein Nkx-2.5	PF00046|Homeodomain	GO:0003677|DNA binding	NA	NA	Camfl1|CFLO21157-PA	Cflo_N_g14204	carboxylesterase family protein	PF03650|MPC; PF00135|COesterase;	GO:0005575|cellular_component; GO:1901475|pyruvate transmembrane transport; GO:0005743|mitochondrial inner membrane; GO:1905039|carboxylic acid transmembrane transport; GO:0015711|organic anion transport; GO:0019866|organelle inner membrane; GO:0006811|ion transport; GO:0015849|organic acid transport; GO:0016020|membrane; GO:0044424|intracellular part; GO:0006848|pyruvate transport; GO:0034220|io…	NA	F13	SP	NA	NA	NA	MER033198 - cholinesterase (Homo sapiens) [S09.980]#S09X#; MER033235 - neuroligin 4, X-linked (Homo sapiens) [S09.988]#S09X#; MER033236 - neuroligin 4, Y-linked (Homo sapiens) [S09.989]#S09X#; MER034726 - carboxylesterase 2 (Mus musculus) [S09.997]#S09X#; MER077885 - carboxylesterase homologue {{Rattus norvegicus}} (Rattus norvegicus) [S09.954]#S09X#; MER034728 - 9030624L02RIK-like protein (Mus m…	NA	Ophio5|2033
LOC105248056	Ophcf2|04817	0.962883	homeobox protein Nkx-2.5	PF00046|Homeodomain	GO:0003677|DNA binding	NA	NA	Camfl1|CFLO21157-PA	Cflo_N_g14204	amine oxidase	PF01266|DAO; PF00890|FAD_binding_2; PF01494|FAD_binding_3; PF13450|NAD_binding_8; PF01593|Amino_oxidase;	GO:0003824|catalytic activity; GO:0005488|binding; GO:1901265|nucleoside phosphate binding; GO:0097159|organic cyclic compound binding; GO:0055114|oxidation-reduction process; GO:0048037|cofactor binding; GO:0016491|oxidoreductase activity; GO:0003674|molecular_function; GO:0008150|biological_process; GO:0036094|small molecule binding; GO:0050662|coenzyme binding; GO:0043167|ion binding; GO:00506…	NA	NA	SP	NA	NA	NA	NA	NA	Ophio5|2829
LOC105248056	Ophcf2|06920	0.930155	homeobox protein Nkx-2.5	PF00046|Homeodomain	GO:0003677|DNA binding	NA	NA	Camfl1|CFLO21157-PA	Cflo_N_g14204	para-nitrobenzyl esterase	PF07859|Abhydrolase_3; PF00135|COesterase;	GO:0003824|catalytic activity; GO:0003674|molecular_function; GO:0016787|hydrolase activity;	UP	F2	SP	NA	NA	NA	MER037861 - BC026374 protein {{Mus musculus}} (Mus musculus) [S09.962]#S09X#; MER033235 - neuroligin 4, X-linked (Homo sapiens) [S09.988]#S09X#; MER033236 - neuroligin 4, Y-linked (Homo sapiens) [S09.989]#S09X#; MER034745 - 2210023G05RIK protein (Mus musculus) [S09.961]#S09X#; MER033198 - cholinesterase (Homo sapiens) [S09.980]#S09X#; MER033227 - bile salt-dependent lipase (Homo sapiens) [S09.985…	NA	Ophio5|2655
LOC105248056	Ophcf2|05548	0.962807	homeobox protein Nkx-2.5	PF00046|Homeodomain	GO:0003677|DNA binding	NA	NA	Camfl1|CFLO21157-PA	Cflo_N_g14204	putative sulphydryl oxidase protein	PF07992|Pyr_redox_2;	GO:0003824|catalytic activity; GO:0055114|oxidation-reduction process; GO:0016491|oxidoreductase activity; GO:0003674|molecular_function; GO:0008150|biological_process; GO:0008152|metabolic process;	UPstead	F3	SP	NA	NA	NA	NA	NA	Ophio5|7384
LOC105248056	Ophcf2|02663	0.647583	homeobox protein Nkx-2.5	PF00046|Homeodomain	GO:0003677|DNA binding	NA	NA	Camfl1|CFLO21157-PA	Cflo_N_g14204	hypothetical protein CDD80_7381	NA	NA	NA	NA	SP	Small secreted protein;	NA	NA	NA	NA	Ophio5|2221
LOC105248056	Ophcf2|05247	0.952143	homeobox protein Nkx-2.5	PF00046|Homeodomain	GO:0003677|DNA binding	NA	NA	Camfl1|CFLO21157-PA	Cflo_N_g14204	hypothetical protein CDD80_1987	NA	NA	NA	F5	SP	Small secreted protein;	NA	NA	NA	NA	NA
LOC105248056	Ophcf2|02365	0.552274	homeobox protein Nkx-2.5	PF00046|Homeodomain	GO:0003677|DNA binding	NA	NA	Camfl1|CFLO21157-PA	Cflo_N_g14204	hypothetical protein CDD80_691	NA	NA	UPstead	F3	SP	Small secreted protein;	NA	NA	NA	NA	Ophio5|4156
LOC105248056	Ophcf2|03021	0.562689	homeobox protein Nkx-2.5	PF00046|Homeodomain	GO:0003677|DNA binding	NA	NA	Camfl1|CFLO21157-PA	Cflo_N_g14204	multicopper oxidase	PF00394|Cu-oxidase; PF07732|Cu-oxidase_3;	GO:0005488|binding; GO:0005507|copper ion binding; GO:0055114|oxidation-reduction process; GO:0046872|metal ion binding; GO:0003674|molecular_function; GO:0008150|biological_process; GO:0043167|ion binding; GO:0043169|cation binding; GO:0046914|transition metal ion binding; GO:0008152|metabolic process;	NA	F2	SP	NA	NA	NA	NA	NA	Ophio5|2677
LOC105248056	Ophcf2|02747	0.953185	homeobox protein Nkx-2.5	PF00046|Homeodomain	GO:0003677|DNA binding	NA	NA	Camfl1|CFLO21157-PA	Cflo_N_g14204	GMC oxidoreductase	PF05199|GMC_oxred_C; PF00890|FAD_binding_2; PF00732|GMC_oxred_N;	GO:0003824|catalytic activity; GO:0005488|binding; GO:0016614|oxidoreductase activity, acting on CH-OH group of donors; GO:1901265|nucleoside phosphate binding; GO:0048037|cofactor binding; GO:0097159|organic cyclic compound binding; GO:0055114|oxidation-reduction process; GO:0016491|oxidoreductase activity; GO:0003674|molecular_function; GO:0008150|biological_process; GO:0036094|small molecule b…	UPstead	F2	SP	NA	NA	NA	NA	NA	Ophio5|937
LOC105248056	Ophcf2|01410	0.666672	homeobox protein Nkx-2.5	PF00046|Homeodomain	GO:0003677|DNA binding	NA	NA	Camfl1|CFLO21157-PA	Cflo_N_g14204	Aryl-alcohol oxidase	PF00732|GMC_oxred_N; PF05199|GMC_oxred_C;	GO:0003824|catalytic activity; GO:0005488|binding; GO:0016614|oxidoreductase activity, acting on CH-OH group of donors; GO:1901265|nucleoside phosphate binding; GO:0048037|cofactor binding; GO:0097159|organic cyclic compound binding; GO:0055114|oxidation-reduction process; GO:0016491|oxidoreductase activity; GO:0003674|molecular_function; GO:0008150|biological_process; GO:0036094|small molecule b…	NA	F3	SP	NA	NA	NA	NA	NA	Ophio5|2180
LOC105248056	Ophcf2|04096	0.899292	homeobox protein Nkx-2.5	PF00046|Homeodomain	GO:0003677|DNA binding	NA	NA	Camfl1|CFLO21157-PA	Cflo_N_g14204	carboxylesterase domain-containing protein	PF07859|Abhydrolase_3; PF00135|COesterase;	GO:0003824|catalytic activity; GO:0003674|molecular_function; GO:0016787|hydrolase activity;	DNstead	F11	SP	NA	NA	NA	MER037861 - BC026374 protein {{Mus musculus}} (Mus musculus) [S09.962]#S09X#; MER033198 - cholinesterase (Homo sapiens) [S09.980]#S09X#; MER033241 - hypothetical protein flj33678 (Homo sapiens) [S09.960]#S09X#; MER033188 - acetylcholinesterase (Homo sapiens) [S09.979]#S09X#; MER078701 - carboxylesterase homologue {{Rattus norvegicus}} (Rattus norvegicus) [S09.955]#S09X#; MER034730 - carboxylester…	NA	Ophio5|3990
LOC105248056	Ophcf2|00836	0.936043	homeobox protein Nkx-2.5	PF00046|Homeodomain	GO:0003677|DNA binding	NA	NA	Camfl1|CFLO21157-PA	Cflo_N_g14204	Carboxylic ester hydrolase	PF00135|COesterase;	NA	UPstead	F3	SP	NA	NA	NA	MER034745 - 2210023G05RIK protein (Mus musculus) [S09.961]#S09X#; MER034726 - carboxylesterase 2 (Mus musculus) [S09.997]#S09X#; MER034727 - carboxylesterase 6 {{Rattus norvegicus}} (Rattus norvegicus) [S09.953]#S09X#; MER077885 - carboxylesterase homologue {{Rattus norvegicus}} (Rattus norvegicus) [S09.954]#S09X#; MER034744 - putative carboxylesterase {{Rattus norvegicus}} (Rattus norvegicus) [S…	NA	Ophio5|7125
LOC105248057	Ophcf2|00177	0.909238	homeobox protein Nkx-2.5	PF00046|Homeodomain	GO:0003677|DNA binding	NA	NA	Camfl1|CFLO21169-PA	Cflo_N_g14203	carboxylesterase family protein	PF03650|MPC; PF00135|COesterase;	GO:0005575|cellular_component; GO:1901475|pyruvate transmembrane transport; GO:0005743|mitochondrial inner membrane; GO:1905039|carboxylic acid transmembrane transport; GO:0015711|organic anion transport; GO:0019866|organelle inner membrane; GO:0006811|ion transport; GO:0015849|organic acid transport; GO:0016020|membrane; GO:0044424|intracellular part; GO:0006848|pyruvate transport; GO:0034220|io…	NA	F13	SP	NA	NA	NA	MER033198 - cholinesterase (Homo sapiens) [S09.980]#S09X#; MER033235 - neuroligin 4, X-linked (Homo sapiens) [S09.988]#S09X#; MER033236 - neuroligin 4, Y-linked (Homo sapiens) [S09.989]#S09X#; MER034726 - carboxylesterase 2 (Mus musculus) [S09.997]#S09X#; MER077885 - carboxylesterase homologue {{Rattus norvegicus}} (Rattus norvegicus) [S09.954]#S09X#; MER034728 - 9030624L02RIK-like protein (Mus m…	NA	Ophio5|2033
LOC105248057	Ophcf2|04817	0.932238	homeobox protein Nkx-2.5	PF00046|Homeodomain	GO:0003677|DNA binding	NA	NA	Camfl1|CFLO21169-PA	Cflo_N_g14203	amine oxidase	PF01266|DAO; PF00890|FAD_binding_2; PF01494|FAD_binding_3; PF13450|NAD_binding_8; PF01593|Amino_oxidase;	GO:0003824|catalytic activity; GO:0005488|binding; GO:1901265|nucleoside phosphate binding; GO:0097159|organic cyclic compound binding; GO:0055114|oxidation-reduction process; GO:0048037|cofactor binding; GO:0016491|oxidoreductase activity; GO:0003674|molecular_function; GO:0008150|biological_process; GO:0036094|small molecule binding; GO:0050662|coenzyme binding; GO:0043167|ion binding; GO:00506…	NA	NA	SP	NA	NA	NA	NA	NA	Ophio5|2829
LOC105248057	Ophcf2|05548	0.987852	homeobox protein Nkx-2.5	PF00046|Homeodomain	GO:0003677|DNA binding	NA	NA	Camfl1|CFLO21169-PA	Cflo_N_g14203	putative sulphydryl oxidase protein	PF07992|Pyr_redox_2;	GO:0003824|catalytic activity; GO:0055114|oxidation-reduction process; GO:0016491|oxidoreductase activity; GO:0003674|molecular_function; GO:0008150|biological_process; GO:0008152|metabolic process;	UPstead	F3	SP	NA	NA	NA	NA	NA	Ophio5|7384
LOC105248057	Ophcf2|00836	0.971196	homeobox protein Nkx-2.5	PF00046|Homeodomain	GO:0003677|DNA binding	NA	NA	Camfl1|CFLO21169-PA	Cflo_N_g14203	Carboxylic ester hydrolase	PF00135|COesterase;	NA	UPstead	F3	SP	NA	NA	NA	MER034745 - 2210023G05RIK protein (Mus musculus) [S09.961]#S09X#; MER034726 - carboxylesterase 2 (Mus musculus) [S09.997]#S09X#; MER034727 - carboxylesterase 6 {{Rattus norvegicus}} (Rattus norvegicus) [S09.953]#S09X#; MER077885 - carboxylesterase homologue {{Rattus norvegicus}} (Rattus norvegicus) [S09.954]#S09X#; MER034744 - putative carboxylesterase {{Rattus norvegicus}} (Rattus norvegicus) [S…	NA	Ophio5|7125
LOC105248057	Ophcf2|06920	0.779247	homeobox protein Nkx-2.5	PF00046|Homeodomain	GO:0003677|DNA binding	NA	NA	Camfl1|CFLO21169-PA	Cflo_N_g14203	para-nitrobenzyl esterase	PF07859|Abhydrolase_3; PF00135|COesterase;	GO:0003824|catalytic activity; GO:0003674|molecular_function; GO:0016787|hydrolase activity;	UP	F2	SP	NA	NA	NA	MER037861 - BC026374 protein {{Mus musculus}} (Mus musculus) [S09.962]#S09X#; MER033235 - neuroligin 4, X-linked (Homo sapiens) [S09.988]#S09X#; MER033236 - neuroligin 4, Y-linked (Homo sapiens) [S09.989]#S09X#; MER034745 - 2210023G05RIK protein (Mus musculus) [S09.961]#S09X#; MER033198 - cholinesterase (Homo sapiens) [S09.980]#S09X#; MER033227 - bile salt-dependent lipase (Homo sapiens) [S09.985…	NA	Ophio5|2655
LOC105248057	Ophcf2|04096	0.853398	homeobox protein Nkx-2.5	PF00046|Homeodomain	GO:0003677|DNA binding	NA	NA	Camfl1|CFLO21169-PA	Cflo_N_g14203	carboxylesterase domain-containing protein	PF07859|Abhydrolase_3; PF00135|COesterase;	GO:0003824|catalytic activity; GO:0003674|molecular_function; GO:0016787|hydrolase activity;	DNstead	F11	SP	NA	NA	NA	MER037861 - BC026374 protein {{Mus musculus}} (Mus musculus) [S09.962]#S09X#; MER033198 - cholinesterase (Homo sapiens) [S09.980]#S09X#; MER033241 - hypothetical protein flj33678 (Homo sapiens) [S09.960]#S09X#; MER033188 - acetylcholinesterase (Homo sapiens) [S09.979]#S09X#; MER078701 - carboxylesterase homologue {{Rattus norvegicus}} (Rattus norvegicus) [S09.955]#S09X#; MER034730 - carboxylester…	NA	Ophio5|3990
LOC105248057	Ophcf2|00545	0.973992	homeobox protein Nkx-2.5	PF00046|Homeodomain	GO:0003677|DNA binding	NA	NA	Camfl1|CFLO21169-PA	Cflo_N_g14203	Amine oxidase	PF13450|NAD_binding_8; PF01593|Amino_oxidase;	GO:0003824|catalytic activity; GO:0055114|oxidation-reduction process; GO:0016491|oxidoreductase activity; GO:0003674|molecular_function; GO:0008150|biological_process; GO:0008152|metabolic process;	UPstead	F2	SP	NA	NA	NA	NA	NA	Ophio5|7649
LOC105248057	Ophcf2|05696	0.709103	homeobox protein Nkx-2.5	PF00046|Homeodomain	GO:0003677|DNA binding	NA	NA	Camfl1|CFLO21169-PA	Cflo_N_g14203	FAD dependent oxidoreductase	PF13450|NAD_binding_8; PF12831|FAD_oxidored; PF01593|Amino_oxidase; PF00890|FAD_binding_2;	GO:0003824|catalytic activity; GO:0055114|oxidation-reduction process; GO:0016491|oxidoreductase activity; GO:0003674|molecular_function; GO:0008150|biological_process; GO:0008152|metabolic process;	UPstead	F7	SP	NA	NA	NA	NA	NA	Ophio5|5892
LOC105248058	Ophcf2|00836	0.735672	muscle-specific homeobox protein tinman	PF00046|Homeodomain	GO:0003677|DNA binding	NA	NA	Camfl1|CFLO12123-PA	Cflo_N_g14201	Carboxylic ester hydrolase	PF00135|COesterase;	NA	UPstead	F3	SP	NA	NA	NA	MER034745 - 2210023G05RIK protein (Mus musculus) [S09.961]#S09X#; MER034726 - carboxylesterase 2 (Mus musculus) [S09.997]#S09X#; MER034727 - carboxylesterase 6 {{Rattus norvegicus}} (Rattus norvegicus) [S09.953]#S09X#; MER077885 - carboxylesterase homologue {{Rattus norvegicus}} (Rattus norvegicus) [S09.954]#S09X#; MER034744 - putative carboxylesterase {{Rattus norvegicus}} (Rattus norvegicus) [S…	NA	Ophio5|7125
LOC105248059	Ophcf2|06355	0.852619	cysteine-rich hydrophobic domain-containing protein 2	PF10256|Golgin subfamily A member 7/ERF4 family	NA	NA	A10	Camfl1|CFLO21158-PA	Cflo_N_g14200	Heat Labile Enterotoxin Type Iib	NA	NA	DNstead	F11	SP	NA	NA	NA	NA	NA	Ophio5|5273
LOC105248059	Ophcf2|02365	0.833278	cysteine-rich hydrophobic domain-containing protein 2	PF10256|Golgin subfamily A member 7/ERF4 family	NA	NA	A10	Camfl1|CFLO21158-PA	Cflo_N_g14200	hypothetical protein CDD80_691	NA	NA	UPstead	F3	SP	Small secreted protein;	NA	NA	NA	NA	Ophio5|4156
LOC105248060	Ophcf2|05696	0.505544	uncharacterized LOC105248060, transcript variant X2	PF00046|Homeodomain	GO:0003677|DNA binding	NA	A14	Camfl1|CFLO21170-PA	Cflo_N_g14207	FAD dependent oxidoreductase	PF13450|NAD_binding_8; PF12831|FAD_oxidored; PF01593|Amino_oxidase; PF00890|FAD_binding_2;	GO:0003824|catalytic activity; GO:0055114|oxidation-reduction process; GO:0016491|oxidoreductase activity; GO:0003674|molecular_function; GO:0008150|biological_process; GO:0008152|metabolic process;	UPstead	F7	SP	NA	NA	NA	NA	NA	Ophio5|5892
LOC105248060	Ophcf2|00836	0.965387	uncharacterized LOC105248060, transcript variant X2	PF00046|Homeodomain	GO:0003677|DNA binding	NA	A14	Camfl1|CFLO21170-PA	Cflo_N_g14207	Carboxylic ester hydrolase	PF00135|COesterase;	NA	UPstead	F3	SP	NA	NA	NA	MER034745 - 2210023G05RIK protein (Mus musculus) [S09.961]#S09X#; MER034726 - carboxylesterase 2 (Mus musculus) [S09.997]#S09X#; MER034727 - carboxylesterase 6 {{Rattus norvegicus}} (Rattus norvegicus) [S09.953]#S09X#; MER077885 - carboxylesterase homologue {{Rattus norvegicus}} (Rattus norvegicus) [S09.954]#S09X#; MER034744 - putative carboxylesterase {{Rattus norvegicus}} (Rattus norvegicus) [S…	NA	Ophio5|7125
LOC105248060	Ophcf2|06920	0.882964	uncharacterized LOC105248060, transcript variant X2	PF00046|Homeodomain	GO:0003677|DNA binding	NA	A14	Camfl1|CFLO21170-PA	Cflo_N_g14207	para-nitrobenzyl esterase	PF07859|Abhydrolase_3; PF00135|COesterase;	GO:0003824|catalytic activity; GO:0003674|molecular_function; GO:0016787|hydrolase activity;	UP	F2	SP	NA	NA	NA	MER037861 - BC026374 protein {{Mus musculus}} (Mus musculus) [S09.962]#S09X#; MER033235 - neuroligin 4, X-linked (Homo sapiens) [S09.988]#S09X#; MER033236 - neuroligin 4, Y-linked (Homo sapiens) [S09.989]#S09X#; MER034745 - 2210023G05RIK protein (Mus musculus) [S09.961]#S09X#; MER033198 - cholinesterase (Homo sapiens) [S09.980]#S09X#; MER033227 - bile salt-dependent lipase (Homo sapiens) [S09.985…	NA	Ophio5|2655
LOC105248060	Ophcf2|00545	0.935068	uncharacterized LOC105248060, transcript variant X2	PF00046|Homeodomain	GO:0003677|DNA binding	NA	A14	Camfl1|CFLO21170-PA	Cflo_N_g14207	Amine oxidase	PF13450|NAD_binding_8; PF01593|Amino_oxidase;	GO:0003824|catalytic activity; GO:0055114|oxidation-reduction process; GO:0016491|oxidoreductase activity; GO:0003674|molecular_function; GO:0008150|biological_process; GO:0008152|metabolic process;	UPstead	F2	SP	NA	NA	NA	NA	NA	Ophio5|7649
LOC105248060	Ophcf2|05548	0.915535	uncharacterized LOC105248060, transcript variant X2	PF00046|Homeodomain	GO:0003677|DNA binding	NA	A14	Camfl1|CFLO21170-PA	Cflo_N_g14207	putative sulphydryl oxidase protein	PF07992|Pyr_redox_2;	GO:0003824|catalytic activity; GO:0055114|oxidation-reduction process; GO:0016491|oxidoreductase activity; GO:0003674|molecular_function; GO:0008150|biological_process; GO:0008152|metabolic process;	UPstead	F3	SP	NA	NA	NA	NA	NA	Ophio5|7384
LOC105248060	Ophcf2|00177	0.756272	uncharacterized LOC105248060, transcript variant X2	PF00046|Homeodomain	GO:0003677|DNA binding	NA	A14	Camfl1|CFLO21170-PA	Cflo_N_g14207	carboxylesterase family protein	PF03650|MPC; PF00135|COesterase;	GO:0005575|cellular_component; GO:1901475|pyruvate transmembrane transport; GO:0005743|mitochondrial inner membrane; GO:1905039|carboxylic acid transmembrane transport; GO:0015711|organic anion transport; GO:0019866|organelle inner membrane; GO:0006811|ion transport; GO:0015849|organic acid transport; GO:0016020|membrane; GO:0044424|intracellular part; GO:0006848|pyruvate transport; GO:0034220|io…	NA	F13	SP	NA	NA	NA	MER033198 - cholinesterase (Homo sapiens) [S09.980]#S09X#; MER033235 - neuroligin 4, X-linked (Homo sapiens) [S09.988]#S09X#; MER033236 - neuroligin 4, Y-linked (Homo sapiens) [S09.989]#S09X#; MER034726 - carboxylesterase 2 (Mus musculus) [S09.997]#S09X#; MER077885 - carboxylesterase homologue {{Rattus norvegicus}} (Rattus norvegicus) [S09.954]#S09X#; MER034728 - 9030624L02RIK-like protein (Mus m…	NA	Ophio5|2033
LOC105248060	Ophcf2|04096	0.708045	uncharacterized LOC105248060, transcript variant X2	PF00046|Homeodomain	GO:0003677|DNA binding	NA	A14	Camfl1|CFLO21170-PA	Cflo_N_g14207	carboxylesterase domain-containing protein	PF07859|Abhydrolase_3; PF00135|COesterase;	GO:0003824|catalytic activity; GO:0003674|molecular_function; GO:0016787|hydrolase activity;	DNstead	F11	SP	NA	NA	NA	MER037861 - BC026374 protein {{Mus musculus}} (Mus musculus) [S09.962]#S09X#; MER033198 - cholinesterase (Homo sapiens) [S09.980]#S09X#; MER033241 - hypothetical protein flj33678 (Homo sapiens) [S09.960]#S09X#; MER033188 - acetylcholinesterase (Homo sapiens) [S09.979]#S09X#; MER078701 - carboxylesterase homologue {{Rattus norvegicus}} (Rattus norvegicus) [S09.955]#S09X#; MER034730 - carboxylester…	NA	Ophio5|3990
LOC105248061	Ophcf2|00836	0.982276	muscle segmentation homeobox	PF00046|Homeodomain	GO:0003677|DNA binding	NA	A3	Camfl1|CFLO21156-PA	Cflo_N_g14205	Carboxylic ester hydrolase	PF00135|COesterase;	NA	UPstead	F3	SP	NA	NA	NA	MER034745 - 2210023G05RIK protein (Mus musculus) [S09.961]#S09X#; MER034726 - carboxylesterase 2 (Mus musculus) [S09.997]#S09X#; MER034727 - carboxylesterase 6 {{Rattus norvegicus}} (Rattus norvegicus) [S09.953]#S09X#; MER077885 - carboxylesterase homologue {{Rattus norvegicus}} (Rattus norvegicus) [S09.954]#S09X#; MER034744 - putative carboxylesterase {{Rattus norvegicus}} (Rattus norvegicus) [S…	NA	Ophio5|7125
LOC105248061	Ophcf2|06920	0.819112	muscle segmentation homeobox	PF00046|Homeodomain	GO:0003677|DNA binding	NA	A3	Camfl1|CFLO21156-PA	Cflo_N_g14205	para-nitrobenzyl esterase	PF07859|Abhydrolase_3; PF00135|COesterase;	GO:0003824|catalytic activity; GO:0003674|molecular_function; GO:0016787|hydrolase activity;	UP	F2	SP	NA	NA	NA	MER037861 - BC026374 protein {{Mus musculus}} (Mus musculus) [S09.962]#S09X#; MER033235 - neuroligin 4, X-linked (Homo sapiens) [S09.988]#S09X#; MER033236 - neuroligin 4, Y-linked (Homo sapiens) [S09.989]#S09X#; MER034745 - 2210023G05RIK protein (Mus musculus) [S09.961]#S09X#; MER033198 - cholinesterase (Homo sapiens) [S09.980]#S09X#; MER033227 - bile salt-dependent lipase (Homo sapiens) [S09.985…	NA	Ophio5|2655
LOC105248061	Ophcf2|00545	0.946758	muscle segmentation homeobox	PF00046|Homeodomain	GO:0003677|DNA binding	NA	A3	Camfl1|CFLO21156-PA	Cflo_N_g14205	Amine oxidase	PF13450|NAD_binding_8; PF01593|Amino_oxidase;	GO:0003824|catalytic activity; GO:0055114|oxidation-reduction process; GO:0016491|oxidoreductase activity; GO:0003674|molecular_function; GO:0008150|biological_process; GO:0008152|metabolic process;	UPstead	F2	SP	NA	NA	NA	NA	NA	Ophio5|7649
LOC105248061	Ophcf2|05548	0.921552	muscle segmentation homeobox	PF00046|Homeodomain	GO:0003677|DNA binding	NA	A3	Camfl1|CFLO21156-PA	Cflo_N_g14205	putative sulphydryl oxidase protein	PF07992|Pyr_redox_2;	GO:0003824|catalytic activity; GO:0055114|oxidation-reduction process; GO:0016491|oxidoreductase activity; GO:0003674|molecular_function; GO:0008150|biological_process; GO:0008152|metabolic process;	UPstead	F3	SP	NA	NA	NA	NA	NA	Ophio5|7384
LOC105248061	Ophcf2|04817	0.774626	muscle segmentation homeobox	PF00046|Homeodomain	GO:0003677|DNA binding	NA	A3	Camfl1|CFLO21156-PA	Cflo_N_g14205	amine oxidase	PF01266|DAO; PF00890|FAD_binding_2; PF01494|FAD_binding_3; PF13450|NAD_binding_8; PF01593|Amino_oxidase;	GO:0003824|catalytic activity; GO:0005488|binding; GO:1901265|nucleoside phosphate binding; GO:0097159|organic cyclic compound binding; GO:0055114|oxidation-reduction process; GO:0048037|cofactor binding; GO:0016491|oxidoreductase activity; GO:0003674|molecular_function; GO:0008150|biological_process; GO:0036094|small molecule binding; GO:0050662|coenzyme binding; GO:0043167|ion binding; GO:00506…	NA	NA	SP	NA	NA	NA	NA	NA	Ophio5|2829
LOC105248061	Ophcf2|04096	0.525399	muscle segmentation homeobox	PF00046|Homeodomain	GO:0003677|DNA binding	NA	A3	Camfl1|CFLO21156-PA	Cflo_N_g14205	carboxylesterase domain-containing protein	PF07859|Abhydrolase_3; PF00135|COesterase;	GO:0003824|catalytic activity; GO:0003674|molecular_function; GO:0016787|hydrolase activity;	DNstead	F11	SP	NA	NA	NA	MER037861 - BC026374 protein {{Mus musculus}} (Mus musculus) [S09.962]#S09X#; MER033198 - cholinesterase (Homo sapiens) [S09.980]#S09X#; MER033241 - hypothetical protein flj33678 (Homo sapiens) [S09.960]#S09X#; MER033188 - acetylcholinesterase (Homo sapiens) [S09.979]#S09X#; MER078701 - carboxylesterase homologue {{Rattus norvegicus}} (Rattus norvegicus) [S09.955]#S09X#; MER034730 - carboxylester…	NA	Ophio5|3990
LOC105248063	Ophcf2|03500	0.586555	actin-binding LIM protein 2, transcript variant X13	PF02209|Villin headpiece domain; PF00412|LIM domain; PF00412|LIM domain; PF00412|LIM domain; PF00412|LIM domain	GO:0003779|actin binding; GO:0007010|cytoskeleton organization	NA	A14	Camfl1|CFLO21171-PA	Cflo_N_g14208	methylitaconate delta2-delta3-isomerase	PF00190|Cupin_1;	GO:0045735|nutrient reservoir activity; GO:0003674|molecular_function;	DNstead	F11	SP	Small secreted protein;	NA	NA	NA	NA	Ophio5|1798
LOC105248063	Ophcf2|00342	0.564088	actin-binding LIM protein 2, transcript variant X13	PF02209|Villin headpiece domain; PF00412|LIM domain; PF00412|LIM domain; PF00412|LIM domain; PF00412|LIM domain	GO:0003779|actin binding; GO:0007010|cytoskeleton organization	NA	A14	Camfl1|CFLO21171-PA	Cflo_N_g14208	calreticulin	PF00262|Calreticulin;	GO:0006457|protein folding; GO:0005575|cellular_component; GO:0005488|binding; GO:0005509|calcium ion binding; GO:0043229|intracellular organelle; GO:0046872|metal ion binding; GO:0003674|molecular_function; GO:0043231|intracellular membrane-bounded organelle; GO:0008150|biological_process; GO:0043226|organelle; GO:0043167|ion binding; GO:0043169|cation binding; GO:0051082|unfolded protein bindin…	NA	F13	SP	NA	NA	NA	NA	1;	Ophio5|8135
LOC105248072	Ophcf2|03616	0.695808	putative inorganic phosphate cotransporter, transcript variant X2	PF07690|Major Facilitator Superfamily	GO:0005887|integral component of plasma membrane; GO:0055085|transmembrane transport	NA	A5	Camfl1|CFLO20918-PA	Cflo_N_g4708	---NA---	NA	NA	NA	NA	SP	NA	NA	NA	NA	NA	NA
LOC105248072	Ophcf2|02328	0.83172	putative inorganic phosphate cotransporter, transcript variant X2	PF07690|Major Facilitator Superfamily	GO:0005887|integral component of plasma membrane; GO:0055085|transmembrane transport	NA	A5	Camfl1|CFLO20918-PA	Cflo_N_g4708	related to Het-c protein	PF07217|Het-C;	NA	NA	F9	SP	NA	NA	NA	NA	1;	Ophio5|4334
LOC105248072	Ophcf2|06429	0.653431	putative inorganic phosphate cotransporter, transcript variant X2	PF07690|Major Facilitator Superfamily	GO:0005887|integral component of plasma membrane; GO:0055085|transmembrane transport	NA	A5	Camfl1|CFLO20918-PA	Cflo_N_g4708	cyclin-like F-box	NA	NA	UPstead	F2	SP	NA	NA	NA	NA	NA	Ophio5|6415
LOC105248072	Ophcf2|01486	0.869186	putative inorganic phosphate cotransporter, transcript variant X2	PF07690|Major Facilitator Superfamily	GO:0005887|integral component of plasma membrane; GO:0055085|transmembrane transport	NA	A5	Camfl1|CFLO20918-PA	Cflo_N_g4708	hypothetical protein CP533_3141	PF01328|Peroxidase_2;	GO:0003824|catalytic activity; GO:0016491|oxidoreductase activity; GO:0003674|molecular_function; GO:0016684|oxidoreductase activity, acting on peroxide as acceptor; GO:0016209|antioxidant activity; GO:0004601|peroxidase activity;	NA	NA	SP	NA	NA	NA	NA	NA	Ophio5|3860
LOC105248072	Ophcf2|07026	0.939675	putative inorganic phosphate cotransporter, transcript variant X2	PF07690|Major Facilitator Superfamily	GO:0005887|integral component of plasma membrane; GO:0055085|transmembrane transport	NA	A5	Camfl1|CFLO20918-PA	Cflo_N_g4708	hypothetical protein CDD80_5946	NA	NA	NA	NA	SP	NA	NA	NA	NA	NA	Ophio5|6698
LOC105248072	Ophcf2|03308	0.677527	putative inorganic phosphate cotransporter, transcript variant X2	PF07690|Major Facilitator Superfamily	GO:0005887|integral component of plasma membrane; GO:0055085|transmembrane transport	NA	A5	Camfl1|CFLO20918-PA	Cflo_N_g4708	hypothetical protein CDD80_1136	NA	NA	NA	F3	SP	NA	NA	NA	NA	1;	NA
LOC105248072	Ophcf2|00226	0.608911	putative inorganic phosphate cotransporter, transcript variant X2	PF07690|Major Facilitator Superfamily	GO:0005887|integral component of plasma membrane; GO:0055085|transmembrane transport	NA	A5	Camfl1|CFLO20918-PA	Cflo_N_g4708	hypothetical protein CDD80_2909	NA	NA	UP	F4	SP	Small secreted protein;	NA	NA	NA	NA	NA
LOC105248072	Ophcf2|00217	0.7464	putative inorganic phosphate cotransporter, transcript variant X2	PF07690|Major Facilitator Superfamily	GO:0005887|integral component of plasma membrane; GO:0055085|transmembrane transport	NA	A5	Camfl1|CFLO20918-PA	Cflo_N_g4708	hypothetical protein CDD80_6239	NA	NA	UPstead	F2	SP	Small secreted protein;	NA	NA	NA	NA	NA
LOC105248072	Ophcf2|05412	0.556825	putative inorganic phosphate cotransporter, transcript variant X2	PF07690|Major Facilitator Superfamily	GO:0005887|integral component of plasma membrane; GO:0055085|transmembrane transport	NA	A5	Camfl1|CFLO20918-PA	Cflo_N_g4708	hypothetical protein CDD80_4412	NA	NA	DNstead	F11	SP	Small secreted protein;	NA	NA	NA	NA	Ophio5|5853
LOC105248072	Ophcf2|04785	0.566361	putative inorganic phosphate cotransporter, transcript variant X2	PF07690|Major Facilitator Superfamily	GO:0005887|integral component of plasma membrane; GO:0055085|transmembrane transport	NA	A5	Camfl1|CFLO20918-PA	Cflo_N_g4708	related to signal sequence receptor alpha chain	PF03896|TRAP_alpha;	GO:0005575|cellular_component; GO:0044446|intracellular organelle part; GO:0044425|membrane part; GO:0044422|organelle part; GO:0044444|cytoplasmic part; GO:0016020|membrane; GO:0005789|endoplasmic reticulum membrane; GO:0044424|intracellular part; GO:0044432|endoplasmic reticulum part; GO:0044464|cell part;	NA	F13	SP	NA	NA	NA	NA	1;	Ophio5|833
LOC105248072	Ophcf2|02471	0.515945	putative inorganic phosphate cotransporter, transcript variant X2	PF07690|Major Facilitator Superfamily	GO:0005887|integral component of plasma membrane; GO:0055085|transmembrane transport	NA	A5	Camfl1|CFLO20918-PA	Cflo_N_g4708	hypothetical protein CDD80_5451	NA	NA	UP	F1	SP	Small secreted protein;	NA	NA	NA	NA	Ophio5|7221
LOC105248072	Ophcf2|01487	0.581565	putative inorganic phosphate cotransporter, transcript variant X2	PF07690|Major Facilitator Superfamily	GO:0005887|integral component of plasma membrane; GO:0055085|transmembrane transport	NA	A5	Camfl1|CFLO20918-PA	Cflo_N_g4708	hypothetical protein CDD80_3420	NA	NA	NA	F11	SP	Small secreted protein;	NA	NA	NA	NA	Ophio5|3861
LOC105248072	Ophcf2|02434	0.652528	putative inorganic phosphate cotransporter, transcript variant X2	PF07690|Major Facilitator Superfamily	GO:0005887|integral component of plasma membrane; GO:0055085|transmembrane transport	NA	A5	Camfl1|CFLO20918-PA	Cflo_N_g4708	CAS1 appressorium specific protein	PF11327|Egh16-like;	NA	NA	NA	SP	NA	NA	NA	NA	NA	Ophio5|7534
LOC105248072	Ophcf2|06910	0.548976	putative inorganic phosphate cotransporter, transcript variant X2	PF07690|Major Facilitator Superfamily	GO:0005887|integral component of plasma membrane; GO:0055085|transmembrane transport	NA	A5	Camfl1|CFLO20918-PA	Cflo_N_g4708	hypothetical protein CDD80_1378	NA	NA	NA	NA	SP	Small secreted protein;	NA	NA	NA	NA	Ophio5|5971
LOC105248072	Ophcf2|00030	0.68164	putative inorganic phosphate cotransporter, transcript variant X2	PF07690|Major Facilitator Superfamily	GO:0005887|integral component of plasma membrane; GO:0055085|transmembrane transport	NA	A5	Camfl1|CFLO20918-PA	Cflo_N_g4708	hypothetical protein CDD80_2632	NA	NA	DNstead	F11	SP	Small secreted protein;	NA	NA	NA	NA	Ophio5|2573
LOC105248072	Ophcf2|05551	0.849824	putative inorganic phosphate cotransporter, transcript variant X2	PF07690|Major Facilitator Superfamily	GO:0005887|integral component of plasma membrane; GO:0055085|transmembrane transport	NA	A5	Camfl1|CFLO20918-PA	Cflo_N_g4708	---NA---	NA	NA	NA	F13	SP	NA	NA	NA	NA	NA	NA
LOC105248072	Ophcf2|06795	0.669515	putative inorganic phosphate cotransporter, transcript variant X2	PF07690|Major Facilitator Superfamily	GO:0005887|integral component of plasma membrane; GO:0055085|transmembrane transport	NA	A5	Camfl1|CFLO20918-PA	Cflo_N_g4708	hypothetical protein XA68_15694	NA	NA	DNstead	F11	SP	NA	NA	NA	NA	NA	Ophio5|5727
LOC105248072	Ophcf2|04443	0.666422	putative inorganic phosphate cotransporter, transcript variant X2	PF07690|Major Facilitator Superfamily	GO:0005887|integral component of plasma membrane; GO:0055085|transmembrane transport	NA	A5	Camfl1|CFLO20918-PA	Cflo_N_g4708	---NA---	NA	NA	NA	F3	SP	Small secreted protein;	NA	NA	NA	NA	NA
LOC105248072	Ophcf2|01082	0.909745	putative inorganic phosphate cotransporter, transcript variant X2	PF07690|Major Facilitator Superfamily	GO:0005887|integral component of plasma membrane; GO:0055085|transmembrane transport	NA	A5	Camfl1|CFLO20918-PA	Cflo_N_g4708	hypothetical protein CDD80_3190	NA	NA	UP	F2	SP	Small secreted protein;	NA	NA	NA	NA	Ophio5|1361
LOC105248072	Ophcf2|00473	0.503313	putative inorganic phosphate cotransporter, transcript variant X2	PF07690|Major Facilitator Superfamily	GO:0005887|integral component of plasma membrane; GO:0055085|transmembrane transport	NA	A5	Camfl1|CFLO20918-PA	Cflo_N_g4708	Hydrophobin 2	PF06766|Hydrophobin_2;	GO:0005576|extracellular region; GO:0005575|cellular_component;	NA	F3	SP	Small secreted protein;	NA	NA	NA	NA	Ophio5|1277
LOC105248072	Ophcf2|01381	0.924655	putative inorganic phosphate cotransporter, transcript variant X2	PF07690|Major Facilitator Superfamily	GO:0005887|integral component of plasma membrane; GO:0055085|transmembrane transport	NA	A5	Camfl1|CFLO20918-PA	Cflo_N_g4708	hypothetical protein CDD80_1296	NA	NA	NA	F5	SP	Small secreted protein;	NA	NA	NA	1;	NA
LOC105248081	Ophcf2|07085	0.972657	nuclear cap-binding protein subunit 2	PF00076|RNA recognition motif. (a.k.a. RRM, RBD, or RNP domain)	GO:0000339|RNA cap binding; GO:0005846|nuclear cap binding complex; GO:0045292|mRNA cis splicing, via spliceosome	NA	A20	Camfl1|CFLO19580-PA	Cflo_N_g12662	hypothetical protein CDD80_1892	NA	NA	UP	F3	SP	Small secreted protein;	NA	NA	NA	NA	NA
LOC105248082	Ophcf2|00836	0.806332	uncharacterized LOC105248082	PF04758|Ribosomal protein S30	GO:0003735|structural constituent of ribosome; GO:0005840|ribosome; GO:0006412|translation	NA	A6	Camfl1|CFLO19592-PA	Cflo_N_g12663	Carboxylic ester hydrolase	PF00135|COesterase;	NA	UPstead	F3	SP	NA	NA	NA	MER034745 - 2210023G05RIK protein (Mus musculus) [S09.961]#S09X#; MER034726 - carboxylesterase 2 (Mus musculus) [S09.997]#S09X#; MER034727 - carboxylesterase 6 {{Rattus norvegicus}} (Rattus norvegicus) [S09.953]#S09X#; MER077885 - carboxylesterase homologue {{Rattus norvegicus}} (Rattus norvegicus) [S09.954]#S09X#; MER034744 - putative carboxylesterase {{Rattus norvegicus}} (Rattus norvegicus) [S…	NA	Ophio5|7125
LOC105248082	Ophcf2|00545	0.772769	uncharacterized LOC105248082	PF04758|Ribosomal protein S30	GO:0003735|structural constituent of ribosome; GO:0005840|ribosome; GO:0006412|translation	NA	A6	Camfl1|CFLO19592-PA	Cflo_N_g12663	Amine oxidase	PF13450|NAD_binding_8; PF01593|Amino_oxidase;	GO:0003824|catalytic activity; GO:0055114|oxidation-reduction process; GO:0016491|oxidoreductase activity; GO:0003674|molecular_function; GO:0008150|biological_process; GO:0008152|metabolic process;	UPstead	F2	SP	NA	NA	NA	NA	NA	Ophio5|7649
LOC105248082	Ophcf2|05548	0.867705	uncharacterized LOC105248082	PF04758|Ribosomal protein S30	GO:0003735|structural constituent of ribosome; GO:0005840|ribosome; GO:0006412|translation	NA	A6	Camfl1|CFLO19592-PA	Cflo_N_g12663	putative sulphydryl oxidase protein	PF07992|Pyr_redox_2;	GO:0003824|catalytic activity; GO:0055114|oxidation-reduction process; GO:0016491|oxidoreductase activity; GO:0003674|molecular_function; GO:0008150|biological_process; GO:0008152|metabolic process;	UPstead	F3	SP	NA	NA	NA	NA	NA	Ophio5|7384
LOC105248084	Ophcf2|01998	0.574134	uncharacterized LOC105248084, transcript variant X1	PF00443|Ubiquitin carboxyl-terminal hydrolase	GO:0016579|protein deubiquitination; GO:0036459|thiol-dependent ubiquitinyl hydrolase activity	NA	A10	Camfl1|CFLO20916-PA	Cflo_N_g4710	---NA---	NA	NA	NA	F3	SP	Small secreted protein;	NA	NA	NA	NA	NA
LOC105248088	Ophcf2|04085	0.619072	ras-like protein 2, transcript variant X2	PF00071|Ras family	GO:0003924|GTPase activity; GO:0005525|GTP binding; GO:0007165|signal transduction; GO:0016020|membrane	NA	A3	Camfl1|CFLO19578-PA	Cflo_N_g12667	putative enterotoxin	PF01375|Enterotoxin_a;	GO:0044419|interspecies interaction between organisms; GO:0005575|cellular_component; GO:0003674|molecular_function; GO:0044421|extracellular region part; GO:0008150|biological_process; GO:0009405|pathogenesis; GO:0051704|multi-organism process; GO:0090729|toxin activity; GO:0005615|extracellular space;	NA	F13	SP	NA	NA	NA	NA	NA	Ophio5|373
LOC105248088	Ophcf2|06795	0.622975	ras-like protein 2, transcript variant X2	PF00071|Ras family	GO:0003924|GTPase activity; GO:0005525|GTP binding; GO:0007165|signal transduction; GO:0016020|membrane	NA	A3	Camfl1|CFLO19578-PA	Cflo_N_g12667	hypothetical protein XA68_15694	NA	NA	DNstead	F11	SP	NA	NA	NA	NA	NA	Ophio5|5727
LOC105248088	Ophcf2|06854	0.838712	ras-like protein 2, transcript variant X2	PF00071|Ras family	GO:0003924|GTPase activity; GO:0005525|GTP binding; GO:0007165|signal transduction; GO:0016020|membrane	NA	A3	Camfl1|CFLO19578-PA	Cflo_N_g12667	biotrophy-associated secreted protein 2	NA	NA	NA	F11	SP	Small secreted protein;	NA	NA	NA	NA	Ophio5|6004
LOC105248088	Ophcf2|03744	0.663775	ras-like protein 2, transcript variant X2	PF00071|Ras family	GO:0003924|GTPase activity; GO:0005525|GTP binding; GO:0007165|signal transduction; GO:0016020|membrane	NA	A3	Camfl1|CFLO19578-PA	Cflo_N_g12667	related to WSC2 Glucoamylase III (alpha-1,4-glucan-glucosidase)	NA	NA	UPstead	F1	SP	NA	NA	NA	NA	1;	Ophio5|388
LOC105248088	Ophcf2|05681	0.986316	ras-like protein 2, transcript variant X2	PF00071|Ras family	GO:0003924|GTPase activity; GO:0005525|GTP binding; GO:0007165|signal transduction; GO:0016020|membrane	NA	A3	Camfl1|CFLO19578-PA	Cflo_N_g12667	Heterokaryon incompatibility protein Het-C	PF07217|Het-C;	NA	DNstead	F11	SP	NA	NA	NA	NA	NA	Ophio5|6618
LOC105248088	Ophcf2|04443	0.90053	ras-like protein 2, transcript variant X2	PF00071|Ras family	GO:0003924|GTPase activity; GO:0005525|GTP binding; GO:0007165|signal transduction; GO:0016020|membrane	NA	A3	Camfl1|CFLO19578-PA	Cflo_N_g12667	---NA---	NA	NA	NA	F3	SP	Small secreted protein;	NA	NA	NA	NA	NA
LOC105248088	Ophcf2|02328	0.977023	ras-like protein 2, transcript variant X2	PF00071|Ras family	GO:0003924|GTPase activity; GO:0005525|GTP binding; GO:0007165|signal transduction; GO:0016020|membrane	NA	A3	Camfl1|CFLO19578-PA	Cflo_N_g12667	related to Het-c protein	PF07217|Het-C;	NA	NA	F9	SP	NA	NA	NA	NA	1;	Ophio5|4334
LOC105248088	Ophcf2|03707	0.84345	ras-like protein 2, transcript variant X2	PF00071|Ras family	GO:0003924|GTPase activity; GO:0005525|GTP binding; GO:0007165|signal transduction; GO:0016020|membrane	NA	A3	Camfl1|CFLO19578-PA	Cflo_N_g12667	hypothetical protein CDD80_4177	NA	NA	UPstead	F1	SP	NA	NA	NA	NA	NA	Ophio5|1254
LOC105248088	Ophcf2|03613	0.923147	ras-like protein 2, transcript variant X2	PF00071|Ras family	GO:0003924|GTPase activity; GO:0005525|GTP binding; GO:0007165|signal transduction; GO:0016020|membrane	NA	A3	Camfl1|CFLO19578-PA	Cflo_N_g12667	hypothetical protein CDD80_6137	NA	NA	NA	NA	SP	NA	NA	NA	NA	NA	Ophio5|25
LOC105248088	Ophcf2|03136	0.851047	ras-like protein 2, transcript variant X2	PF00071|Ras family	GO:0003924|GTPase activity; GO:0005525|GTP binding; GO:0007165|signal transduction; GO:0016020|membrane	NA	A3	Camfl1|CFLO19578-PA	Cflo_N_g12667	NADPH oxidase	NA	NA	UPstead	F2	SP	NA	NA	NA	NA	1;	Ophio5|8155
LOC105248088	Ophcf2|03761	0.988561	ras-like protein 2, transcript variant X2	PF00071|Ras family	GO:0003924|GTPase activity; GO:0005525|GTP binding; GO:0007165|signal transduction; GO:0016020|membrane	NA	A3	Camfl1|CFLO19578-PA	Cflo_N_g12667	endo-1,4-beta-xylanase B-like	PF05572|Peptidase_M43;	NA	UP	F2	SP	NA	NA	NA	NA	NA	Ophio5|7507
LOC105248088	Ophcf2|03308	0.736545	ras-like protein 2, transcript variant X2	PF00071|Ras family	GO:0003924|GTPase activity; GO:0005525|GTP binding; GO:0007165|signal transduction; GO:0016020|membrane	NA	A3	Camfl1|CFLO19578-PA	Cflo_N_g12667	hypothetical protein CDD80_1136	NA	NA	NA	F3	SP	NA	NA	NA	NA	1;	NA
LOC105248088	Ophcf2|01381	0.83816	ras-like protein 2, transcript variant X2	PF00071|Ras family	GO:0003924|GTPase activity; GO:0005525|GTP binding; GO:0007165|signal transduction; GO:0016020|membrane	NA	A3	Camfl1|CFLO19578-PA	Cflo_N_g12667	hypothetical protein CDD80_1296	NA	NA	NA	F5	SP	Small secreted protein;	NA	NA	NA	1;	NA
LOC105248088	Ophcf2|05247	0.939386	ras-like protein 2, transcript variant X2	PF00071|Ras family	GO:0003924|GTPase activity; GO:0005525|GTP binding; GO:0007165|signal transduction; GO:0016020|membrane	NA	A3	Camfl1|CFLO19578-PA	Cflo_N_g12667	hypothetical protein CDD80_1987	NA	NA	NA	F5	SP	Small secreted protein;	NA	NA	NA	NA	NA
LOC105248088	Ophcf2|03917	0.599583	ras-like protein 2, transcript variant X2	PF00071|Ras family	GO:0003924|GTPase activity; GO:0005525|GTP binding; GO:0007165|signal transduction; GO:0016020|membrane	NA	A3	Camfl1|CFLO19578-PA	Cflo_N_g12667	hypothetical protein CP532_2174	NA	NA	NA	F11	SP	NA	NA	NA	NA	NA	Ophio5|7275
LOC105248088	Ophcf2|02585	0.823668	ras-like protein 2, transcript variant X2	PF00071|Ras family	GO:0003924|GTPase activity; GO:0005525|GTP binding; GO:0007165|signal transduction; GO:0016020|membrane	NA	A3	Camfl1|CFLO19578-PA	Cflo_N_g12667	hypothetical protein CDD80_4149	NA	NA	NA	NA	SP	NA	NA	NA	NA	NA	Ophio5|8058
LOC105248088	Ophcf2|03780	0.530268	ras-like protein 2, transcript variant X2	PF00071|Ras family	GO:0003924|GTPase activity; GO:0005525|GTP binding; GO:0007165|signal transduction; GO:0016020|membrane	NA	A3	Camfl1|CFLO19578-PA	Cflo_N_g12667	lipase/esterase family protein	NA	NA	NA	F3	SP	Small secreted protein;	NA	NA	NA	NA	NA
LOC105248088	Ophcf2|01549	0.869824	ras-like protein 2, transcript variant X2	PF00071|Ras family	GO:0003924|GTPase activity; GO:0005525|GTP binding; GO:0007165|signal transduction; GO:0016020|membrane	NA	A3	Camfl1|CFLO19578-PA	Cflo_N_g12667	hypothetical protein CDD80_2867	NA	NA	NA	NA	SP	NA	NA	NA	NA	NA	NA
LOC105248088	Ophcf2|00217	0.941266	ras-like protein 2, transcript variant X2	PF00071|Ras family	GO:0003924|GTPase activity; GO:0005525|GTP binding; GO:0007165|signal transduction; GO:0016020|membrane	NA	A3	Camfl1|CFLO19578-PA	Cflo_N_g12667	hypothetical protein CDD80_6239	NA	NA	UPstead	F2	SP	Small secreted protein;	NA	NA	NA	NA	NA
LOC105248088	Ophcf2|02423	0.967012	ras-like protein 2, transcript variant X2	PF00071|Ras family	GO:0003924|GTPase activity; GO:0005525|GTP binding; GO:0007165|signal transduction; GO:0016020|membrane	NA	A3	Camfl1|CFLO19578-PA	Cflo_N_g12667	glycosyl hydrolase family 16	PF00722|Glyco_hydro_16;	GO:0003824|catalytic activity; GO:0016787|hydrolase activity; GO:0004553|hydrolase activity, hydrolyzing O-glycosyl compounds; GO:0003674|molecular_function; GO:0008150|biological_process; GO:0005975|carbohydrate metabolic process; GO:0071704|organic substance metabolic process; GO:0044238|primary metabolic process; GO:0016798|hydrolase activity, acting on glycosyl bonds; GO:0008152|metabolic pro…	UPstead	F2	SP	NA	NA	NA	NA	1;	Ophio5|2812
LOC105248088	Ophcf2|00236	0.616385	ras-like protein 2, transcript variant X2	PF00071|Ras family	GO:0003924|GTPase activity; GO:0005525|GTP binding; GO:0007165|signal transduction; GO:0016020|membrane	NA	A3	Camfl1|CFLO19578-PA	Cflo_N_g12667	microneme protein MIC2	NA	NA	NA	F11	SP	Small secreted protein;	NA	NA	NA	NA	NA
LOC105248088	Ophcf2|02174	0.947813	ras-like protein 2, transcript variant X2	PF00071|Ras family	GO:0003924|GTPase activity; GO:0005525|GTP binding; GO:0007165|signal transduction; GO:0016020|membrane	NA	A3	Camfl1|CFLO19578-PA	Cflo_N_g12667	glucose-methanol-choline oxidoreductase	PF00732|GMC_oxred_N; PF05199|GMC_oxred_C;	GO:0003824|catalytic activity; GO:0005488|binding; GO:0016614|oxidoreductase activity, acting on CH-OH group of donors; GO:1901265|nucleoside phosphate binding; GO:0055114|oxidation-reduction process; GO:0048037|cofactor binding; GO:0097159|organic cyclic compound binding; GO:0016491|oxidoreductase activity; GO:0003674|molecular_function; GO:0008150|biological_process; GO:0036094|small molecule b…	UP	F1	SP	NA	NA	NA	NA	NA	Ophio5|4485
LOC105248088	Ophcf2|03425	0.913583	ras-like protein 2, transcript variant X2	PF00071|Ras family	GO:0003924|GTPase activity; GO:0005525|GTP binding; GO:0007165|signal transduction; GO:0016020|membrane	NA	A3	Camfl1|CFLO19578-PA	Cflo_N_g12667	hypothetical protein CDD80_2418	NA	NA	NA	F3	SP	NA	NA	NA	NA	1;	NA
LOC105248088	Ophcf2|02046	0.934423	ras-like protein 2, transcript variant X2	PF00071|Ras family	GO:0003924|GTPase activity; GO:0005525|GTP binding; GO:0007165|signal transduction; GO:0016020|membrane	NA	A3	Camfl1|CFLO19578-PA	Cflo_N_g12667	hypothetical protein CDD80_5678	NA	NA	NA	F13	SP	NA	NA	NA	NA	NA	Ophio5|6825
LOC105248088	Ophcf2|07085	0.981619	ras-like protein 2, transcript variant X2	PF00071|Ras family	GO:0003924|GTPase activity; GO:0005525|GTP binding; GO:0007165|signal transduction; GO:0016020|membrane	NA	A3	Camfl1|CFLO19578-PA	Cflo_N_g12667	hypothetical protein CDD80_1892	NA	NA	UP	F3	SP	Small secreted protein;	NA	NA	NA	NA	NA
LOC105248088	Ophcf2|06429	0.949434	ras-like protein 2, transcript variant X2	PF00071|Ras family	GO:0003924|GTPase activity; GO:0005525|GTP binding; GO:0007165|signal transduction; GO:0016020|membrane	NA	A3	Camfl1|CFLO19578-PA	Cflo_N_g12667	cyclin-like F-box	NA	NA	UPstead	F2	SP	NA	NA	NA	NA	NA	Ophio5|6415
LOC105248088	Ophcf2|05355	0.564221	ras-like protein 2, transcript variant X2	PF00071|Ras family	GO:0003924|GTPase activity; GO:0005525|GTP binding; GO:0007165|signal transduction; GO:0016020|membrane	NA	A3	Camfl1|CFLO19578-PA	Cflo_N_g12667	hypothetical protein CDD80_2490	NA	NA	NA	F11	SP	Small secreted protein;	NA	NA	NA	NA	NA
LOC105248088	Ophcf2|02155	0.807196	ras-like protein 2, transcript variant X2	PF00071|Ras family	GO:0003924|GTPase activity; GO:0005525|GTP binding; GO:0007165|signal transduction; GO:0016020|membrane	NA	A3	Camfl1|CFLO19578-PA	Cflo_N_g12667	collagen alpha-2(IV) chain-like	PF01391|Collagen;	NA	DNstead	F11	SP	Small secreted protein;	NA	NA	NA	NA	Ophio5|5932
LOC105248088	Ophcf2|05551	0.896817	ras-like protein 2, transcript variant X2	PF00071|Ras family	GO:0003924|GTPase activity; GO:0005525|GTP binding; GO:0007165|signal transduction; GO:0016020|membrane	NA	A3	Camfl1|CFLO19578-PA	Cflo_N_g12667	---NA---	NA	NA	NA	F13	SP	NA	NA	NA	NA	NA	NA
LOC105248088	Ophcf2|07091	0.625662	ras-like protein 2, transcript variant X2	PF00071|Ras family	GO:0003924|GTPase activity; GO:0005525|GTP binding; GO:0007165|signal transduction; GO:0016020|membrane	NA	A3	Camfl1|CFLO19578-PA	Cflo_N_g12667	Alpha/beta hydrolase fold-1	PF00561|Abhydrolase_1; PF08386|Abhydrolase_4;	NA	NA	F13	SP	NA	NA	NA	MER000441 - tripeptidyl-peptidase C (Streptomyces lividans) [S33.007]#S33#; MER000440 - tripeptidyl-peptidase B (Streptomyces lividans) [S33.006]#S33#; MER000439 - tripeptidyl-peptidase A (Streptomyces lividans) [S33.002]#S33#;	NA	Ophio5|3563
LOC105248088	Ophcf2|02261	0.8481	ras-like protein 2, transcript variant X2	PF00071|Ras family	GO:0003924|GTPase activity; GO:0005525|GTP binding; GO:0007165|signal transduction; GO:0016020|membrane	NA	A3	Camfl1|CFLO19578-PA	Cflo_N_g12667	hypothetical protein CDD80_3089	NA	NA	UP	F4	SP	NA	NA	NA	NA	NA	Ophio5|1126
LOC105248090	Ophcf2|00030	0.882907	uncharacterized LOC105248090, transcript variant X1	PF00069|Protein kinase domain	GO:0004672|protein kinase activity; GO:0005524|ATP binding; GO:0006468|protein phosphorylation	NA	A16	Camfl1|CFLO23061-PA	Cflo_N_g6711	hypothetical protein CDD80_2632	NA	NA	DNstead	F11	SP	Small secreted protein;	NA	NA	NA	NA	Ophio5|2573
LOC105248090	Ophcf2|03616	0.622023	uncharacterized LOC105248090, transcript variant X1	PF00069|Protein kinase domain	GO:0004672|protein kinase activity; GO:0005524|ATP binding; GO:0006468|protein phosphorylation	NA	A16	Camfl1|CFLO23061-PA	Cflo_N_g6711	---NA---	NA	NA	NA	NA	SP	NA	NA	NA	NA	NA	NA
LOC105248090	Ophcf2|04638	0.922596	uncharacterized LOC105248090, transcript variant X1	PF00069|Protein kinase domain	GO:0004672|protein kinase activity; GO:0005524|ATP binding; GO:0006468|protein phosphorylation	NA	A16	Camfl1|CFLO23061-PA	Cflo_N_g6711	hypothetical protein CDD80_7411	NA	NA	NA	F11	SP	NA	NA	NA	NA	NA	NA
LOC105248090	Ophcf2|05957	0.861703	uncharacterized LOC105248090, transcript variant X1	PF00069|Protein kinase domain	GO:0004672|protein kinase activity; GO:0005524|ATP binding; GO:0006468|protein phosphorylation	NA	A16	Camfl1|CFLO23061-PA	Cflo_N_g6711	---NA---	NA	NA	NA	F12	SP	NA	NA	NA	NA	NA	NA
LOC105248090	Ophcf2|02992	0.775326	uncharacterized LOC105248090, transcript variant X1	PF00069|Protein kinase domain	GO:0004672|protein kinase activity; GO:0005524|ATP binding; GO:0006468|protein phosphorylation	NA	A16	Camfl1|CFLO23061-PA	Cflo_N_g6711	hypothetical protein XA68_17296	NA	NA	DNstead	F11	SP	Small secreted protein;	NA	NA	NA	NA	Ophio5|7340
LOC105248090	Ophcf2|02434	0.595491	uncharacterized LOC105248090, transcript variant X1	PF00069|Protein kinase domain	GO:0004672|protein kinase activity; GO:0005524|ATP binding; GO:0006468|protein phosphorylation	NA	A16	Camfl1|CFLO23061-PA	Cflo_N_g6711	CAS1 appressorium specific protein	PF11327|Egh16-like;	NA	NA	NA	SP	NA	NA	NA	NA	NA	Ophio5|7534
LOC105248090	Ophcf2|03308	0.580245	uncharacterized LOC105248090, transcript variant X1	PF00069|Protein kinase domain	GO:0004672|protein kinase activity; GO:0005524|ATP binding; GO:0006468|protein phosphorylation	NA	A16	Camfl1|CFLO23061-PA	Cflo_N_g6711	hypothetical protein CDD80_1136	NA	NA	NA	F3	SP	NA	NA	NA	NA	1;	NA
LOC105248090	Ophcf2|00473	0.793362	uncharacterized LOC105248090, transcript variant X1	PF00069|Protein kinase domain	GO:0004672|protein kinase activity; GO:0005524|ATP binding; GO:0006468|protein phosphorylation	NA	A16	Camfl1|CFLO23061-PA	Cflo_N_g6711	Hydrophobin 2	PF06766|Hydrophobin_2;	GO:0005576|extracellular region; GO:0005575|cellular_component;	NA	F3	SP	Small secreted protein;	NA	NA	NA	NA	Ophio5|1277
LOC105248090	Ophcf2|06380	0.598439	uncharacterized LOC105248090, transcript variant X1	PF00069|Protein kinase domain	GO:0004672|protein kinase activity; GO:0005524|ATP binding; GO:0006468|protein phosphorylation	NA	A16	Camfl1|CFLO23061-PA	Cflo_N_g6711	hypothetical protein CDD80_7053	NA	NA	NA	F1	SP	Small secreted protein;	NA	NA	NA	NA	Ophio5|3331
LOC105248090	Ophcf2|00217	0.674714	uncharacterized LOC105248090, transcript variant X1	PF00069|Protein kinase domain	GO:0004672|protein kinase activity; GO:0005524|ATP binding; GO:0006468|protein phosphorylation	NA	A16	Camfl1|CFLO23061-PA	Cflo_N_g6711	hypothetical protein CDD80_6239	NA	NA	UPstead	F2	SP	Small secreted protein;	NA	NA	NA	NA	NA
LOC105248090	Ophcf2|03496	0.511533	uncharacterized LOC105248090, transcript variant X1	PF00069|Protein kinase domain	GO:0004672|protein kinase activity; GO:0005524|ATP binding; GO:0006468|protein phosphorylation	NA	A16	Camfl1|CFLO23061-PA	Cflo_N_g6711	protein-tyrosine phosphatase	NA	NA	NA	F11	SP	Small secreted protein;	NA	NA	NA	1;	Ophio5|2414
LOC105248090	Ophcf2|02155	0.717063	uncharacterized LOC105248090, transcript variant X1	PF00069|Protein kinase domain	GO:0004672|protein kinase activity; GO:0005524|ATP binding; GO:0006468|protein phosphorylation	NA	A16	Camfl1|CFLO23061-PA	Cflo_N_g6711	collagen alpha-2(IV) chain-like	PF01391|Collagen;	NA	DNstead	F11	SP	Small secreted protein;	NA	NA	NA	NA	Ophio5|5932
LOC105248090	Ophcf2|05681	0.604262	uncharacterized LOC105248090, transcript variant X1	PF00069|Protein kinase domain	GO:0004672|protein kinase activity; GO:0005524|ATP binding; GO:0006468|protein phosphorylation	NA	A16	Camfl1|CFLO23061-PA	Cflo_N_g6711	Heterokaryon incompatibility protein Het-C	PF07217|Het-C;	NA	DNstead	F11	SP	NA	NA	NA	NA	NA	Ophio5|6618
LOC105248090	Ophcf2|00013	0.850529	uncharacterized LOC105248090, transcript variant X1	PF00069|Protein kinase domain	GO:0004672|protein kinase activity; GO:0005524|ATP binding; GO:0006468|protein phosphorylation	NA	A16	Camfl1|CFLO23061-PA	Cflo_N_g6711	GATA zinc finger domain-containing protein 14-like	NA	NA	NA	F7	SP	NA	NA	NA	NA	NA	Ophio5|5997
LOC105248090	Ophcf2|00170	0.553953	uncharacterized LOC105248090, transcript variant X1	PF00069|Protein kinase domain	GO:0004672|protein kinase activity; GO:0005524|ATP binding; GO:0006468|protein phosphorylation	NA	A16	Camfl1|CFLO23061-PA	Cflo_N_g6711	hypothetical protein CDD80_5661	NA	NA	NA	F12	SP	Small secreted protein;	NA	NA	NA	NA	NA
LOC105248090	Ophcf2|05508	0.647008	uncharacterized LOC105248090, transcript variant X1	PF00069|Protein kinase domain	GO:0004672|protein kinase activity; GO:0005524|ATP binding; GO:0006468|protein phosphorylation	NA	A16	Camfl1|CFLO23061-PA	Cflo_N_g6711	putative PPE family protein PPE40	NA	NA	NA	NA	SP	NA	NA	NA	NA	NA	Ophio5|4008
LOC105248090	Ophcf2|05294	0.753352	uncharacterized LOC105248090, transcript variant X1	PF00069|Protein kinase domain	GO:0004672|protein kinase activity; GO:0005524|ATP binding; GO:0006468|protein phosphorylation	NA	A16	Camfl1|CFLO23061-PA	Cflo_N_g6711	hypothetical protein CDD80_365	NA	NA	NA	F2	SP	Small secreted protein;	NA	NA	NA	NA	NA
LOC105248091	Ophcf2|03616	0.556457	peroxisomal multifunctional enzyme type 2, transcript variant X1	PF02036|SCP-2 sterol transfer family; PF01575|MaoC like domain; PF13452|N-terminal half of MaoC dehydratase; PF00106|short chain dehydrogenase	NA	DNstead	A3	Camfl1|CFLO19594-PA	Cflo_N_g12669	---NA---	NA	NA	NA	NA	SP	NA	NA	NA	NA	NA	NA
LOC105248091	Ophcf2|01486	0.653887	peroxisomal multifunctional enzyme type 2, transcript variant X1	PF02036|SCP-2 sterol transfer family; PF01575|MaoC like domain; PF13452|N-terminal half of MaoC dehydratase; PF00106|short chain dehydrogenase	NA	DNstead	A3	Camfl1|CFLO19594-PA	Cflo_N_g12669	hypothetical protein CP533_3141	PF01328|Peroxidase_2;	GO:0003824|catalytic activity; GO:0016491|oxidoreductase activity; GO:0003674|molecular_function; GO:0016684|oxidoreductase activity, acting on peroxide as acceptor; GO:0016209|antioxidant activity; GO:0004601|peroxidase activity;	NA	NA	SP	NA	NA	NA	NA	NA	Ophio5|3860
LOC105248091	Ophcf2|01082	0.96777	peroxisomal multifunctional enzyme type 2, transcript variant X1	PF02036|SCP-2 sterol transfer family; PF01575|MaoC like domain; PF13452|N-terminal half of MaoC dehydratase; PF00106|short chain dehydrogenase	NA	DNstead	A3	Camfl1|CFLO19594-PA	Cflo_N_g12669	hypothetical protein CDD80_3190	NA	NA	UP	F2	SP	Small secreted protein;	NA	NA	NA	NA	Ophio5|1361
LOC105248091	Ophcf2|06429	0.967688	peroxisomal multifunctional enzyme type 2, transcript variant X1	PF02036|SCP-2 sterol transfer family; PF01575|MaoC like domain; PF13452|N-terminal half of MaoC dehydratase; PF00106|short chain dehydrogenase	NA	DNstead	A3	Camfl1|CFLO19594-PA	Cflo_N_g12669	cyclin-like F-box	NA	NA	UPstead	F2	SP	NA	NA	NA	NA	NA	Ophio5|6415
LOC105248091	Ophcf2|00226	0.80662	peroxisomal multifunctional enzyme type 2, transcript variant X1	PF02036|SCP-2 sterol transfer family; PF01575|MaoC like domain; PF13452|N-terminal half of MaoC dehydratase; PF00106|short chain dehydrogenase	NA	DNstead	A3	Camfl1|CFLO19594-PA	Cflo_N_g12669	hypothetical protein CDD80_2909	NA	NA	UP	F4	SP	Small secreted protein;	NA	NA	NA	NA	NA
LOC105248091	Ophcf2|03466	0.85286	peroxisomal multifunctional enzyme type 2, transcript variant X1	PF02036|SCP-2 sterol transfer family; PF01575|MaoC like domain; PF13452|N-terminal half of MaoC dehydratase; PF00106|short chain dehydrogenase	NA	DNstead	A3	Camfl1|CFLO19594-PA	Cflo_N_g12669	Nuclease S1	PF02265|S1-P1_nuclease;	GO:0097159|organic cyclic compound binding; GO:0003674|molecular_function; GO:0009056|catabolic process; GO:0006308|DNA catabolic process; GO:0034655|nucleobase-containing compound catabolic process; GO:0071704|organic substance metabolic process; GO:0009987|cellular process; GO:0009057|macromolecule catabolic process; GO:1901361|organic cyclic compound catabolic process; GO:0005488|binding; GO:0…	UPstead	F2	SP	NA	NA	NA	NA	NA	Ophio5|2326
LOC105248091	Ophcf2|05551	0.936147	peroxisomal multifunctional enzyme type 2, transcript variant X1	PF02036|SCP-2 sterol transfer family; PF01575|MaoC like domain; PF13452|N-terminal half of MaoC dehydratase; PF00106|short chain dehydrogenase	NA	DNstead	A3	Camfl1|CFLO19594-PA	Cflo_N_g12669	---NA---	NA	NA	NA	F13	SP	NA	NA	NA	NA	NA	NA
LOC105248091	Ophcf2|01381	0.805028	peroxisomal multifunctional enzyme type 2, transcript variant X1	PF02036|SCP-2 sterol transfer family; PF01575|MaoC like domain; PF13452|N-terminal half of MaoC dehydratase; PF00106|short chain dehydrogenase	NA	DNstead	A3	Camfl1|CFLO19594-PA	Cflo_N_g12669	hypothetical protein CDD80_1296	NA	NA	NA	F5	SP	Small secreted protein;	NA	NA	NA	1;	NA
LOC105248091	Ophcf2|00217	0.594729	peroxisomal multifunctional enzyme type 2, transcript variant X1	PF02036|SCP-2 sterol transfer family; PF01575|MaoC like domain; PF13452|N-terminal half of MaoC dehydratase; PF00106|short chain dehydrogenase	NA	DNstead	A3	Camfl1|CFLO19594-PA	Cflo_N_g12669	hypothetical protein CDD80_6239	NA	NA	UPstead	F2	SP	Small secreted protein;	NA	NA	NA	NA	NA
LOC105248091	Ophcf2|00030	0.568126	peroxisomal multifunctional enzyme type 2, transcript variant X1	PF02036|SCP-2 sterol transfer family; PF01575|MaoC like domain; PF13452|N-terminal half of MaoC dehydratase; PF00106|short chain dehydrogenase	NA	DNstead	A3	Camfl1|CFLO19594-PA	Cflo_N_g12669	hypothetical protein CDD80_2632	NA	NA	DNstead	F11	SP	Small secreted protein;	NA	NA	NA	NA	Ophio5|2573
LOC105248091	Ophcf2|07026	0.924715	peroxisomal multifunctional enzyme type 2, transcript variant X1	PF02036|SCP-2 sterol transfer family; PF01575|MaoC like domain; PF13452|N-terminal half of MaoC dehydratase; PF00106|short chain dehydrogenase	NA	DNstead	A3	Camfl1|CFLO19594-PA	Cflo_N_g12669	hypothetical protein CDD80_5946	NA	NA	NA	NA	SP	NA	NA	NA	NA	NA	Ophio5|6698
LOC105248091	Ophcf2|02328	0.541709	peroxisomal multifunctional enzyme type 2, transcript variant X1	PF02036|SCP-2 sterol transfer family; PF01575|MaoC like domain; PF13452|N-terminal half of MaoC dehydratase; PF00106|short chain dehydrogenase	NA	DNstead	A3	Camfl1|CFLO19594-PA	Cflo_N_g12669	related to Het-c protein	PF07217|Het-C;	NA	NA	F9	SP	NA	NA	NA	NA	1;	Ophio5|4334
LOC105248093	Ophcf2|04627	0.897818	ras-like GTP-binding protein RhoL	PF00071|Ras family	GO:0003924|GTPase activity; GO:0005525|GTP binding	NA	A12	Camfl1|CFLO19576-PA	Cflo_N_g12670	related to gEgh 16 protein	PF11327|Egh16-like;	NA	NA	NA	SP	NA	NA	NA	NA	NA	Ophio5|7836
LOC105248093	Ophcf2|01549	0.608726	ras-like GTP-binding protein RhoL	PF00071|Ras family	GO:0003924|GTPase activity; GO:0005525|GTP binding	NA	A12	Camfl1|CFLO19576-PA	Cflo_N_g12670	hypothetical protein CDD80_2867	NA	NA	NA	NA	SP	NA	NA	NA	NA	NA	NA
LOC105248093	Ophcf2|03761	0.723695	ras-like GTP-binding protein RhoL	PF00071|Ras family	GO:0003924|GTPase activity; GO:0005525|GTP binding	NA	A12	Camfl1|CFLO19576-PA	Cflo_N_g12670	endo-1,4-beta-xylanase B-like	PF05572|Peptidase_M43;	NA	UP	F2	SP	NA	NA	NA	NA	NA	Ophio5|7507
LOC105248093	Ophcf2|05980	0.863902	ras-like GTP-binding protein RhoL	PF00071|Ras family	GO:0003924|GTPase activity; GO:0005525|GTP binding	NA	A12	Camfl1|CFLO19576-PA	Cflo_N_g12670	hypothetical protein CDD80_5608	PF01328|Peroxidase_2;	GO:0003824|catalytic activity; GO:0016491|oxidoreductase activity; GO:0003674|molecular_function; GO:0016684|oxidoreductase activity, acting on peroxide as acceptor; GO:0016209|antioxidant activity; GO:0004601|peroxidase activity;	NA	NA	SP	NA	NA	NA	NA	NA	Ophio5|3453
LOC105248093	Ophcf2|03136	0.785071	ras-like GTP-binding protein RhoL	PF00071|Ras family	GO:0003924|GTPase activity; GO:0005525|GTP binding	NA	A12	Camfl1|CFLO19576-PA	Cflo_N_g12670	NADPH oxidase	NA	NA	UPstead	F2	SP	NA	NA	NA	NA	1;	Ophio5|8155
LOC105248093	Ophcf2|04591	0.783663	ras-like GTP-binding protein RhoL	PF00071|Ras family	GO:0003924|GTPase activity; GO:0005525|GTP binding	NA	A12	Camfl1|CFLO19576-PA	Cflo_N_g12670	hypothetical protein CDD80_3754	NA	NA	NA	NA	SP	Small secreted protein;	NA	NA	NA	NA	Ophio5|2065
LOC105248093	Ophcf2|00473	0.949327	ras-like GTP-binding protein RhoL	PF00071|Ras family	GO:0003924|GTPase activity; GO:0005525|GTP binding	NA	A12	Camfl1|CFLO19576-PA	Cflo_N_g12670	Hydrophobin 2	PF06766|Hydrophobin_2;	GO:0005576|extracellular region; GO:0005575|cellular_component;	NA	F3	SP	Small secreted protein;	NA	NA	NA	NA	Ophio5|1277
LOC105248093	Ophcf2|05957	0.932695	ras-like GTP-binding protein RhoL	PF00071|Ras family	GO:0003924|GTPase activity; GO:0005525|GTP binding	NA	A12	Camfl1|CFLO19576-PA	Cflo_N_g12670	---NA---	NA	NA	NA	F12	SP	NA	NA	NA	NA	NA	NA
LOC105248093	Ophcf2|07026	0.929098	ras-like GTP-binding protein RhoL	PF00071|Ras family	GO:0003924|GTPase activity; GO:0005525|GTP binding	NA	A12	Camfl1|CFLO19576-PA	Cflo_N_g12670	hypothetical protein CDD80_5946	NA	NA	NA	NA	SP	NA	NA	NA	NA	NA	Ophio5|6698
LOC105248093	Ophcf2|01082	0.96683	ras-like GTP-binding protein RhoL	PF00071|Ras family	GO:0003924|GTPase activity; GO:0005525|GTP binding	NA	A12	Camfl1|CFLO19576-PA	Cflo_N_g12670	hypothetical protein CDD80_3190	NA	NA	UP	F2	SP	Small secreted protein;	NA	NA	NA	NA	Ophio5|1361
LOC105248093	Ophcf2|06910	0.710585	ras-like GTP-binding protein RhoL	PF00071|Ras family	GO:0003924|GTPase activity; GO:0005525|GTP binding	NA	A12	Camfl1|CFLO19576-PA	Cflo_N_g12670	hypothetical protein CDD80_1378	NA	NA	NA	NA	SP	Small secreted protein;	NA	NA	NA	NA	Ophio5|5971
LOC105248093	Ophcf2|05508	0.757242	ras-like GTP-binding protein RhoL	PF00071|Ras family	GO:0003924|GTPase activity; GO:0005525|GTP binding	NA	A12	Camfl1|CFLO19576-PA	Cflo_N_g12670	putative PPE family protein PPE40	NA	NA	NA	NA	SP	NA	NA	NA	NA	NA	Ophio5|4008
LOC105248093	Ophcf2|05681	0.970653	ras-like GTP-binding protein RhoL	PF00071|Ras family	GO:0003924|GTPase activity; GO:0005525|GTP binding	NA	A12	Camfl1|CFLO19576-PA	Cflo_N_g12670	Heterokaryon incompatibility protein Het-C	PF07217|Het-C;	NA	DNstead	F11	SP	NA	NA	NA	NA	NA	Ophio5|6618
LOC105248093	Ophcf2|00342	0.746056	ras-like GTP-binding protein RhoL	PF00071|Ras family	GO:0003924|GTPase activity; GO:0005525|GTP binding	NA	A12	Camfl1|CFLO19576-PA	Cflo_N_g12670	calreticulin	PF00262|Calreticulin;	GO:0006457|protein folding; GO:0005575|cellular_component; GO:0005488|binding; GO:0005509|calcium ion binding; GO:0043229|intracellular organelle; GO:0046872|metal ion binding; GO:0003674|molecular_function; GO:0043231|intracellular membrane-bounded organelle; GO:0008150|biological_process; GO:0043226|organelle; GO:0043167|ion binding; GO:0043169|cation binding; GO:0051082|unfolded protein bindin…	NA	F13	SP	NA	NA	NA	NA	1;	Ophio5|8135
LOC105248093	Ophcf2|02423	0.847256	ras-like GTP-binding protein RhoL	PF00071|Ras family	GO:0003924|GTPase activity; GO:0005525|GTP binding	NA	A12	Camfl1|CFLO19576-PA	Cflo_N_g12670	glycosyl hydrolase family 16	PF00722|Glyco_hydro_16;	GO:0003824|catalytic activity; GO:0016787|hydrolase activity; GO:0004553|hydrolase activity, hydrolyzing O-glycosyl compounds; GO:0003674|molecular_function; GO:0008150|biological_process; GO:0005975|carbohydrate metabolic process; GO:0071704|organic substance metabolic process; GO:0044238|primary metabolic process; GO:0016798|hydrolase activity, acting on glycosyl bonds; GO:0008152|metabolic pro…	UPstead	F2	SP	NA	NA	NA	NA	1;	Ophio5|2812
LOC105248093	Ophcf2|03917	0.724185	ras-like GTP-binding protein RhoL	PF00071|Ras family	GO:0003924|GTPase activity; GO:0005525|GTP binding	NA	A12	Camfl1|CFLO19576-PA	Cflo_N_g12670	hypothetical protein CP532_2174	NA	NA	NA	F11	SP	NA	NA	NA	NA	NA	Ophio5|7275
LOC105248093	Ophcf2|05364	0.544463	ras-like GTP-binding protein RhoL	PF00071|Ras family	GO:0003924|GTPase activity; GO:0005525|GTP binding	NA	A12	Camfl1|CFLO19576-PA	Cflo_N_g12670	hypothetical protein CDD80_4314	NA	NA	NA	F10	SP	Small secreted protein;	NA	NA	NA	NA	Ophio5|8264
LOC105248093	Ophcf2|00845	0.578292	ras-like GTP-binding protein RhoL	PF00071|Ras family	GO:0003924|GTPase activity; GO:0005525|GTP binding	NA	A12	Camfl1|CFLO19576-PA	Cflo_N_g12670	putative enterotoxin	PF01375|Enterotoxin_a;	GO:0044419|interspecies interaction between organisms; GO:0005575|cellular_component; GO:0003674|molecular_function; GO:0044421|extracellular region part; GO:0008150|biological_process; GO:0009405|pathogenesis; GO:0051704|multi-organism process; GO:0090729|toxin activity; GO:0005615|extracellular space;	NA	F7	SP	NA	NA	NA	NA	NA	Ophio5|604
LOC105248093	Ophcf2|07085	0.608149	ras-like GTP-binding protein RhoL	PF00071|Ras family	GO:0003924|GTPase activity; GO:0005525|GTP binding	NA	A12	Camfl1|CFLO19576-PA	Cflo_N_g12670	hypothetical protein CDD80_1892	NA	NA	UP	F3	SP	Small secreted protein;	NA	NA	NA	NA	NA
LOC105248093	Ophcf2|01486	0.960628	ras-like GTP-binding protein RhoL	PF00071|Ras family	GO:0003924|GTPase activity; GO:0005525|GTP binding	NA	A12	Camfl1|CFLO19576-PA	Cflo_N_g12670	hypothetical protein CP533_3141	PF01328|Peroxidase_2;	GO:0003824|catalytic activity; GO:0016491|oxidoreductase activity; GO:0003674|molecular_function; GO:0016684|oxidoreductase activity, acting on peroxide as acceptor; GO:0016209|antioxidant activity; GO:0004601|peroxidase activity;	NA	NA	SP	NA	NA	NA	NA	NA	Ophio5|3860
LOC105248093	Ophcf2|05294	0.70267	ras-like GTP-binding protein RhoL	PF00071|Ras family	GO:0003924|GTPase activity; GO:0005525|GTP binding	NA	A12	Camfl1|CFLO19576-PA	Cflo_N_g12670	hypothetical protein CDD80_365	NA	NA	NA	F2	SP	Small secreted protein;	NA	NA	NA	NA	NA
LOC105248093	Ophcf2|02585	0.529845	ras-like GTP-binding protein RhoL	PF00071|Ras family	GO:0003924|GTPase activity; GO:0005525|GTP binding	NA	A12	Camfl1|CFLO19576-PA	Cflo_N_g12670	hypothetical protein CDD80_4149	NA	NA	NA	NA	SP	NA	NA	NA	NA	NA	Ophio5|8058
LOC105248093	Ophcf2|04638	0.903854	ras-like GTP-binding protein RhoL	PF00071|Ras family	GO:0003924|GTPase activity; GO:0005525|GTP binding	NA	A12	Camfl1|CFLO19576-PA	Cflo_N_g12670	hypothetical protein CDD80_7411	NA	NA	NA	F11	SP	NA	NA	NA	NA	NA	NA
LOC105248093	Ophcf2|02328	0.977319	ras-like GTP-binding protein RhoL	PF00071|Ras family	GO:0003924|GTPase activity; GO:0005525|GTP binding	NA	A12	Camfl1|CFLO19576-PA	Cflo_N_g12670	related to Het-c protein	PF07217|Het-C;	NA	NA	F9	SP	NA	NA	NA	NA	1;	Ophio5|4334
LOC105248093	Ophcf2|01091	0.780564	ras-like GTP-binding protein RhoL	PF00071|Ras family	GO:0003924|GTPase activity; GO:0005525|GTP binding	NA	A12	Camfl1|CFLO19576-PA	Cflo_N_g12670	hypothetical protein CDD80_6644	NA	NA	UPstead	F2	SP	NA	NA	NA	NA	NA	Ophio5|6859
LOC105248093	Ophcf2|02471	0.712735	ras-like GTP-binding protein RhoL	PF00071|Ras family	GO:0003924|GTPase activity; GO:0005525|GTP binding	NA	A12	Camfl1|CFLO19576-PA	Cflo_N_g12670	hypothetical protein CDD80_5451	NA	NA	UP	F1	SP	Small secreted protein;	NA	NA	NA	NA	Ophio5|7221
LOC105248093	Ophcf2|03616	0.794743	ras-like GTP-binding protein RhoL	PF00071|Ras family	GO:0003924|GTPase activity; GO:0005525|GTP binding	NA	A12	Camfl1|CFLO19576-PA	Cflo_N_g12670	---NA---	NA	NA	NA	NA	SP	NA	NA	NA	NA	NA	NA
LOC105248093	Ophcf2|03613	0.719386	ras-like GTP-binding protein RhoL	PF00071|Ras family	GO:0003924|GTPase activity; GO:0005525|GTP binding	NA	A12	Camfl1|CFLO19576-PA	Cflo_N_g12670	hypothetical protein CDD80_6137	NA	NA	NA	NA	SP	NA	NA	NA	NA	NA	Ophio5|25
LOC105248093	Ophcf2|00217	0.733608	ras-like GTP-binding protein RhoL	PF00071|Ras family	GO:0003924|GTPase activity; GO:0005525|GTP binding	NA	A12	Camfl1|CFLO19576-PA	Cflo_N_g12670	hypothetical protein CDD80_6239	NA	NA	UPstead	F2	SP	Small secreted protein;	NA	NA	NA	NA	NA
LOC105248093	Ophcf2|00013	0.882549	ras-like GTP-binding protein RhoL	PF00071|Ras family	GO:0003924|GTPase activity; GO:0005525|GTP binding	NA	A12	Camfl1|CFLO19576-PA	Cflo_N_g12670	GATA zinc finger domain-containing protein 14-like	NA	NA	NA	F7	SP	NA	NA	NA	NA	NA	Ophio5|5997
LOC105248093	Ophcf2|05247	0.659376	ras-like GTP-binding protein RhoL	PF00071|Ras family	GO:0003924|GTPase activity; GO:0005525|GTP binding	NA	A12	Camfl1|CFLO19576-PA	Cflo_N_g12670	hypothetical protein CDD80_1987	NA	NA	NA	F5	SP	Small secreted protein;	NA	NA	NA	NA	NA
LOC105248093	Ophcf2|02155	0.539114	ras-like GTP-binding protein RhoL	PF00071|Ras family	GO:0003924|GTPase activity; GO:0005525|GTP binding	NA	A12	Camfl1|CFLO19576-PA	Cflo_N_g12670	collagen alpha-2(IV) chain-like	PF01391|Collagen;	NA	DNstead	F11	SP	Small secreted protein;	NA	NA	NA	NA	Ophio5|5932
LOC105248093	Ophcf2|02046	0.821109	ras-like GTP-binding protein RhoL	PF00071|Ras family	GO:0003924|GTPase activity; GO:0005525|GTP binding	NA	A12	Camfl1|CFLO19576-PA	Cflo_N_g12670	hypothetical protein CDD80_5678	NA	NA	NA	F13	SP	NA	NA	NA	NA	NA	Ophio5|6825
LOC105248093	Ophcf2|00170	0.942377	ras-like GTP-binding protein RhoL	PF00071|Ras family	GO:0003924|GTPase activity; GO:0005525|GTP binding	NA	A12	Camfl1|CFLO19576-PA	Cflo_N_g12670	hypothetical protein CDD80_5661	NA	NA	NA	F12	SP	Small secreted protein;	NA	NA	NA	NA	NA
LOC105248093	Ophcf2|02823	0.62841	ras-like GTP-binding protein RhoL	PF00071|Ras family	GO:0003924|GTPase activity; GO:0005525|GTP binding	NA	A12	Camfl1|CFLO19576-PA	Cflo_N_g12670	glycoprotein X	NA	NA	DN	F5	SP	NA	NA	NA	NA	NA	Ophio5|5251
LOC105248093	Ophcf2|03707	0.704633	ras-like GTP-binding protein RhoL	PF00071|Ras family	GO:0003924|GTPase activity; GO:0005525|GTP binding	NA	A12	Camfl1|CFLO19576-PA	Cflo_N_g12670	hypothetical protein CDD80_4177	NA	NA	UPstead	F1	SP	NA	NA	NA	NA	NA	Ophio5|1254
LOC105248093	Ophcf2|03425	0.550489	ras-like GTP-binding protein RhoL	PF00071|Ras family	GO:0003924|GTPase activity; GO:0005525|GTP binding	NA	A12	Camfl1|CFLO19576-PA	Cflo_N_g12670	hypothetical protein CDD80_2418	NA	NA	NA	F3	SP	NA	NA	NA	NA	1;	NA
LOC105248093	Ophcf2|01487	0.843268	ras-like GTP-binding protein RhoL	PF00071|Ras family	GO:0003924|GTPase activity; GO:0005525|GTP binding	NA	A12	Camfl1|CFLO19576-PA	Cflo_N_g12670	hypothetical protein CDD80_3420	NA	NA	NA	F11	SP	Small secreted protein;	NA	NA	NA	NA	Ophio5|3861
LOC105248093	Ophcf2|03260	0.943267	ras-like GTP-binding protein RhoL	PF00071|Ras family	GO:0003924|GTPase activity; GO:0005525|GTP binding	NA	A12	Camfl1|CFLO19576-PA	Cflo_N_g12670	DnaJ and TPR domain protein	PF14559|TPR_19; PF13181|TPR_8; PF00226|DnaJ;	GO:0003674|molecular_function; GO:0005488|binding; GO:0005515|protein binding;	NA	F12	SP	NA	NA	NA	NA	NA	Ophio5|8618
LOC105248093	Ophcf2|05551	0.662535	ras-like GTP-binding protein RhoL	PF00071|Ras family	GO:0003924|GTPase activity; GO:0005525|GTP binding	NA	A12	Camfl1|CFLO19576-PA	Cflo_N_g12670	---NA---	NA	NA	NA	F13	SP	NA	NA	NA	NA	NA	NA
LOC105248093	Ophcf2|06380	0.50107	ras-like GTP-binding protein RhoL	PF00071|Ras family	GO:0003924|GTPase activity; GO:0005525|GTP binding	NA	A12	Camfl1|CFLO19576-PA	Cflo_N_g12670	hypothetical protein CDD80_7053	NA	NA	NA	F1	SP	Small secreted protein;	NA	NA	NA	NA	Ophio5|3331
LOC105248093	Ophcf2|00030	0.924593	ras-like GTP-binding protein RhoL	PF00071|Ras family	GO:0003924|GTPase activity; GO:0005525|GTP binding	NA	A12	Camfl1|CFLO19576-PA	Cflo_N_g12670	hypothetical protein CDD80_2632	NA	NA	DNstead	F11	SP	Small secreted protein;	NA	NA	NA	NA	Ophio5|2573
LOC105248094	Ophcf2|04763	0.543012	exportin-2	PF03810|Importin-beta N-terminal domain; PF08506|Cse1; PF03378|CAS/CSE protein, C-terminus	GO:0006886|intracellular protein transport; GO:0008536|Ran GTPase binding	NA	A20	Camfl1|CFLO19596-PA	Cflo_N_g12672	peptidyl-prolyl cis-trans isomerase b precursor	PF00160|Pro_isomerase;	GO:0003755|peptidyl-prolyl cis-trans isomerase activity; GO:0006464|cellular protein modification process; GO:0003674|molecular_function; GO:0000413|protein peptidyl-prolyl isomerization; GO:0071704|organic substance metabolic process; GO:0009987|cellular process; GO:0016859|cis-trans isomerase activity; GO:0044267|cellular protein metabolic process; GO:0043412|macromolecule modification; GO:0140…	NA	F13	SP	NA	NA	NA	NA	1;	Ophio5|5750
LOC105248095	Ophcf2|00342	0.550838	syntenin-1	PF17820|PDZ domain; PF00595|PDZ domain	GO:0005515|protein binding	NA	A20	Camfl1|CFLO19575-PA	Cflo_N_g12673	calreticulin	PF00262|Calreticulin;	GO:0006457|protein folding; GO:0005575|cellular_component; GO:0005488|binding; GO:0005509|calcium ion binding; GO:0043229|intracellular organelle; GO:0046872|metal ion binding; GO:0003674|molecular_function; GO:0043231|intracellular membrane-bounded organelle; GO:0008150|biological_process; GO:0043226|organelle; GO:0043167|ion binding; GO:0043169|cation binding; GO:0051082|unfolded protein bindin…	NA	F13	SP	NA	NA	NA	NA	1;	Ophio5|8135
LOC105248102	Ophcf2|02365	0.805661	ankyrin repeat, SAM and basic leucine zipper domain-containing protein 1-like	PF12796|Ankyrin repeats (3 copies); PF13606|Ankyrin repeat	GO:0005515|protein binding	NA	A20	NA	Cflo_N_g12678	hypothetical protein CDD80_691	NA	NA	UPstead	F3	SP	Small secreted protein;	NA	NA	NA	NA	Ophio5|4156
LOC105248106	Ophcf2|06355	0.5529	zinc finger CCCH domain-containing protein 10, transcript variant X1	NA	NA	NA	A11	Camfl1|CFLO19605-PA	Cflo_N_g12684	Heat Labile Enterotoxin Type Iib	NA	NA	DNstead	F11	SP	NA	NA	NA	NA	NA	Ophio5|5273
LOC105248119	Ophcf2|00342	0.62462	protein big brother, transcript variant X2	PF02312|Core binding factor beta subunit	GO:0003713|transcription coactivator activity; GO:0005634|nucleus	NA	A5	Camfl1|CFLO19609-PA	Cflo_N_g12693	calreticulin	PF00262|Calreticulin;	GO:0006457|protein folding; GO:0005575|cellular_component; GO:0005488|binding; GO:0005509|calcium ion binding; GO:0043229|intracellular organelle; GO:0046872|metal ion binding; GO:0003674|molecular_function; GO:0043231|intracellular membrane-bounded organelle; GO:0008150|biological_process; GO:0043226|organelle; GO:0043167|ion binding; GO:0043169|cation binding; GO:0051082|unfolded protein bindin…	NA	F13	SP	NA	NA	NA	NA	1;	Ophio5|8135
LOC105248121	Ophcf2|00836	0.963385	N(4)-(Beta-N-acetylglucosaminyl)-L-asparaginase	PF01112|Asparaginase	GO:0016787|hydrolase activity	NA	A20	Camfl1|CFLO19612-PA	Cflo_N_g12697	Carboxylic ester hydrolase	PF00135|COesterase;	NA	UPstead	F3	SP	NA	NA	NA	MER034745 - 2210023G05RIK protein (Mus musculus) [S09.961]#S09X#; MER034726 - carboxylesterase 2 (Mus musculus) [S09.997]#S09X#; MER034727 - carboxylesterase 6 {{Rattus norvegicus}} (Rattus norvegicus) [S09.953]#S09X#; MER077885 - carboxylesterase homologue {{Rattus norvegicus}} (Rattus norvegicus) [S09.954]#S09X#; MER034744 - putative carboxylesterase {{Rattus norvegicus}} (Rattus norvegicus) [S…	NA	Ophio5|7125
LOC105248121	Ophcf2|04883	0.840569	N(4)-(Beta-N-acetylglucosaminyl)-L-asparaginase	PF01112|Asparaginase	GO:0016787|hydrolase activity	NA	A20	Camfl1|CFLO19612-PA	Cflo_N_g12697	feruloyl esterase a	PF01764|Lipase_3;	GO:0008150|biological_process; GO:0071704|organic substance metabolic process; GO:0006629|lipid metabolic process; GO:0044238|primary metabolic process; GO:0008152|metabolic process;	NA	NA	SP	NA	NA	NA	NA	NA	Ophio5|4527
LOC105248127	Ophcf2|00013	0.577624	protein Red	PF07807|RED-like protein C-terminal region; PF07808|RED-like protein N-terminal region	GO:0005634|nucleus	NA	A4	Camfl1|CFLO19613-PA	Cflo_N_g12700	GATA zinc finger domain-containing protein 14-like	NA	NA	NA	F7	SP	NA	NA	NA	NA	NA	Ophio5|5997
LOC105248127	Ophcf2|00473	0.632609	protein Red	PF07807|RED-like protein C-terminal region; PF07808|RED-like protein N-terminal region	GO:0005634|nucleus	NA	A4	Camfl1|CFLO19613-PA	Cflo_N_g12700	Hydrophobin 2	PF06766|Hydrophobin_2;	GO:0005576|extracellular region; GO:0005575|cellular_component;	NA	F3	SP	Small secreted protein;	NA	NA	NA	NA	Ophio5|1277
LOC105248127	Ophcf2|02155	0.660858	protein Red	PF07807|RED-like protein C-terminal region; PF07808|RED-like protein N-terminal region	GO:0005634|nucleus	NA	A4	Camfl1|CFLO19613-PA	Cflo_N_g12700	collagen alpha-2(IV) chain-like	PF01391|Collagen;	NA	DNstead	F11	SP	Small secreted protein;	NA	NA	NA	NA	Ophio5|5932
LOC105248127	Ophcf2|05681	0.633766	protein Red	PF07807|RED-like protein C-terminal region; PF07808|RED-like protein N-terminal region	GO:0005634|nucleus	NA	A4	Camfl1|CFLO19613-PA	Cflo_N_g12700	Heterokaryon incompatibility protein Het-C	PF07217|Het-C;	NA	DNstead	F11	SP	NA	NA	NA	NA	NA	Ophio5|6618
LOC105248127	Ophcf2|02423	0.548093	protein Red	PF07807|RED-like protein C-terminal region; PF07808|RED-like protein N-terminal region	GO:0005634|nucleus	NA	A4	Camfl1|CFLO19613-PA	Cflo_N_g12700	glycosyl hydrolase family 16	PF00722|Glyco_hydro_16;	GO:0003824|catalytic activity; GO:0016787|hydrolase activity; GO:0004553|hydrolase activity, hydrolyzing O-glycosyl compounds; GO:0003674|molecular_function; GO:0008150|biological_process; GO:0005975|carbohydrate metabolic process; GO:0071704|organic substance metabolic process; GO:0044238|primary metabolic process; GO:0016798|hydrolase activity, acting on glycosyl bonds; GO:0008152|metabolic pro…	UPstead	F2	SP	NA	NA	NA	NA	1;	Ophio5|2812
LOC105248127	Ophcf2|00342	0.663606	protein Red	PF07807|RED-like protein C-terminal region; PF07808|RED-like protein N-terminal region	GO:0005634|nucleus	NA	A4	Camfl1|CFLO19613-PA	Cflo_N_g12700	calreticulin	PF00262|Calreticulin;	GO:0006457|protein folding; GO:0005575|cellular_component; GO:0005488|binding; GO:0005509|calcium ion binding; GO:0043229|intracellular organelle; GO:0046872|metal ion binding; GO:0003674|molecular_function; GO:0043231|intracellular membrane-bounded organelle; GO:0008150|biological_process; GO:0043226|organelle; GO:0043167|ion binding; GO:0043169|cation binding; GO:0051082|unfolded protein bindin…	NA	F13	SP	NA	NA	NA	NA	1;	Ophio5|8135
LOC105248127	Ophcf2|02328	0.573014	protein Red	PF07807|RED-like protein C-terminal region; PF07808|RED-like protein N-terminal region	GO:0005634|nucleus	NA	A4	Camfl1|CFLO19613-PA	Cflo_N_g12700	related to Het-c protein	PF07217|Het-C;	NA	NA	F9	SP	NA	NA	NA	NA	1;	Ophio5|4334
LOC105248127	Ophcf2|00170	0.604116	protein Red	PF07807|RED-like protein C-terminal region; PF07808|RED-like protein N-terminal region	GO:0005634|nucleus	NA	A4	Camfl1|CFLO19613-PA	Cflo_N_g12700	hypothetical protein CDD80_5661	NA	NA	NA	F12	SP	Small secreted protein;	NA	NA	NA	NA	NA
LOC105248128	Ophcf2|03500	0.908714	cytosolic 10-formyltetrahydrofolate dehydrogenase	PF00171|Aldehyde dehydrogenase family; PF00550|Phosphopantetheine attachment site; PF00551|Formyl transferase; PF02911|Formyl transferase, C-terminal domain	GO:0009058|biosynthetic process; GO:0016491|oxidoreductase activity; GO:0016742|hydroxymethyl-, formyl- and related transferase activity; GO:0055114|oxidation-reduction process	NA	A4	Camfl1|CFLO19614-PA	Cflo_N_g12701	methylitaconate delta2-delta3-isomerase	PF00190|Cupin_1;	GO:0045735|nutrient reservoir activity; GO:0003674|molecular_function;	DNstead	F11	SP	Small secreted protein;	NA	NA	NA	NA	Ophio5|1798
LOC105248128	Ophcf2|07027	0.595251	cytosolic 10-formyltetrahydrofolate dehydrogenase	PF00171|Aldehyde dehydrogenase family; PF00550|Phosphopantetheine attachment site; PF00551|Formyl transferase; PF02911|Formyl transferase, C-terminal domain	GO:0009058|biosynthetic process; GO:0016491|oxidoreductase activity; GO:0016742|hydroxymethyl-, formyl- and related transferase activity; GO:0055114|oxidation-reduction process	NA	A4	Camfl1|CFLO19614-PA	Cflo_N_g12701	hypothetical protein CDD80_7441	NA	NA	NA	F11	SP	Small secreted protein;	NA	NA	NA	1;	NA
LOC105248128	Ophcf2|03954	0.777104	cytosolic 10-formyltetrahydrofolate dehydrogenase	PF00171|Aldehyde dehydrogenase family; PF00550|Phosphopantetheine attachment site; PF00551|Formyl transferase; PF02911|Formyl transferase, C-terminal domain	GO:0009058|biosynthetic process; GO:0016491|oxidoreductase activity; GO:0016742|hydroxymethyl-, formyl- and related transferase activity; GO:0055114|oxidation-reduction process	NA	A4	Camfl1|CFLO19614-PA	Cflo_N_g12701	Lysine-specific demethylase 8	PF13621|Cupin_8; PF08007|Cupin_4;	NA	UPstead	F2	SP	NA	NA	NA	NA	NA	Ophio5|1738
LOC105248128	Ophcf2|00219	0.549107	cytosolic 10-formyltetrahydrofolate dehydrogenase	PF00171|Aldehyde dehydrogenase family; PF00550|Phosphopantetheine attachment site; PF00551|Formyl transferase; PF02911|Formyl transferase, C-terminal domain	GO:0009058|biosynthetic process; GO:0016491|oxidoreductase activity; GO:0016742|hydroxymethyl-, formyl- and related transferase activity; GO:0055114|oxidation-reduction process	NA	A4	Camfl1|CFLO19614-PA	Cflo_N_g12701	3-beta hydroxysteroid dehydrogenase/isomerase	PF01370|Epimerase; PF07993|NAD_binding_4; PF01073|3Beta_HSD;	GO:0006694|steroid biosynthetic process; GO:0016614|oxidoreductase activity, acting on CH-OH group of donors; GO:0003674|molecular_function; GO:0071704|organic substance metabolic process; GO:0006629|lipid metabolic process; GO:0003854|3-beta-hydroxy-delta5-steroid dehydrogenase activity; GO:0005488|binding; GO:0016229|steroid dehydrogenase activity; GO:0055114|oxidation-reduction process; GO:004…	UPstead	F3	SP	NA	NA	NA	NA	NA	Ophio5|5888
LOC105248129	Ophcf2|03053	0.570096	cytochrome P450 4C1, transcript variant X2	PF00067|Cytochrome P450	GO:0005506|iron ion binding; GO:0016705|oxidoreductase activity, acting on paired donors, with incorporation or reduction of molecular oxygen; GO:0020037|heme binding; GO:0055114|oxidation-reduction process	DNstead	A3	Camfl1|CFLO19617-PA	Cflo_N_g12034	cytochrome P450 6A1	PF00067|p450;	GO:0003824|catalytic activity; GO:0005506|iron ion binding; GO:0005488|binding; GO:0046906|tetrapyrrole binding; GO:0097159|organic cyclic compound binding; GO:0048037|cofactor binding; GO:0055114|oxidation-reduction process; GO:0046872|metal ion binding; GO:0003674|molecular_function; GO:0016705|oxidoreductase activity, acting on paired donors, with incorporation or reduction of molecular oxygen…	NA	NA	SP	NA	NA	NA	NA	1;	Ophio5|8342
LOC105248130	Ophcf2|06962	0.51088	cytochrome P450 4C1, transcript variant X1	PF00067|Cytochrome P450	GO:0005506|iron ion binding; GO:0016705|oxidoreductase activity, acting on paired donors, with incorporation or reduction of molecular oxygen; GO:0020037|heme binding; GO:0055114|oxidation-reduction process	DNstead	A2	Camfl1|CFLO19616-PA	Cflo_N_g12034	cytochrome P450	PF00067|p450;	GO:0003824|catalytic activity; GO:0005506|iron ion binding; GO:0005488|binding; GO:0046906|tetrapyrrole binding; GO:0097159|organic cyclic compound binding; GO:0048037|cofactor binding; GO:0055114|oxidation-reduction process; GO:0046872|metal ion binding; GO:0003674|molecular_function; GO:0016705|oxidoreductase activity, acting on paired donors, with incorporation or reduction of molecular oxygen…	UPstead	F2	SP	NA	NA	NA	NA	NA	Ophio5|7801
LOC105248130	Ophcf2|03053	0.503673	cytochrome P450 4C1, transcript variant X1	PF00067|Cytochrome P450	GO:0005506|iron ion binding; GO:0016705|oxidoreductase activity, acting on paired donors, with incorporation or reduction of molecular oxygen; GO:0020037|heme binding; GO:0055114|oxidation-reduction process	DNstead	A2	Camfl1|CFLO19616-PA	Cflo_N_g12034	cytochrome P450 6A1	PF00067|p450;	GO:0003824|catalytic activity; GO:0005506|iron ion binding; GO:0005488|binding; GO:0046906|tetrapyrrole binding; GO:0097159|organic cyclic compound binding; GO:0048037|cofactor binding; GO:0055114|oxidation-reduction process; GO:0046872|metal ion binding; GO:0003674|molecular_function; GO:0016705|oxidoreductase activity, acting on paired donors, with incorporation or reduction of molecular oxygen…	NA	NA	SP	NA	NA	NA	NA	1;	Ophio5|8342
LOC105248131	Ophcf2|03952	0.592163	uncharacterized LOC105248131	PF05253|U11-48K-like CHHC zinc finger; PF05253|U11-48K-like CHHC zinc finger; PF00227|Proteasome subunit; PF10584|Proteasome subunit A N-terminal signature	GO:0004298|threonine-type endopeptidase activity; GO:0006511|ubiquitin-dependent protein catabolic process; GO:0019773|proteasome core complex, alpha-subunit complex	NA	A19	Camfl1|CFLO19587-PA	Cflo_N_g12651	hypothetical protein CDD80_3156	NA	NA	NA	F1	SP	Small secreted protein;	NA	NA	NA	NA	Ophio5|743
LOC105248131	Ophcf2|00555	0.824511	uncharacterized LOC105248131	PF05253|U11-48K-like CHHC zinc finger; PF05253|U11-48K-like CHHC zinc finger; PF00227|Proteasome subunit; PF10584|Proteasome subunit A N-terminal signature	GO:0004298|threonine-type endopeptidase activity; GO:0006511|ubiquitin-dependent protein catabolic process; GO:0019773|proteasome core complex, alpha-subunit complex	NA	A19	Camfl1|CFLO19587-PA	Cflo_N_g12651	Vacuolar protease A	PF00026|Asp; PF14543|TAXi_N;	NA	UPstead	F2	SP	NA	NA	NA	MER052647 - saccharopepsin (Filobasidiella neoformans) [A01.018]#A01A#; MER000941 - saccharopepsin (Saccharomyces cerevisiae) [A01.018]#A01A#; MER171781 - subfamily A1A non-peptidase homologues (Branchiostoma floridae) [A01.UNA]#A01A#; MER022526 - cathepsin D (Anopheles gambiae) [A01.009]#A01A#; MER139806 - cathepsin D (Branchiostoma floridae) [A01.009]#A01A#; MER181532 - cathepsin D (Caligus cle…	NA	Ophio5|3486
LOC105248140	Ophcf2|01319	0.564665	kynurenine/alpha-aminoadipate aminotransferase, mitochondrial	PF00155|Aminotransferase class I and II	GO:0009058|biosynthetic process; GO:0030170|pyridoxal phosphate binding	NA	A3	Camfl1|CFLO19339-PA	Cflo_N_g7417	amidase	PF01425|Amidase;	NA	UPstead	F2	SP	NA	NA	NA	NA	NA	Ophio5|1862
LOC105248140	Ophcf2|06824	0.805609	kynurenine/alpha-aminoadipate aminotransferase, mitochondrial	PF00155|Aminotransferase class I and II	GO:0009058|biosynthetic process; GO:0030170|pyridoxal phosphate binding	NA	A3	Camfl1|CFLO19339-PA	Cflo_N_g7417	glutamyl-tRNA(Gln) amidotransferase subunit A	PF01425|Amidase;	NA	UPstead	F3	SP	NA	NA	NA	NA	NA	Ophio5|985
LOC105248141	Ophcf2|02450	0.573458	kynurenine/alpha-aminoadipate aminotransferase, mitochondrial-like, transcript variant X2	PF00155|Aminotransferase class I and II	GO:0009058|biosynthetic process; GO:0030170|pyridoxal phosphate binding	DNstead	A3	NA	Cflo_N_g2561	putative amidase	PF01425|Amidase;	NA	DNstead	F11	SP	NA	NA	NA	NA	NA	Ophio5|6025
LOC105248141	Ophcf2|06824	0.884901	kynurenine/alpha-aminoadipate aminotransferase, mitochondrial-like, transcript variant X2	PF00155|Aminotransferase class I and II	GO:0009058|biosynthetic process; GO:0030170|pyridoxal phosphate binding	DNstead	A3	NA	Cflo_N_g2561	glutamyl-tRNA(Gln) amidotransferase subunit A	PF01425|Amidase;	NA	UPstead	F3	SP	NA	NA	NA	NA	NA	Ophio5|985
LOC105248143	Ophcf2|00030	0.612208	mitochondrial import receptor subunit TOM40 homolog 1	PF01459|Eukaryotic porin	GO:0005741|mitochondrial outer membrane; GO:0008320|protein transmembrane transporter activity; GO:0030150|protein import into mitochondrial matrix	NA	A4	Camfl1|CFLO17078-PA	Cflo_N_g14495	hypothetical protein CDD80_2632	NA	NA	DNstead	F11	SP	Small secreted protein;	NA	NA	NA	NA	Ophio5|2573
LOC105248144	Ophcf2|02434	0.809917	uncharacterized LOC105248144, transcript variant X1	NA	NA	NA	A4	Camfl1|CFLO17077-PA	Cflo_N_g14497	CAS1 appressorium specific protein	PF11327|Egh16-like;	NA	NA	NA	SP	NA	NA	NA	NA	NA	Ophio5|7534
LOC105248145	Ophcf2|02493	0.720762	centrosomal and chromosomal factor, transcript variant X8	PF00320|GATA zinc finger; PF00320|GATA zinc finger	GO:0003700|DNA-binding transcription factor activity; GO:0006355|regulation of transcription, DNA-templated; GO:0008270|zinc ion binding; GO:0043565|sequence-specific DNA binding	NA	A4	Camfl1|CFLO17079-PA	Cflo_N_g14496	L-ascorbate oxidase, fungi	PF07732|Cu-oxidase_3; PF07731|Cu-oxidase_2; PF00394|Cu-oxidase;	GO:0003824|catalytic activity; GO:0005488|binding; GO:0005507|copper ion binding; GO:0055114|oxidation-reduction process; GO:0046872|metal ion binding; GO:0003674|molecular_function; GO:0016491|oxidoreductase activity; GO:0008150|biological_process; GO:0043167|ion binding; GO:0043169|cation binding; GO:0046914|transition metal ion binding; GO:0008152|metabolic process;	NA	F3	SP	NA	NA	NA	NA	NA	Ophio5|8234
LOC105248145	Ophcf2|00836	0.966307	centrosomal and chromosomal factor, transcript variant X8	PF00320|GATA zinc finger; PF00320|GATA zinc finger	GO:0003700|DNA-binding transcription factor activity; GO:0006355|regulation of transcription, DNA-templated; GO:0008270|zinc ion binding; GO:0043565|sequence-specific DNA binding	NA	A4	Camfl1|CFLO17079-PA	Cflo_N_g14496	Carboxylic ester hydrolase	PF00135|COesterase;	NA	UPstead	F3	SP	NA	NA	NA	MER034745 - 2210023G05RIK protein (Mus musculus) [S09.961]#S09X#; MER034726 - carboxylesterase 2 (Mus musculus) [S09.997]#S09X#; MER034727 - carboxylesterase 6 {{Rattus norvegicus}} (Rattus norvegicus) [S09.953]#S09X#; MER077885 - carboxylesterase homologue {{Rattus norvegicus}} (Rattus norvegicus) [S09.954]#S09X#; MER034744 - putative carboxylesterase {{Rattus norvegicus}} (Rattus norvegicus) [S…	NA	Ophio5|7125
LOC105248145	Ophcf2|01606	0.685549	centrosomal and chromosomal factor, transcript variant X8	PF00320|GATA zinc finger; PF00320|GATA zinc finger	GO:0003700|DNA-binding transcription factor activity; GO:0006355|regulation of transcription, DNA-templated; GO:0008270|zinc ion binding; GO:0043565|sequence-specific DNA binding	NA	A4	Camfl1|CFLO17079-PA	Cflo_N_g14496	Alpha-galactosidase	PF16499|Melibiase_2; PF00652|Ricin_B_lectin; PF17801|Melibiase_C;	GO:0003824|catalytic activity; GO:0016787|hydrolase activity; GO:0004553|hydrolase activity, hydrolyzing O-glycosyl compounds; GO:0003674|molecular_function; GO:0008150|biological_process; GO:0005975|carbohydrate metabolic process; GO:0071704|organic substance metabolic process; GO:0044238|primary metabolic process; GO:0016798|hydrolase activity, acting on glycosyl bonds; GO:0008152|metabolic pro…	NA	F2	SP	NA	NA	NA	NA	NA	Ophio5|6817
LOC105248145	Ophcf2|00177	0.932195	centrosomal and chromosomal factor, transcript variant X8	PF00320|GATA zinc finger; PF00320|GATA zinc finger	GO:0003700|DNA-binding transcription factor activity; GO:0006355|regulation of transcription, DNA-templated; GO:0008270|zinc ion binding; GO:0043565|sequence-specific DNA binding	NA	A4	Camfl1|CFLO17079-PA	Cflo_N_g14496	carboxylesterase family protein	PF03650|MPC; PF00135|COesterase;	GO:0005575|cellular_component; GO:1901475|pyruvate transmembrane transport; GO:0005743|mitochondrial inner membrane; GO:1905039|carboxylic acid transmembrane transport; GO:0015711|organic anion transport; GO:0019866|organelle inner membrane; GO:0006811|ion transport; GO:0015849|organic acid transport; GO:0016020|membrane; GO:0044424|intracellular part; GO:0006848|pyruvate transport; GO:0034220|io…	NA	F13	SP	NA	NA	NA	MER033198 - cholinesterase (Homo sapiens) [S09.980]#S09X#; MER033235 - neuroligin 4, X-linked (Homo sapiens) [S09.988]#S09X#; MER033236 - neuroligin 4, Y-linked (Homo sapiens) [S09.989]#S09X#; MER034726 - carboxylesterase 2 (Mus musculus) [S09.997]#S09X#; MER077885 - carboxylesterase homologue {{Rattus norvegicus}} (Rattus norvegicus) [S09.954]#S09X#; MER034728 - 9030624L02RIK-like protein (Mus m…	NA	Ophio5|2033
LOC105248145	Ophcf2|03021	0.622363	centrosomal and chromosomal factor, transcript variant X8	PF00320|GATA zinc finger; PF00320|GATA zinc finger	GO:0003700|DNA-binding transcription factor activity; GO:0006355|regulation of transcription, DNA-templated; GO:0008270|zinc ion binding; GO:0043565|sequence-specific DNA binding	NA	A4	Camfl1|CFLO17079-PA	Cflo_N_g14496	multicopper oxidase	PF00394|Cu-oxidase; PF07732|Cu-oxidase_3;	GO:0005488|binding; GO:0005507|copper ion binding; GO:0055114|oxidation-reduction process; GO:0046872|metal ion binding; GO:0003674|molecular_function; GO:0008150|biological_process; GO:0043167|ion binding; GO:0043169|cation binding; GO:0046914|transition metal ion binding; GO:0008152|metabolic process;	NA	F2	SP	NA	NA	NA	NA	NA	Ophio5|2677
LOC105248145	Ophcf2|05548	0.943002	centrosomal and chromosomal factor, transcript variant X8	PF00320|GATA zinc finger; PF00320|GATA zinc finger	GO:0003700|DNA-binding transcription factor activity; GO:0006355|regulation of transcription, DNA-templated; GO:0008270|zinc ion binding; GO:0043565|sequence-specific DNA binding	NA	A4	Camfl1|CFLO17079-PA	Cflo_N_g14496	putative sulphydryl oxidase protein	PF07992|Pyr_redox_2;	GO:0003824|catalytic activity; GO:0055114|oxidation-reduction process; GO:0016491|oxidoreductase activity; GO:0003674|molecular_function; GO:0008150|biological_process; GO:0008152|metabolic process;	UPstead	F3	SP	NA	NA	NA	NA	NA	Ophio5|7384
LOC105248145	Ophcf2|01656	0.95764	centrosomal and chromosomal factor, transcript variant X8	PF00320|GATA zinc finger; PF00320|GATA zinc finger	GO:0003700|DNA-binding transcription factor activity; GO:0006355|regulation of transcription, DNA-templated; GO:0008270|zinc ion binding; GO:0043565|sequence-specific DNA binding	NA	A4	Camfl1|CFLO17079-PA	Cflo_N_g14496	glycoside hydrolase family 43 protein	PF04616|Glyco_hydro_43;	GO:0003824|catalytic activity; GO:0016787|hydrolase activity; GO:0004553|hydrolase activity, hydrolyzing O-glycosyl compounds; GO:0003674|molecular_function; GO:0008150|biological_process; GO:0005975|carbohydrate metabolic process; GO:0071704|organic substance metabolic process; GO:0044238|primary metabolic process; GO:0016798|hydrolase activity, acting on glycosyl bonds; GO:0008152|metabolic pro…	UPstead	F2	SP	NA	NA	NA	NA	NA	Ophio5|2133
LOC105248145	Ophcf2|00391	0.963195	centrosomal and chromosomal factor, transcript variant X8	PF00320|GATA zinc finger; PF00320|GATA zinc finger	GO:0003700|DNA-binding transcription factor activity; GO:0006355|regulation of transcription, DNA-templated; GO:0008270|zinc ion binding; GO:0043565|sequence-specific DNA binding	NA	A4	Camfl1|CFLO17079-PA	Cflo_N_g14496	GMC oxidoreductase	PF00732|GMC_oxred_N; PF05199|GMC_oxred_C;	GO:0003824|catalytic activity; GO:0005488|binding; GO:0016614|oxidoreductase activity, acting on CH-OH group of donors; GO:1901265|nucleoside phosphate binding; GO:0048037|cofactor binding; GO:0097159|organic cyclic compound binding; GO:0055114|oxidation-reduction process; GO:0016491|oxidoreductase activity; GO:0003674|molecular_function; GO:0008150|biological_process; GO:0036094|small molecule b…	NA	F11	SP	NA	NA	NA	NA	NA	Ophio5|1913
LOC105248145	Ophcf2|02747	0.941091	centrosomal and chromosomal factor, transcript variant X8	PF00320|GATA zinc finger; PF00320|GATA zinc finger	GO:0003700|DNA-binding transcription factor activity; GO:0006355|regulation of transcription, DNA-templated; GO:0008270|zinc ion binding; GO:0043565|sequence-specific DNA binding	NA	A4	Camfl1|CFLO17079-PA	Cflo_N_g14496	GMC oxidoreductase	PF05199|GMC_oxred_C; PF00890|FAD_binding_2; PF00732|GMC_oxred_N;	GO:0003824|catalytic activity; GO:0005488|binding; GO:0016614|oxidoreductase activity, acting on CH-OH group of donors; GO:1901265|nucleoside phosphate binding; GO:0048037|cofactor binding; GO:0097159|organic cyclic compound binding; GO:0055114|oxidation-reduction process; GO:0016491|oxidoreductase activity; GO:0003674|molecular_function; GO:0008150|biological_process; GO:0036094|small molecule b…	UPstead	F2	SP	NA	NA	NA	NA	NA	Ophio5|937
LOC105248145	Ophcf2|00545	0.732455	centrosomal and chromosomal factor, transcript variant X8	PF00320|GATA zinc finger; PF00320|GATA zinc finger	GO:0003700|DNA-binding transcription factor activity; GO:0006355|regulation of transcription, DNA-templated; GO:0008270|zinc ion binding; GO:0043565|sequence-specific DNA binding	NA	A4	Camfl1|CFLO17079-PA	Cflo_N_g14496	Amine oxidase	PF13450|NAD_binding_8; PF01593|Amino_oxidase;	GO:0003824|catalytic activity; GO:0055114|oxidation-reduction process; GO:0016491|oxidoreductase activity; GO:0003674|molecular_function; GO:0008150|biological_process; GO:0008152|metabolic process;	UPstead	F2	SP	NA	NA	NA	NA	NA	Ophio5|7649
LOC105248145	Ophcf2|00050	0.90345	centrosomal and chromosomal factor, transcript variant X8	PF00320|GATA zinc finger; PF00320|GATA zinc finger	GO:0003700|DNA-binding transcription factor activity; GO:0006355|regulation of transcription, DNA-templated; GO:0008270|zinc ion binding; GO:0043565|sequence-specific DNA binding	NA	A4	Camfl1|CFLO17079-PA	Cflo_N_g14496	glycoside hydrolase family 18 protein	PF00704|Glyco_hydro_18;	GO:0008150|biological_process; GO:0005975|carbohydrate metabolic process; GO:0071704|organic substance metabolic process; GO:0044238|primary metabolic process; GO:0008152|metabolic process;	DNstead	F11	SP	NA	NA	NA	NA	1;	Ophio5|2550
LOC105248145	Ophcf2|00555	0.962997	centrosomal and chromosomal factor, transcript variant X8	PF00320|GATA zinc finger; PF00320|GATA zinc finger	GO:0003700|DNA-binding transcription factor activity; GO:0006355|regulation of transcription, DNA-templated; GO:0008270|zinc ion binding; GO:0043565|sequence-specific DNA binding	NA	A4	Camfl1|CFLO17079-PA	Cflo_N_g14496	Vacuolar protease A	PF00026|Asp; PF14543|TAXi_N;	NA	UPstead	F2	SP	NA	NA	NA	MER052647 - saccharopepsin (Filobasidiella neoformans) [A01.018]#A01A#; MER000941 - saccharopepsin (Saccharomyces cerevisiae) [A01.018]#A01A#; MER171781 - subfamily A1A non-peptidase homologues (Branchiostoma floridae) [A01.UNA]#A01A#; MER022526 - cathepsin D (Anopheles gambiae) [A01.009]#A01A#; MER139806 - cathepsin D (Branchiostoma floridae) [A01.009]#A01A#; MER181532 - cathepsin D (Caligus cle…	NA	Ophio5|3486
LOC105248145	Ophcf2|06920	0.968286	centrosomal and chromosomal factor, transcript variant X8	PF00320|GATA zinc finger; PF00320|GATA zinc finger	GO:0003700|DNA-binding transcription factor activity; GO:0006355|regulation of transcription, DNA-templated; GO:0008270|zinc ion binding; GO:0043565|sequence-specific DNA binding	NA	A4	Camfl1|CFLO17079-PA	Cflo_N_g14496	para-nitrobenzyl esterase	PF07859|Abhydrolase_3; PF00135|COesterase;	GO:0003824|catalytic activity; GO:0003674|molecular_function; GO:0016787|hydrolase activity;	UP	F2	SP	NA	NA	NA	MER037861 - BC026374 protein {{Mus musculus}} (Mus musculus) [S09.962]#S09X#; MER033235 - neuroligin 4, X-linked (Homo sapiens) [S09.988]#S09X#; MER033236 - neuroligin 4, Y-linked (Homo sapiens) [S09.989]#S09X#; MER034745 - 2210023G05RIK protein (Mus musculus) [S09.961]#S09X#; MER033198 - cholinesterase (Homo sapiens) [S09.980]#S09X#; MER033227 - bile salt-dependent lipase (Homo sapiens) [S09.985…	NA	Ophio5|2655
LOC105248145	Ophcf2|05696	0.697679	centrosomal and chromosomal factor, transcript variant X8	PF00320|GATA zinc finger; PF00320|GATA zinc finger	GO:0003700|DNA-binding transcription factor activity; GO:0006355|regulation of transcription, DNA-templated; GO:0008270|zinc ion binding; GO:0043565|sequence-specific DNA binding	NA	A4	Camfl1|CFLO17079-PA	Cflo_N_g14496	FAD dependent oxidoreductase	PF13450|NAD_binding_8; PF12831|FAD_oxidored; PF01593|Amino_oxidase; PF00890|FAD_binding_2;	GO:0003824|catalytic activity; GO:0055114|oxidation-reduction process; GO:0016491|oxidoreductase activity; GO:0003674|molecular_function; GO:0008150|biological_process; GO:0008152|metabolic process;	UPstead	F7	SP	NA	NA	NA	NA	NA	Ophio5|5892
LOC105248145	Ophcf2|04392	0.902597	centrosomal and chromosomal factor, transcript variant X8	PF00320|GATA zinc finger; PF00320|GATA zinc finger	GO:0003700|DNA-binding transcription factor activity; GO:0006355|regulation of transcription, DNA-templated; GO:0008270|zinc ion binding; GO:0043565|sequence-specific DNA binding	NA	A4	Camfl1|CFLO17079-PA	Cflo_N_g14496	related to beta-hexosaminidase precursor	PF00728|Glyco_hydro_20; PF14845|Glycohydro_20b2;	GO:0003824|catalytic activity; GO:0016787|hydrolase activity; GO:0004553|hydrolase activity, hydrolyzing O-glycosyl compounds; GO:0003674|molecular_function; GO:0008150|biological_process; GO:0005975|carbohydrate metabolic process; GO:0071704|organic substance metabolic process; GO:0044238|primary metabolic process; GO:0016798|hydrolase activity, acting on glycosyl bonds; GO:0008152|metabolic pro…	UPstead	F3	SP	NA	NA	NA	NA	NA	Ophio5|5955
LOC105248145	Ophcf2|04817	0.637546	centrosomal and chromosomal factor, transcript variant X8	PF00320|GATA zinc finger; PF00320|GATA zinc finger	GO:0003700|DNA-binding transcription factor activity; GO:0006355|regulation of transcription, DNA-templated; GO:0008270|zinc ion binding; GO:0043565|sequence-specific DNA binding	NA	A4	Camfl1|CFLO17079-PA	Cflo_N_g14496	amine oxidase	PF01266|DAO; PF00890|FAD_binding_2; PF01494|FAD_binding_3; PF13450|NAD_binding_8; PF01593|Amino_oxidase;	GO:0003824|catalytic activity; GO:0005488|binding; GO:1901265|nucleoside phosphate binding; GO:0097159|organic cyclic compound binding; GO:0055114|oxidation-reduction process; GO:0048037|cofactor binding; GO:0016491|oxidoreductase activity; GO:0003674|molecular_function; GO:0008150|biological_process; GO:0036094|small molecule binding; GO:0050662|coenzyme binding; GO:0043167|ion binding; GO:00506…	NA	NA	SP	NA	NA	NA	NA	NA	Ophio5|2829
LOC105248145	Ophcf2|04096	0.943957	centrosomal and chromosomal factor, transcript variant X8	PF00320|GATA zinc finger; PF00320|GATA zinc finger	GO:0003700|DNA-binding transcription factor activity; GO:0006355|regulation of transcription, DNA-templated; GO:0008270|zinc ion binding; GO:0043565|sequence-specific DNA binding	NA	A4	Camfl1|CFLO17079-PA	Cflo_N_g14496	carboxylesterase domain-containing protein	PF07859|Abhydrolase_3; PF00135|COesterase;	GO:0003824|catalytic activity; GO:0003674|molecular_function; GO:0016787|hydrolase activity;	DNstead	F11	SP	NA	NA	NA	MER037861 - BC026374 protein {{Mus musculus}} (Mus musculus) [S09.962]#S09X#; MER033198 - cholinesterase (Homo sapiens) [S09.980]#S09X#; MER033241 - hypothetical protein flj33678 (Homo sapiens) [S09.960]#S09X#; MER033188 - acetylcholinesterase (Homo sapiens) [S09.979]#S09X#; MER078701 - carboxylesterase homologue {{Rattus norvegicus}} (Rattus norvegicus) [S09.955]#S09X#; MER034730 - carboxylester…	NA	Ophio5|3990
LOC105248147	Ophcf2|04817	0.733963	uncharacterized LOC105248147, transcript variant X3	PF00320|GATA zinc finger; PF00320|GATA zinc finger	GO:0003700|DNA-binding transcription factor activity; GO:0006355|regulation of transcription, DNA-templated; GO:0008270|zinc ion binding; GO:0043565|sequence-specific DNA binding	NA	NA	Camfl1|CFLO17080-PA	Cflo_N_g14499	amine oxidase	PF01266|DAO; PF00890|FAD_binding_2; PF01494|FAD_binding_3; PF13450|NAD_binding_8; PF01593|Amino_oxidase;	GO:0003824|catalytic activity; GO:0005488|binding; GO:1901265|nucleoside phosphate binding; GO:0097159|organic cyclic compound binding; GO:0055114|oxidation-reduction process; GO:0048037|cofactor binding; GO:0016491|oxidoreductase activity; GO:0003674|molecular_function; GO:0008150|biological_process; GO:0036094|small molecule binding; GO:0050662|coenzyme binding; GO:0043167|ion binding; GO:00506…	NA	NA	SP	NA	NA	NA	NA	NA	Ophio5|2829
LOC105248147	Ophcf2|06300	0.626589	uncharacterized LOC105248147, transcript variant X3	PF00320|GATA zinc finger; PF00320|GATA zinc finger	GO:0003700|DNA-binding transcription factor activity; GO:0006355|regulation of transcription, DNA-templated; GO:0008270|zinc ion binding; GO:0043565|sequence-specific DNA binding	NA	NA	Camfl1|CFLO17080-PA	Cflo_N_g14499	glycosyl hydrolase family 2	PF02836|Glyco_hydro_2_C; PF02837|Glyco_hydro_2_N; PF00703|Glyco_hydro_2;	GO:0003824|catalytic activity; GO:0016787|hydrolase activity; GO:0004553|hydrolase activity, hydrolyzing O-glycosyl compounds; GO:0003674|molecular_function; GO:0008150|biological_process; GO:0005975|carbohydrate metabolic process; GO:0071704|organic substance metabolic process; GO:0044238|primary metabolic process; GO:0016798|hydrolase activity, acting on glycosyl bonds; GO:0008152|metabolic pro…	DN	F11	SP	NA	NA	NA	NA	NA	Ophio5|7311
LOC105248147	Ophcf2|04096	0.974579	uncharacterized LOC105248147, transcript variant X3	PF00320|GATA zinc finger; PF00320|GATA zinc finger	GO:0003700|DNA-binding transcription factor activity; GO:0006355|regulation of transcription, DNA-templated; GO:0008270|zinc ion binding; GO:0043565|sequence-specific DNA binding	NA	NA	Camfl1|CFLO17080-PA	Cflo_N_g14499	carboxylesterase domain-containing protein	PF07859|Abhydrolase_3; PF00135|COesterase;	GO:0003824|catalytic activity; GO:0003674|molecular_function; GO:0016787|hydrolase activity;	DNstead	F11	SP	NA	NA	NA	MER037861 - BC026374 protein {{Mus musculus}} (Mus musculus) [S09.962]#S09X#; MER033198 - cholinesterase (Homo sapiens) [S09.980]#S09X#; MER033241 - hypothetical protein flj33678 (Homo sapiens) [S09.960]#S09X#; MER033188 - acetylcholinesterase (Homo sapiens) [S09.979]#S09X#; MER078701 - carboxylesterase homologue {{Rattus norvegicus}} (Rattus norvegicus) [S09.955]#S09X#; MER034730 - carboxylester…	NA	Ophio5|3990
LOC105248147	Ophcf2|05696	0.774529	uncharacterized LOC105248147, transcript variant X3	PF00320|GATA zinc finger; PF00320|GATA zinc finger	GO:0003700|DNA-binding transcription factor activity; GO:0006355|regulation of transcription, DNA-templated; GO:0008270|zinc ion binding; GO:0043565|sequence-specific DNA binding	NA	NA	Camfl1|CFLO17080-PA	Cflo_N_g14499	FAD dependent oxidoreductase	PF13450|NAD_binding_8; PF12831|FAD_oxidored; PF01593|Amino_oxidase; PF00890|FAD_binding_2;	GO:0003824|catalytic activity; GO:0055114|oxidation-reduction process; GO:0016491|oxidoreductase activity; GO:0003674|molecular_function; GO:0008150|biological_process; GO:0008152|metabolic process;	UPstead	F7	SP	NA	NA	NA	NA	NA	Ophio5|5892
LOC105248147	Ophcf2|00177	0.96084	uncharacterized LOC105248147, transcript variant X3	PF00320|GATA zinc finger; PF00320|GATA zinc finger	GO:0003700|DNA-binding transcription factor activity; GO:0006355|regulation of transcription, DNA-templated; GO:0008270|zinc ion binding; GO:0043565|sequence-specific DNA binding	NA	NA	Camfl1|CFLO17080-PA	Cflo_N_g14499	carboxylesterase family protein	PF03650|MPC; PF00135|COesterase;	GO:0005575|cellular_component; GO:1901475|pyruvate transmembrane transport; GO:0005743|mitochondrial inner membrane; GO:1905039|carboxylic acid transmembrane transport; GO:0015711|organic anion transport; GO:0019866|organelle inner membrane; GO:0006811|ion transport; GO:0015849|organic acid transport; GO:0016020|membrane; GO:0044424|intracellular part; GO:0006848|pyruvate transport; GO:0034220|io…	NA	F13	SP	NA	NA	NA	MER033198 - cholinesterase (Homo sapiens) [S09.980]#S09X#; MER033235 - neuroligin 4, X-linked (Homo sapiens) [S09.988]#S09X#; MER033236 - neuroligin 4, Y-linked (Homo sapiens) [S09.989]#S09X#; MER034726 - carboxylesterase 2 (Mus musculus) [S09.997]#S09X#; MER077885 - carboxylesterase homologue {{Rattus norvegicus}} (Rattus norvegicus) [S09.954]#S09X#; MER034728 - 9030624L02RIK-like protein (Mus m…	NA	Ophio5|2033
LOC105248147	Ophcf2|00391	0.990156	uncharacterized LOC105248147, transcript variant X3	PF00320|GATA zinc finger; PF00320|GATA zinc finger	GO:0003700|DNA-binding transcription factor activity; GO:0006355|regulation of transcription, DNA-templated; GO:0008270|zinc ion binding; GO:0043565|sequence-specific DNA binding	NA	NA	Camfl1|CFLO17080-PA	Cflo_N_g14499	GMC oxidoreductase	PF00732|GMC_oxred_N; PF05199|GMC_oxred_C;	GO:0003824|catalytic activity; GO:0005488|binding; GO:0016614|oxidoreductase activity, acting on CH-OH group of donors; GO:1901265|nucleoside phosphate binding; GO:0048037|cofactor binding; GO:0097159|organic cyclic compound binding; GO:0055114|oxidation-reduction process; GO:0016491|oxidoreductase activity; GO:0003674|molecular_function; GO:0008150|biological_process; GO:0036094|small molecule b…	NA	F11	SP	NA	NA	NA	NA	NA	Ophio5|1913
LOC105248147	Ophcf2|06001	0.830514	uncharacterized LOC105248147, transcript variant X3	PF00320|GATA zinc finger; PF00320|GATA zinc finger	GO:0003700|DNA-binding transcription factor activity; GO:0006355|regulation of transcription, DNA-templated; GO:0008270|zinc ion binding; GO:0043565|sequence-specific DNA binding	NA	NA	Camfl1|CFLO17080-PA	Cflo_N_g14499	homoserine acetyltransferase family protein	PF04909|Amidohydro_2;	GO:0003824|catalytic activity; GO:0003674|molecular_function; GO:0016787|hydrolase activity;	DNstead	F11	SP	NA	NA	NA	MER044357 - homoserine acetyltransferase {{Saccharomyces cerevisiae}} (Saccharomyces cerevisiae) [S33.A41]#S33#;	NA	Ophio5|8627
LOC105248147	Ophcf2|01218	0.779789	uncharacterized LOC105248147, transcript variant X3	PF00320|GATA zinc finger; PF00320|GATA zinc finger	GO:0003700|DNA-binding transcription factor activity; GO:0006355|regulation of transcription, DNA-templated; GO:0008270|zinc ion binding; GO:0043565|sequence-specific DNA binding	NA	NA	Camfl1|CFLO17080-PA	Cflo_N_g14499	neutral ceramidase precursor	PF04734|Ceramidase_alk; PF17048|Ceramidse_alk_C;	NA	UPstead	F2	SP	NA	NA	NA	NA	NA	Ophio5|723
LOC105248147	Ophcf2|00545	0.891119	uncharacterized LOC105248147, transcript variant X3	PF00320|GATA zinc finger; PF00320|GATA zinc finger	GO:0003700|DNA-binding transcription factor activity; GO:0006355|regulation of transcription, DNA-templated; GO:0008270|zinc ion binding; GO:0043565|sequence-specific DNA binding	NA	NA	Camfl1|CFLO17080-PA	Cflo_N_g14499	Amine oxidase	PF13450|NAD_binding_8; PF01593|Amino_oxidase;	GO:0003824|catalytic activity; GO:0055114|oxidation-reduction process; GO:0016491|oxidoreductase activity; GO:0003674|molecular_function; GO:0008150|biological_process; GO:0008152|metabolic process;	UPstead	F2	SP	NA	NA	NA	NA	NA	Ophio5|7649
LOC105248147	Ophcf2|00050	0.990056	uncharacterized LOC105248147, transcript variant X3	PF00320|GATA zinc finger; PF00320|GATA zinc finger	GO:0003700|DNA-binding transcription factor activity; GO:0006355|regulation of transcription, DNA-templated; GO:0008270|zinc ion binding; GO:0043565|sequence-specific DNA binding	NA	NA	Camfl1|CFLO17080-PA	Cflo_N_g14499	glycoside hydrolase family 18 protein	PF00704|Glyco_hydro_18;	GO:0008150|biological_process; GO:0005975|carbohydrate metabolic process; GO:0071704|organic substance metabolic process; GO:0044238|primary metabolic process; GO:0008152|metabolic process;	DNstead	F11	SP	NA	NA	NA	NA	1;	Ophio5|2550
LOC105248147	Ophcf2|02994	0.539288	uncharacterized LOC105248147, transcript variant X3	PF00320|GATA zinc finger; PF00320|GATA zinc finger	GO:0003700|DNA-binding transcription factor activity; GO:0006355|regulation of transcription, DNA-templated; GO:0008270|zinc ion binding; GO:0043565|sequence-specific DNA binding	NA	NA	Camfl1|CFLO17080-PA	Cflo_N_g14499	L-ascorbate oxidase	PF07731|Cu-oxidase_2; PF07732|Cu-oxidase_3; PF00394|Cu-oxidase;	GO:0003824|catalytic activity; GO:0005488|binding; GO:0005507|copper ion binding; GO:0055114|oxidation-reduction process; GO:0046872|metal ion binding; GO:0003674|molecular_function; GO:0016491|oxidoreductase activity; GO:0008150|biological_process; GO:0043167|ion binding; GO:0043169|cation binding; GO:0046914|transition metal ion binding; GO:0008152|metabolic process;	NA	F1	SP	NA	NA	NA	NA	NA	Ophio5|7338
LOC105248147	Ophcf2|06719	0.673581	uncharacterized LOC105248147, transcript variant X3	PF00320|GATA zinc finger; PF00320|GATA zinc finger	GO:0003700|DNA-binding transcription factor activity; GO:0006355|regulation of transcription, DNA-templated; GO:0008270|zinc ion binding; GO:0043565|sequence-specific DNA binding	NA	NA	Camfl1|CFLO17080-PA	Cflo_N_g14499	related to beta-hexosaminidase precursor	PF00728|Glyco_hydro_20; PF14845|Glycohydro_20b2;	GO:0003824|catalytic activity; GO:0016787|hydrolase activity; GO:0004553|hydrolase activity, hydrolyzing O-glycosyl compounds; GO:0003674|molecular_function; GO:0008150|biological_process; GO:0005975|carbohydrate metabolic process; GO:0071704|organic substance metabolic process; GO:0044238|primary metabolic process; GO:0016798|hydrolase activity, acting on glycosyl bonds; GO:0008152|metabolic pro…	NA	F12	SP	NA	NA	NA	NA	1;	Ophio5|3678
LOC105248147	Ophcf2|01656	0.98091	uncharacterized LOC105248147, transcript variant X3	PF00320|GATA zinc finger; PF00320|GATA zinc finger	GO:0003700|DNA-binding transcription factor activity; GO:0006355|regulation of transcription, DNA-templated; GO:0008270|zinc ion binding; GO:0043565|sequence-specific DNA binding	NA	NA	Camfl1|CFLO17080-PA	Cflo_N_g14499	glycoside hydrolase family 43 protein	PF04616|Glyco_hydro_43;	GO:0003824|catalytic activity; GO:0016787|hydrolase activity; GO:0004553|hydrolase activity, hydrolyzing O-glycosyl compounds; GO:0003674|molecular_function; GO:0008150|biological_process; GO:0005975|carbohydrate metabolic process; GO:0071704|organic substance metabolic process; GO:0044238|primary metabolic process; GO:0016798|hydrolase activity, acting on glycosyl bonds; GO:0008152|metabolic pro…	UPstead	F2	SP	NA	NA	NA	NA	NA	Ophio5|2133
LOC105248147	Ophcf2|02493	0.821868	uncharacterized LOC105248147, transcript variant X3	PF00320|GATA zinc finger; PF00320|GATA zinc finger	GO:0003700|DNA-binding transcription factor activity; GO:0006355|regulation of transcription, DNA-templated; GO:0008270|zinc ion binding; GO:0043565|sequence-specific DNA binding	NA	NA	Camfl1|CFLO17080-PA	Cflo_N_g14499	L-ascorbate oxidase, fungi	PF07732|Cu-oxidase_3; PF07731|Cu-oxidase_2; PF00394|Cu-oxidase;	GO:0003824|catalytic activity; GO:0005488|binding; GO:0005507|copper ion binding; GO:0055114|oxidation-reduction process; GO:0046872|metal ion binding; GO:0003674|molecular_function; GO:0016491|oxidoreductase activity; GO:0008150|biological_process; GO:0043167|ion binding; GO:0043169|cation binding; GO:0046914|transition metal ion binding; GO:0008152|metabolic process;	NA	F3	SP	NA	NA	NA	NA	NA	Ophio5|8234
LOC105248147	Ophcf2|06962	0.649997	uncharacterized LOC105248147, transcript variant X3	PF00320|GATA zinc finger; PF00320|GATA zinc finger	GO:0003700|DNA-binding transcription factor activity; GO:0006355|regulation of transcription, DNA-templated; GO:0008270|zinc ion binding; GO:0043565|sequence-specific DNA binding	NA	NA	Camfl1|CFLO17080-PA	Cflo_N_g14499	cytochrome P450	PF00067|p450;	GO:0003824|catalytic activity; GO:0005506|iron ion binding; GO:0005488|binding; GO:0046906|tetrapyrrole binding; GO:0097159|organic cyclic compound binding; GO:0048037|cofactor binding; GO:0055114|oxidation-reduction process; GO:0046872|metal ion binding; GO:0003674|molecular_function; GO:0016705|oxidoreductase activity, acting on paired donors, with incorporation or reduction of molecular oxygen…	UPstead	F2	SP	NA	NA	NA	NA	NA	Ophio5|7801
LOC105248147	Ophcf2|04392	0.962891	uncharacterized LOC105248147, transcript variant X3	PF00320|GATA zinc finger; PF00320|GATA zinc finger	GO:0003700|DNA-binding transcription factor activity; GO:0006355|regulation of transcription, DNA-templated; GO:0008270|zinc ion binding; GO:0043565|sequence-specific DNA binding	NA	NA	Camfl1|CFLO17080-PA	Cflo_N_g14499	related to beta-hexosaminidase precursor	PF00728|Glyco_hydro_20; PF14845|Glycohydro_20b2;	GO:0003824|catalytic activity; GO:0016787|hydrolase activity; GO:0004553|hydrolase activity, hydrolyzing O-glycosyl compounds; GO:0003674|molecular_function; GO:0008150|biological_process; GO:0005975|carbohydrate metabolic process; GO:0071704|organic substance metabolic process; GO:0044238|primary metabolic process; GO:0016798|hydrolase activity, acting on glycosyl bonds; GO:0008152|metabolic pro…	UPstead	F3	SP	NA	NA	NA	NA	NA	Ophio5|5955
LOC105248147	Ophcf2|02747	0.938378	uncharacterized LOC105248147, transcript variant X3	PF00320|GATA zinc finger; PF00320|GATA zinc finger	GO:0003700|DNA-binding transcription factor activity; GO:0006355|regulation of transcription, DNA-templated; GO:0008270|zinc ion binding; GO:0043565|sequence-specific DNA binding	NA	NA	Camfl1|CFLO17080-PA	Cflo_N_g14499	GMC oxidoreductase	PF05199|GMC_oxred_C; PF00890|FAD_binding_2; PF00732|GMC_oxred_N;	GO:0003824|catalytic activity; GO:0005488|binding; GO:0016614|oxidoreductase activity, acting on CH-OH group of donors; GO:1901265|nucleoside phosphate binding; GO:0048037|cofactor binding; GO:0097159|organic cyclic compound binding; GO:0055114|oxidation-reduction process; GO:0016491|oxidoreductase activity; GO:0003674|molecular_function; GO:0008150|biological_process; GO:0036094|small molecule b…	UPstead	F2	SP	NA	NA	NA	NA	NA	Ophio5|937
LOC105248147	Ophcf2|06920	0.96818	uncharacterized LOC105248147, transcript variant X3	PF00320|GATA zinc finger; PF00320|GATA zinc finger	GO:0003700|DNA-binding transcription factor activity; GO:0006355|regulation of transcription, DNA-templated; GO:0008270|zinc ion binding; GO:0043565|sequence-specific DNA binding	NA	NA	Camfl1|CFLO17080-PA	Cflo_N_g14499	para-nitrobenzyl esterase	PF07859|Abhydrolase_3; PF00135|COesterase;	GO:0003824|catalytic activity; GO:0003674|molecular_function; GO:0016787|hydrolase activity;	UP	F2	SP	NA	NA	NA	MER037861 - BC026374 protein {{Mus musculus}} (Mus musculus) [S09.962]#S09X#; MER033235 - neuroligin 4, X-linked (Homo sapiens) [S09.988]#S09X#; MER033236 - neuroligin 4, Y-linked (Homo sapiens) [S09.989]#S09X#; MER034745 - 2210023G05RIK protein (Mus musculus) [S09.961]#S09X#; MER033198 - cholinesterase (Homo sapiens) [S09.980]#S09X#; MER033227 - bile salt-dependent lipase (Homo sapiens) [S09.985…	NA	Ophio5|2655
LOC105248147	Ophcf2|05548	0.843077	uncharacterized LOC105248147, transcript variant X3	PF00320|GATA zinc finger; PF00320|GATA zinc finger	GO:0003700|DNA-binding transcription factor activity; GO:0006355|regulation of transcription, DNA-templated; GO:0008270|zinc ion binding; GO:0043565|sequence-specific DNA binding	NA	NA	Camfl1|CFLO17080-PA	Cflo_N_g14499	putative sulphydryl oxidase protein	PF07992|Pyr_redox_2;	GO:0003824|catalytic activity; GO:0055114|oxidation-reduction process; GO:0016491|oxidoreductase activity; GO:0003674|molecular_function; GO:0008150|biological_process; GO:0008152|metabolic process;	UPstead	F3	SP	NA	NA	NA	NA	NA	Ophio5|7384
LOC105248147	Ophcf2|03021	0.823934	uncharacterized LOC105248147, transcript variant X3	PF00320|GATA zinc finger; PF00320|GATA zinc finger	GO:0003700|DNA-binding transcription factor activity; GO:0006355|regulation of transcription, DNA-templated; GO:0008270|zinc ion binding; GO:0043565|sequence-specific DNA binding	NA	NA	Camfl1|CFLO17080-PA	Cflo_N_g14499	multicopper oxidase	PF00394|Cu-oxidase; PF07732|Cu-oxidase_3;	GO:0005488|binding; GO:0005507|copper ion binding; GO:0055114|oxidation-reduction process; GO:0046872|metal ion binding; GO:0003674|molecular_function; GO:0008150|biological_process; GO:0043167|ion binding; GO:0043169|cation binding; GO:0046914|transition metal ion binding; GO:0008152|metabolic process;	NA	F2	SP	NA	NA	NA	NA	NA	Ophio5|2677
LOC105248147	Ophcf2|00012	0.649709	uncharacterized LOC105248147, transcript variant X3	PF00320|GATA zinc finger; PF00320|GATA zinc finger	GO:0003700|DNA-binding transcription factor activity; GO:0006355|regulation of transcription, DNA-templated; GO:0008270|zinc ion binding; GO:0043565|sequence-specific DNA binding	NA	NA	Camfl1|CFLO17080-PA	Cflo_N_g14499	peptidase S33, tripeptidyl-peptidase	PF00561|Abhydrolase_1; PF08386|Abhydrolase_4;	NA	NA	NA	SP	NA	NA	NA	MER000440 - tripeptidyl-peptidase B (Streptomyces lividans) [S33.006]#S33#; MER000441 - tripeptidyl-peptidase C (Streptomyces lividans) [S33.007]#S33#; MER000439 - tripeptidyl-peptidase A (Streptomyces lividans) [S33.002]#S33#;	NA	Ophio5|5996
LOC105248147	Ophcf2|00555	0.97711	uncharacterized LOC105248147, transcript variant X3	PF00320|GATA zinc finger; PF00320|GATA zinc finger	GO:0003700|DNA-binding transcription factor activity; GO:0006355|regulation of transcription, DNA-templated; GO:0008270|zinc ion binding; GO:0043565|sequence-specific DNA binding	NA	NA	Camfl1|CFLO17080-PA	Cflo_N_g14499	Vacuolar protease A	PF00026|Asp; PF14543|TAXi_N;	NA	UPstead	F2	SP	NA	NA	NA	MER052647 - saccharopepsin (Filobasidiella neoformans) [A01.018]#A01A#; MER000941 - saccharopepsin (Saccharomyces cerevisiae) [A01.018]#A01A#; MER171781 - subfamily A1A non-peptidase homologues (Branchiostoma floridae) [A01.UNA]#A01A#; MER022526 - cathepsin D (Anopheles gambiae) [A01.009]#A01A#; MER139806 - cathepsin D (Branchiostoma floridae) [A01.009]#A01A#; MER181532 - cathepsin D (Caligus cle…	NA	Ophio5|3486
LOC105248147	Ophcf2|07091	0.754573	uncharacterized LOC105248147, transcript variant X3	PF00320|GATA zinc finger; PF00320|GATA zinc finger	GO:0003700|DNA-binding transcription factor activity; GO:0006355|regulation of transcription, DNA-templated; GO:0008270|zinc ion binding; GO:0043565|sequence-specific DNA binding	NA	NA	Camfl1|CFLO17080-PA	Cflo_N_g14499	Alpha/beta hydrolase fold-1	PF00561|Abhydrolase_1; PF08386|Abhydrolase_4;	NA	NA	F13	SP	NA	NA	NA	MER000441 - tripeptidyl-peptidase C (Streptomyces lividans) [S33.007]#S33#; MER000440 - tripeptidyl-peptidase B (Streptomyces lividans) [S33.006]#S33#; MER000439 - tripeptidyl-peptidase A (Streptomyces lividans) [S33.002]#S33#;	NA	Ophio5|3563
LOC105248147	Ophcf2|01606	0.859652	uncharacterized LOC105248147, transcript variant X3	PF00320|GATA zinc finger; PF00320|GATA zinc finger	GO:0003700|DNA-binding transcription factor activity; GO:0006355|regulation of transcription, DNA-templated; GO:0008270|zinc ion binding; GO:0043565|sequence-specific DNA binding	NA	NA	Camfl1|CFLO17080-PA	Cflo_N_g14499	Alpha-galactosidase	PF16499|Melibiase_2; PF00652|Ricin_B_lectin; PF17801|Melibiase_C;	GO:0003824|catalytic activity; GO:0016787|hydrolase activity; GO:0004553|hydrolase activity, hydrolyzing O-glycosyl compounds; GO:0003674|molecular_function; GO:0008150|biological_process; GO:0005975|carbohydrate metabolic process; GO:0071704|organic substance metabolic process; GO:0044238|primary metabolic process; GO:0016798|hydrolase activity, acting on glycosyl bonds; GO:0008152|metabolic pro…	NA	F2	SP	NA	NA	NA	NA	NA	Ophio5|6817
LOC105248147	Ophcf2|00836	0.925735	uncharacterized LOC105248147, transcript variant X3	PF00320|GATA zinc finger; PF00320|GATA zinc finger	GO:0003700|DNA-binding transcription factor activity; GO:0006355|regulation of transcription, DNA-templated; GO:0008270|zinc ion binding; GO:0043565|sequence-specific DNA binding	NA	NA	Camfl1|CFLO17080-PA	Cflo_N_g14499	Carboxylic ester hydrolase	PF00135|COesterase;	NA	UPstead	F3	SP	NA	NA	NA	MER034745 - 2210023G05RIK protein (Mus musculus) [S09.961]#S09X#; MER034726 - carboxylesterase 2 (Mus musculus) [S09.997]#S09X#; MER034727 - carboxylesterase 6 {{Rattus norvegicus}} (Rattus norvegicus) [S09.953]#S09X#; MER077885 - carboxylesterase homologue {{Rattus norvegicus}} (Rattus norvegicus) [S09.954]#S09X#; MER034744 - putative carboxylesterase {{Rattus norvegicus}} (Rattus norvegicus) [S…	NA	Ophio5|7125
LOC105248147	Ophcf2|01940	0.631172	uncharacterized LOC105248147, transcript variant X3	PF00320|GATA zinc finger; PF00320|GATA zinc finger	GO:0003700|DNA-binding transcription factor activity; GO:0006355|regulation of transcription, DNA-templated; GO:0008270|zinc ion binding; GO:0043565|sequence-specific DNA binding	NA	NA	Camfl1|CFLO17080-PA	Cflo_N_g14499	chitinase 18-11	PF00704|Glyco_hydro_18;	GO:0008150|biological_process; GO:0005975|carbohydrate metabolic process; GO:0071704|organic substance metabolic process; GO:0044238|primary metabolic process; GO:0008152|metabolic process;	NA	F13	SP	NA	NA	NA	NA	NA	Ophio5|5919
LOC105248147	Ophcf2|05197	0.518637	uncharacterized LOC105248147, transcript variant X3	PF00320|GATA zinc finger; PF00320|GATA zinc finger	GO:0003700|DNA-binding transcription factor activity; GO:0006355|regulation of transcription, DNA-templated; GO:0008270|zinc ion binding; GO:0043565|sequence-specific DNA binding	NA	NA	Camfl1|CFLO17080-PA	Cflo_N_g14499	hypothetical protein CDD80_5097	NA	NA	UP	F1	SP	NA	NA	NA	NA	1;	Ophio5|8170
LOC105248147	Ophcf2|03053	0.808489	uncharacterized LOC105248147, transcript variant X3	PF00320|GATA zinc finger; PF00320|GATA zinc finger	GO:0003700|DNA-binding transcription factor activity; GO:0006355|regulation of transcription, DNA-templated; GO:0008270|zinc ion binding; GO:0043565|sequence-specific DNA binding	NA	NA	Camfl1|CFLO17080-PA	Cflo_N_g14499	cytochrome P450 6A1	PF00067|p450;	GO:0003824|catalytic activity; GO:0005506|iron ion binding; GO:0005488|binding; GO:0046906|tetrapyrrole binding; GO:0097159|organic cyclic compound binding; GO:0048037|cofactor binding; GO:0055114|oxidation-reduction process; GO:0046872|metal ion binding; GO:0003674|molecular_function; GO:0016705|oxidoreductase activity, acting on paired donors, with incorporation or reduction of molecular oxygen…	NA	NA	SP	NA	NA	NA	NA	1;	Ophio5|8342
LOC105248153	Ophcf2|00555	0.511949	ubiquitin thioesterase OTU1, transcript variant X2	PF02338|OTU-like cysteine protease	GO:0004843|thiol-dependent ubiquitin-specific protease activity; GO:0016579|protein deubiquitination; GO:0030433|ubiquitin-dependent ERAD pathway	NA	A11	Camfl1|CFLO20243-PA	Cflo_N_g8139	Vacuolar protease A	PF00026|Asp; PF14543|TAXi_N;	NA	UPstead	F2	SP	NA	NA	NA	MER052647 - saccharopepsin (Filobasidiella neoformans) [A01.018]#A01A#; MER000941 - saccharopepsin (Saccharomyces cerevisiae) [A01.018]#A01A#; MER171781 - subfamily A1A non-peptidase homologues (Branchiostoma floridae) [A01.UNA]#A01A#; MER022526 - cathepsin D (Anopheles gambiae) [A01.009]#A01A#; MER139806 - cathepsin D (Branchiostoma floridae) [A01.009]#A01A#; MER181532 - cathepsin D (Caligus cle…	NA	Ophio5|3486
LOC105248157	Ophcf2|04096	0.885309	transcription factor kayak, transcript variant X2	PF00170|bZIP transcription factor	GO:0003677|DNA binding; GO:0003700|DNA-binding transcription factor activity; GO:0006357|regulation of transcription by RNA polymerase II	NA	A4	Camfl1|CFLO20910-PA	Cflo_N_g4719	carboxylesterase domain-containing protein	PF07859|Abhydrolase_3; PF00135|COesterase;	GO:0003824|catalytic activity; GO:0003674|molecular_function; GO:0016787|hydrolase activity;	DNstead	F11	SP	NA	NA	NA	MER037861 - BC026374 protein {{Mus musculus}} (Mus musculus) [S09.962]#S09X#; MER033198 - cholinesterase (Homo sapiens) [S09.980]#S09X#; MER033241 - hypothetical protein flj33678 (Homo sapiens) [S09.960]#S09X#; MER033188 - acetylcholinesterase (Homo sapiens) [S09.979]#S09X#; MER078701 - carboxylesterase homologue {{Rattus norvegicus}} (Rattus norvegicus) [S09.955]#S09X#; MER034730 - carboxylester…	NA	Ophio5|3990
LOC105248157	Ophcf2|02493	0.690612	transcription factor kayak, transcript variant X2	PF00170|bZIP transcription factor	GO:0003677|DNA binding; GO:0003700|DNA-binding transcription factor activity; GO:0006357|regulation of transcription by RNA polymerase II	NA	A4	Camfl1|CFLO20910-PA	Cflo_N_g4719	L-ascorbate oxidase, fungi	PF07732|Cu-oxidase_3; PF07731|Cu-oxidase_2; PF00394|Cu-oxidase;	GO:0003824|catalytic activity; GO:0005488|binding; GO:0005507|copper ion binding; GO:0055114|oxidation-reduction process; GO:0046872|metal ion binding; GO:0003674|molecular_function; GO:0016491|oxidoreductase activity; GO:0008150|biological_process; GO:0043167|ion binding; GO:0043169|cation binding; GO:0046914|transition metal ion binding; GO:0008152|metabolic process;	NA	F3	SP	NA	NA	NA	NA	NA	Ophio5|8234
LOC105248157	Ophcf2|06920	0.847602	transcription factor kayak, transcript variant X2	PF00170|bZIP transcription factor	GO:0003677|DNA binding; GO:0003700|DNA-binding transcription factor activity; GO:0006357|regulation of transcription by RNA polymerase II	NA	A4	Camfl1|CFLO20910-PA	Cflo_N_g4719	para-nitrobenzyl esterase	PF07859|Abhydrolase_3; PF00135|COesterase;	GO:0003824|catalytic activity; GO:0003674|molecular_function; GO:0016787|hydrolase activity;	UP	F2	SP	NA	NA	NA	MER037861 - BC026374 protein {{Mus musculus}} (Mus musculus) [S09.962]#S09X#; MER033235 - neuroligin 4, X-linked (Homo sapiens) [S09.988]#S09X#; MER033236 - neuroligin 4, Y-linked (Homo sapiens) [S09.989]#S09X#; MER034745 - 2210023G05RIK protein (Mus musculus) [S09.961]#S09X#; MER033198 - cholinesterase (Homo sapiens) [S09.980]#S09X#; MER033227 - bile salt-dependent lipase (Homo sapiens) [S09.985…	NA	Ophio5|2655
LOC105248157	Ophcf2|01656	0.857773	transcription factor kayak, transcript variant X2	PF00170|bZIP transcription factor	GO:0003677|DNA binding; GO:0003700|DNA-binding transcription factor activity; GO:0006357|regulation of transcription by RNA polymerase II	NA	A4	Camfl1|CFLO20910-PA	Cflo_N_g4719	glycoside hydrolase family 43 protein	PF04616|Glyco_hydro_43;	GO:0003824|catalytic activity; GO:0016787|hydrolase activity; GO:0004553|hydrolase activity, hydrolyzing O-glycosyl compounds; GO:0003674|molecular_function; GO:0008150|biological_process; GO:0005975|carbohydrate metabolic process; GO:0071704|organic substance metabolic process; GO:0044238|primary metabolic process; GO:0016798|hydrolase activity, acting on glycosyl bonds; GO:0008152|metabolic pro…	UPstead	F2	SP	NA	NA	NA	NA	NA	Ophio5|2133
LOC105248157	Ophcf2|02747	0.754946	transcription factor kayak, transcript variant X2	PF00170|bZIP transcription factor	GO:0003677|DNA binding; GO:0003700|DNA-binding transcription factor activity; GO:0006357|regulation of transcription by RNA polymerase II	NA	A4	Camfl1|CFLO20910-PA	Cflo_N_g4719	GMC oxidoreductase	PF05199|GMC_oxred_C; PF00890|FAD_binding_2; PF00732|GMC_oxred_N;	GO:0003824|catalytic activity; GO:0005488|binding; GO:0016614|oxidoreductase activity, acting on CH-OH group of donors; GO:1901265|nucleoside phosphate binding; GO:0048037|cofactor binding; GO:0097159|organic cyclic compound binding; GO:0055114|oxidation-reduction process; GO:0016491|oxidoreductase activity; GO:0003674|molecular_function; GO:0008150|biological_process; GO:0036094|small molecule b…	UPstead	F2	SP	NA	NA	NA	NA	NA	Ophio5|937
LOC105248157	Ophcf2|00050	0.938479	transcription factor kayak, transcript variant X2	PF00170|bZIP transcription factor	GO:0003677|DNA binding; GO:0003700|DNA-binding transcription factor activity; GO:0006357|regulation of transcription by RNA polymerase II	NA	A4	Camfl1|CFLO20910-PA	Cflo_N_g4719	glycoside hydrolase family 18 protein	PF00704|Glyco_hydro_18;	GO:0008150|biological_process; GO:0005975|carbohydrate metabolic process; GO:0071704|organic substance metabolic process; GO:0044238|primary metabolic process; GO:0008152|metabolic process;	DNstead	F11	SP	NA	NA	NA	NA	1;	Ophio5|2550
LOC105248157	Ophcf2|00391	0.619933	transcription factor kayak, transcript variant X2	PF00170|bZIP transcription factor	GO:0003677|DNA binding; GO:0003700|DNA-binding transcription factor activity; GO:0006357|regulation of transcription by RNA polymerase II	NA	A4	Camfl1|CFLO20910-PA	Cflo_N_g4719	GMC oxidoreductase	PF00732|GMC_oxred_N; PF05199|GMC_oxred_C;	GO:0003824|catalytic activity; GO:0005488|binding; GO:0016614|oxidoreductase activity, acting on CH-OH group of donors; GO:1901265|nucleoside phosphate binding; GO:0048037|cofactor binding; GO:0097159|organic cyclic compound binding; GO:0055114|oxidation-reduction process; GO:0016491|oxidoreductase activity; GO:0003674|molecular_function; GO:0008150|biological_process; GO:0036094|small molecule b…	NA	F11	SP	NA	NA	NA	NA	NA	Ophio5|1913
LOC105248157	Ophcf2|00545	0.594612	transcription factor kayak, transcript variant X2	PF00170|bZIP transcription factor	GO:0003677|DNA binding; GO:0003700|DNA-binding transcription factor activity; GO:0006357|regulation of transcription by RNA polymerase II	NA	A4	Camfl1|CFLO20910-PA	Cflo_N_g4719	Amine oxidase	PF13450|NAD_binding_8; PF01593|Amino_oxidase;	GO:0003824|catalytic activity; GO:0055114|oxidation-reduction process; GO:0016491|oxidoreductase activity; GO:0003674|molecular_function; GO:0008150|biological_process; GO:0008152|metabolic process;	UPstead	F2	SP	NA	NA	NA	NA	NA	Ophio5|7649
LOC105248157	Ophcf2|04817	0.794557	transcription factor kayak, transcript variant X2	PF00170|bZIP transcription factor	GO:0003677|DNA binding; GO:0003700|DNA-binding transcription factor activity; GO:0006357|regulation of transcription by RNA polymerase II	NA	A4	Camfl1|CFLO20910-PA	Cflo_N_g4719	amine oxidase	PF01266|DAO; PF00890|FAD_binding_2; PF01494|FAD_binding_3; PF13450|NAD_binding_8; PF01593|Amino_oxidase;	GO:0003824|catalytic activity; GO:0005488|binding; GO:1901265|nucleoside phosphate binding; GO:0097159|organic cyclic compound binding; GO:0055114|oxidation-reduction process; GO:0048037|cofactor binding; GO:0016491|oxidoreductase activity; GO:0003674|molecular_function; GO:0008150|biological_process; GO:0036094|small molecule binding; GO:0050662|coenzyme binding; GO:0043167|ion binding; GO:00506…	NA	NA	SP	NA	NA	NA	NA	NA	Ophio5|2829
LOC105248157	Ophcf2|00836	0.90239	transcription factor kayak, transcript variant X2	PF00170|bZIP transcription factor	GO:0003677|DNA binding; GO:0003700|DNA-binding transcription factor activity; GO:0006357|regulation of transcription by RNA polymerase II	NA	A4	Camfl1|CFLO20910-PA	Cflo_N_g4719	Carboxylic ester hydrolase	PF00135|COesterase;	NA	UPstead	F3	SP	NA	NA	NA	MER034745 - 2210023G05RIK protein (Mus musculus) [S09.961]#S09X#; MER034726 - carboxylesterase 2 (Mus musculus) [S09.997]#S09X#; MER034727 - carboxylesterase 6 {{Rattus norvegicus}} (Rattus norvegicus) [S09.953]#S09X#; MER077885 - carboxylesterase homologue {{Rattus norvegicus}} (Rattus norvegicus) [S09.954]#S09X#; MER034744 - putative carboxylesterase {{Rattus norvegicus}} (Rattus norvegicus) [S…	NA	Ophio5|7125
LOC105248157	Ophcf2|01940	0.695026	transcription factor kayak, transcript variant X2	PF00170|bZIP transcription factor	GO:0003677|DNA binding; GO:0003700|DNA-binding transcription factor activity; GO:0006357|regulation of transcription by RNA polymerase II	NA	A4	Camfl1|CFLO20910-PA	Cflo_N_g4719	chitinase 18-11	PF00704|Glyco_hydro_18;	GO:0008150|biological_process; GO:0005975|carbohydrate metabolic process; GO:0071704|organic substance metabolic process; GO:0044238|primary metabolic process; GO:0008152|metabolic process;	NA	F13	SP	NA	NA	NA	NA	NA	Ophio5|5919
LOC105248157	Ophcf2|00177	0.772907	transcription factor kayak, transcript variant X2	PF00170|bZIP transcription factor	GO:0003677|DNA binding; GO:0003700|DNA-binding transcription factor activity; GO:0006357|regulation of transcription by RNA polymerase II	NA	A4	Camfl1|CFLO20910-PA	Cflo_N_g4719	carboxylesterase family protein	PF03650|MPC; PF00135|COesterase;	GO:0005575|cellular_component; GO:1901475|pyruvate transmembrane transport; GO:0005743|mitochondrial inner membrane; GO:1905039|carboxylic acid transmembrane transport; GO:0015711|organic anion transport; GO:0019866|organelle inner membrane; GO:0006811|ion transport; GO:0015849|organic acid transport; GO:0016020|membrane; GO:0044424|intracellular part; GO:0006848|pyruvate transport; GO:0034220|io…	NA	F13	SP	NA	NA	NA	MER033198 - cholinesterase (Homo sapiens) [S09.980]#S09X#; MER033235 - neuroligin 4, X-linked (Homo sapiens) [S09.988]#S09X#; MER033236 - neuroligin 4, Y-linked (Homo sapiens) [S09.989]#S09X#; MER034726 - carboxylesterase 2 (Mus musculus) [S09.997]#S09X#; MER077885 - carboxylesterase homologue {{Rattus norvegicus}} (Rattus norvegicus) [S09.954]#S09X#; MER034728 - 9030624L02RIK-like protein (Mus m…	NA	Ophio5|2033
LOC105248157	Ophcf2|05696	0.512514	transcription factor kayak, transcript variant X2	PF00170|bZIP transcription factor	GO:0003677|DNA binding; GO:0003700|DNA-binding transcription factor activity; GO:0006357|regulation of transcription by RNA polymerase II	NA	A4	Camfl1|CFLO20910-PA	Cflo_N_g4719	FAD dependent oxidoreductase	PF13450|NAD_binding_8; PF12831|FAD_oxidored; PF01593|Amino_oxidase; PF00890|FAD_binding_2;	GO:0003824|catalytic activity; GO:0055114|oxidation-reduction process; GO:0016491|oxidoreductase activity; GO:0003674|molecular_function; GO:0008150|biological_process; GO:0008152|metabolic process;	UPstead	F7	SP	NA	NA	NA	NA	NA	Ophio5|5892
LOC105248157	Ophcf2|05548	0.814917	transcription factor kayak, transcript variant X2	PF00170|bZIP transcription factor	GO:0003677|DNA binding; GO:0003700|DNA-binding transcription factor activity; GO:0006357|regulation of transcription by RNA polymerase II	NA	A4	Camfl1|CFLO20910-PA	Cflo_N_g4719	putative sulphydryl oxidase protein	PF07992|Pyr_redox_2;	GO:0003824|catalytic activity; GO:0055114|oxidation-reduction process; GO:0016491|oxidoreductase activity; GO:0003674|molecular_function; GO:0008150|biological_process; GO:0008152|metabolic process;	UPstead	F3	SP	NA	NA	NA	NA	NA	Ophio5|7384
LOC105248158	Ophcf2|02728	0.976529	kinesin heavy chain, transcript variant X1	PF00225|Kinesin motor domain	GO:0003777|microtubule motor activity; GO:0005524|ATP binding; GO:0007018|microtubule-based movement; GO:0008017|microtubule binding	NA	A12	Camfl1|CFLO20247-PA	Cflo_N_g8143	six-bladed beta-propeller	NA	NA	NA	NA	SP	NA	NA	NA	NA	1;	Ophio5|1811
LOC105248158	Ophcf2|04879	0.713177	kinesin heavy chain, transcript variant X1	PF00225|Kinesin motor domain	GO:0003777|microtubule motor activity; GO:0005524|ATP binding; GO:0007018|microtubule-based movement; GO:0008017|microtubule binding	NA	A12	Camfl1|CFLO20247-PA	Cflo_N_g8143	hypothetical protein CDD80_5194	NA	NA	UP	F2	SP	Small secreted protein;	NA	NA	NA	NA	NA
LOC105248158	Ophcf2|04180	0.874579	kinesin heavy chain, transcript variant X1	PF00225|Kinesin motor domain	GO:0003777|microtubule motor activity; GO:0005524|ATP binding; GO:0007018|microtubule-based movement; GO:0008017|microtubule binding	NA	A12	Camfl1|CFLO20247-PA	Cflo_N_g8143	NHL repeat-containing protein	NA	NA	DNstead	F11	SP	NA	NA	NA	NA	NA	Ophio5|2182
LOC105248158	Ophcf2|00507	0.905809	kinesin heavy chain, transcript variant X1	PF00225|Kinesin motor domain	GO:0003777|microtubule motor activity; GO:0005524|ATP binding; GO:0007018|microtubule-based movement; GO:0008017|microtubule binding	NA	A12	Camfl1|CFLO20247-PA	Cflo_N_g8143	hypothetical protein CDD80_6215	NA	NA	UP	F1	SP	Small secreted protein;	NA	NA	NA	NA	Ophio5|4193
LOC105248158	Ophcf2|02434	0.626598	kinesin heavy chain, transcript variant X1	PF00225|Kinesin motor domain	GO:0003777|microtubule motor activity; GO:0005524|ATP binding; GO:0007018|microtubule-based movement; GO:0008017|microtubule binding	NA	A12	Camfl1|CFLO20247-PA	Cflo_N_g8143	CAS1 appressorium specific protein	PF11327|Egh16-like;	NA	NA	NA	SP	NA	NA	NA	NA	NA	Ophio5|7534
LOC105248158	Ophcf2|01297	0.824231	kinesin heavy chain, transcript variant X1	PF00225|Kinesin motor domain	GO:0003777|microtubule motor activity; GO:0005524|ATP binding; GO:0007018|microtubule-based movement; GO:0008017|microtubule binding	NA	A12	Camfl1|CFLO20247-PA	Cflo_N_g8143	IDI-2 precursor	NA	NA	UPstead	F2	SP	Small secreted protein;	NA	NA	NA	NA	Ophio5|5539
LOC105248158	Ophcf2|01998	0.973838	kinesin heavy chain, transcript variant X1	PF00225|Kinesin motor domain	GO:0003777|microtubule motor activity; GO:0005524|ATP binding; GO:0007018|microtubule-based movement; GO:0008017|microtubule binding	NA	A12	Camfl1|CFLO20247-PA	Cflo_N_g8143	---NA---	NA	NA	NA	F3	SP	Small secreted protein;	NA	NA	NA	NA	NA
LOC105248158	Ophcf2|03500	0.742963	kinesin heavy chain, transcript variant X1	PF00225|Kinesin motor domain	GO:0003777|microtubule motor activity; GO:0005524|ATP binding; GO:0007018|microtubule-based movement; GO:0008017|microtubule binding	NA	A12	Camfl1|CFLO20247-PA	Cflo_N_g8143	methylitaconate delta2-delta3-isomerase	PF00190|Cupin_1;	GO:0045735|nutrient reservoir activity; GO:0003674|molecular_function;	DNstead	F11	SP	Small secreted protein;	NA	NA	NA	NA	Ophio5|1798
LOC105248158	Ophcf2|07027	0.924907	kinesin heavy chain, transcript variant X1	PF00225|Kinesin motor domain	GO:0003777|microtubule motor activity; GO:0005524|ATP binding; GO:0007018|microtubule-based movement; GO:0008017|microtubule binding	NA	A12	Camfl1|CFLO20247-PA	Cflo_N_g8143	hypothetical protein CDD80_7441	NA	NA	NA	F11	SP	Small secreted protein;	NA	NA	NA	1;	NA
LOC105248158	Ophcf2|01656	0.733269	kinesin heavy chain, transcript variant X1	PF00225|Kinesin motor domain	GO:0003777|microtubule motor activity; GO:0005524|ATP binding; GO:0007018|microtubule-based movement; GO:0008017|microtubule binding	NA	A12	Camfl1|CFLO20247-PA	Cflo_N_g8143	glycoside hydrolase family 43 protein	PF04616|Glyco_hydro_43;	GO:0003824|catalytic activity; GO:0016787|hydrolase activity; GO:0004553|hydrolase activity, hydrolyzing O-glycosyl compounds; GO:0003674|molecular_function; GO:0008150|biological_process; GO:0005975|carbohydrate metabolic process; GO:0071704|organic substance metabolic process; GO:0044238|primary metabolic process; GO:0016798|hydrolase activity, acting on glycosyl bonds; GO:0008152|metabolic pro…	UPstead	F2	SP	NA	NA	NA	NA	NA	Ophio5|2133
LOC105248161	Ophcf2|03720	0.962705	dual specificity protein phosphatase 3, transcript variant X2	PF00782|Dual specificity phosphatase, catalytic domain	GO:0008138|protein tyrosine/serine/threonine phosphatase activity; GO:0016311|dephosphorylation	DNstead	A21	Camfl1|CFLO20238-PA	Cflo_N_g8145	protein-tyrosine phosphatase	NA	NA	UPstead	F2	SP	NA	NA	NA	NA	NA	Ophio5|3407
LOC105248161	Ophcf2|03496	0.947727	dual specificity protein phosphatase 3, transcript variant X2	PF00782|Dual specificity phosphatase, catalytic domain	GO:0008138|protein tyrosine/serine/threonine phosphatase activity; GO:0016311|dephosphorylation	DNstead	A21	Camfl1|CFLO20238-PA	Cflo_N_g8145	protein-tyrosine phosphatase	NA	NA	NA	F11	SP	Small secreted protein;	NA	NA	NA	1;	Ophio5|2414
LOC105248161	Ophcf2|02721	0.542958	dual specificity protein phosphatase 3, transcript variant X2	PF00782|Dual specificity phosphatase, catalytic domain	GO:0008138|protein tyrosine/serine/threonine phosphatase activity; GO:0016311|dephosphorylation	DNstead	A21	Camfl1|CFLO20238-PA	Cflo_N_g8145	Serine/threonine-protein kinase srk1	PF07714|Pkinase_Tyr; PF00069|Pkinase;	GO:0035639|purine ribonucleoside triphosphate binding; GO:0006464|cellular protein modification process; GO:0097159|organic cyclic compound binding; GO:0003674|molecular_function; GO:0016772|transferase activity, transferring phosphorus-containing groups; GO:0032553|ribonucleotide binding; GO:0071704|organic substance metabolic process; GO:0009987|cellular process; GO:0016301|kinase activity; GO:…	NA	F9	SP	NA	NA	NA	NA	NA	Ophio5|1822
LOC105248165	Ophcf2|02728	0.657919	protein I'm not dead yet-like	PF00939|Sodium:sulfate symporter transmembrane region	GO:0016020|membrane; GO:0022857|transmembrane transporter activity; GO:0055085|transmembrane transport	NA	NA	NA	Cflo_N_g227	six-bladed beta-propeller	NA	NA	NA	NA	SP	NA	NA	NA	NA	1;	Ophio5|1811
LOC105248165	Ophcf2|07305	0.662158	protein I'm not dead yet-like	PF00939|Sodium:sulfate symporter transmembrane region	GO:0016020|membrane; GO:0022857|transmembrane transporter activity; GO:0055085|transmembrane transport	NA	NA	NA	Cflo_N_g227	hypothetical protein CDD80_4456	NA	NA	NA	F1	SP	Small secreted protein;	NA	NA	NA	NA	Ophio5|883
LOC105248165	Ophcf2|03140	0.697091	protein I'm not dead yet-like	PF00939|Sodium:sulfate symporter transmembrane region	GO:0016020|membrane; GO:0022857|transmembrane transporter activity; GO:0055085|transmembrane transport	NA	NA	NA	Cflo_N_g227	CND01770-like protein	NA	NA	NA	F2	SP	Small secreted protein;	NA	NA	NA	NA	Ophio5|4932
LOC105248196	Ophcf2|00177	0.979809	fork head domain transcription factor slp2	PF00250|Forkhead domain	GO:0003700|DNA-binding transcription factor activity; GO:0006355|regulation of transcription, DNA-templated; GO:0043565|sequence-specific DNA binding	NA	A15	Camfl1|CFLO21764-PA	Cflo_N_g1020	carboxylesterase family protein	PF03650|MPC; PF00135|COesterase;	GO:0005575|cellular_component; GO:1901475|pyruvate transmembrane transport; GO:0005743|mitochondrial inner membrane; GO:1905039|carboxylic acid transmembrane transport; GO:0015711|organic anion transport; GO:0019866|organelle inner membrane; GO:0006811|ion transport; GO:0015849|organic acid transport; GO:0016020|membrane; GO:0044424|intracellular part; GO:0006848|pyruvate transport; GO:0034220|io…	NA	F13	SP	NA	NA	NA	MER033198 - cholinesterase (Homo sapiens) [S09.980]#S09X#; MER033235 - neuroligin 4, X-linked (Homo sapiens) [S09.988]#S09X#; MER033236 - neuroligin 4, Y-linked (Homo sapiens) [S09.989]#S09X#; MER034726 - carboxylesterase 2 (Mus musculus) [S09.997]#S09X#; MER077885 - carboxylesterase homologue {{Rattus norvegicus}} (Rattus norvegicus) [S09.954]#S09X#; MER034728 - 9030624L02RIK-like protein (Mus m…	NA	Ophio5|2033
LOC105248196	Ophcf2|05551	0.607398	fork head domain transcription factor slp2	PF00250|Forkhead domain	GO:0003700|DNA-binding transcription factor activity; GO:0006355|regulation of transcription, DNA-templated; GO:0043565|sequence-specific DNA binding	NA	A15	Camfl1|CFLO21764-PA	Cflo_N_g1020	---NA---	NA	NA	NA	F13	SP	NA	NA	NA	NA	NA	NA
LOC105248196	Ophcf2|05696	0.553773	fork head domain transcription factor slp2	PF00250|Forkhead domain	GO:0003700|DNA-binding transcription factor activity; GO:0006355|regulation of transcription, DNA-templated; GO:0043565|sequence-specific DNA binding	NA	A15	Camfl1|CFLO21764-PA	Cflo_N_g1020	FAD dependent oxidoreductase	PF13450|NAD_binding_8; PF12831|FAD_oxidored; PF01593|Amino_oxidase; PF00890|FAD_binding_2;	GO:0003824|catalytic activity; GO:0055114|oxidation-reduction process; GO:0016491|oxidoreductase activity; GO:0003674|molecular_function; GO:0008150|biological_process; GO:0008152|metabolic process;	UPstead	F7	SP	NA	NA	NA	NA	NA	Ophio5|5892
LOC105248196	Ophcf2|01082	0.570207	fork head domain transcription factor slp2	PF00250|Forkhead domain	GO:0003700|DNA-binding transcription factor activity; GO:0006355|regulation of transcription, DNA-templated; GO:0043565|sequence-specific DNA binding	NA	A15	Camfl1|CFLO21764-PA	Cflo_N_g1020	hypothetical protein CDD80_3190	NA	NA	UP	F2	SP	Small secreted protein;	NA	NA	NA	NA	Ophio5|1361
LOC105248196	Ophcf2|05548	0.979911	fork head domain transcription factor slp2	PF00250|Forkhead domain	GO:0003700|DNA-binding transcription factor activity; GO:0006355|regulation of transcription, DNA-templated; GO:0043565|sequence-specific DNA binding	NA	A15	Camfl1|CFLO21764-PA	Cflo_N_g1020	putative sulphydryl oxidase protein	PF07992|Pyr_redox_2;	GO:0003824|catalytic activity; GO:0055114|oxidation-reduction process; GO:0016491|oxidoreductase activity; GO:0003674|molecular_function; GO:0008150|biological_process; GO:0008152|metabolic process;	UPstead	F3	SP	NA	NA	NA	NA	NA	Ophio5|7384
LOC105248196	Ophcf2|00545	0.950166	fork head domain transcription factor slp2	PF00250|Forkhead domain	GO:0003700|DNA-binding transcription factor activity; GO:0006355|regulation of transcription, DNA-templated; GO:0043565|sequence-specific DNA binding	NA	A15	Camfl1|CFLO21764-PA	Cflo_N_g1020	Amine oxidase	PF13450|NAD_binding_8; PF01593|Amino_oxidase;	GO:0003824|catalytic activity; GO:0055114|oxidation-reduction process; GO:0016491|oxidoreductase activity; GO:0003674|molecular_function; GO:0008150|biological_process; GO:0008152|metabolic process;	UPstead	F2	SP	NA	NA	NA	NA	NA	Ophio5|7649
LOC105248196	Ophcf2|04096	0.981083	fork head domain transcription factor slp2	PF00250|Forkhead domain	GO:0003700|DNA-binding transcription factor activity; GO:0006355|regulation of transcription, DNA-templated; GO:0043565|sequence-specific DNA binding	NA	A15	Camfl1|CFLO21764-PA	Cflo_N_g1020	carboxylesterase domain-containing protein	PF07859|Abhydrolase_3; PF00135|COesterase;	GO:0003824|catalytic activity; GO:0003674|molecular_function; GO:0016787|hydrolase activity;	DNstead	F11	SP	NA	NA	NA	MER037861 - BC026374 protein {{Mus musculus}} (Mus musculus) [S09.962]#S09X#; MER033198 - cholinesterase (Homo sapiens) [S09.980]#S09X#; MER033241 - hypothetical protein flj33678 (Homo sapiens) [S09.960]#S09X#; MER033188 - acetylcholinesterase (Homo sapiens) [S09.979]#S09X#; MER078701 - carboxylesterase homologue {{Rattus norvegicus}} (Rattus norvegicus) [S09.955]#S09X#; MER034730 - carboxylester…	NA	Ophio5|3990
LOC105248196	Ophcf2|06920	0.947226	fork head domain transcription factor slp2	PF00250|Forkhead domain	GO:0003700|DNA-binding transcription factor activity; GO:0006355|regulation of transcription, DNA-templated; GO:0043565|sequence-specific DNA binding	NA	A15	Camfl1|CFLO21764-PA	Cflo_N_g1020	para-nitrobenzyl esterase	PF07859|Abhydrolase_3; PF00135|COesterase;	GO:0003824|catalytic activity; GO:0003674|molecular_function; GO:0016787|hydrolase activity;	UP	F2	SP	NA	NA	NA	MER037861 - BC026374 protein {{Mus musculus}} (Mus musculus) [S09.962]#S09X#; MER033235 - neuroligin 4, X-linked (Homo sapiens) [S09.988]#S09X#; MER033236 - neuroligin 4, Y-linked (Homo sapiens) [S09.989]#S09X#; MER034745 - 2210023G05RIK protein (Mus musculus) [S09.961]#S09X#; MER033198 - cholinesterase (Homo sapiens) [S09.980]#S09X#; MER033227 - bile salt-dependent lipase (Homo sapiens) [S09.985…	NA	Ophio5|2655
LOC105248196	Ophcf2|07026	0.678561	fork head domain transcription factor slp2	PF00250|Forkhead domain	GO:0003700|DNA-binding transcription factor activity; GO:0006355|regulation of transcription, DNA-templated; GO:0043565|sequence-specific DNA binding	NA	A15	Camfl1|CFLO21764-PA	Cflo_N_g1020	hypothetical protein CDD80_5946	NA	NA	NA	NA	SP	NA	NA	NA	NA	NA	Ophio5|6698
LOC105248196	Ophcf2|00836	0.930283	fork head domain transcription factor slp2	PF00250|Forkhead domain	GO:0003700|DNA-binding transcription factor activity; GO:0006355|regulation of transcription, DNA-templated; GO:0043565|sequence-specific DNA binding	NA	A15	Camfl1|CFLO21764-PA	Cflo_N_g1020	Carboxylic ester hydrolase	PF00135|COesterase;	NA	UPstead	F3	SP	NA	NA	NA	MER034745 - 2210023G05RIK protein (Mus musculus) [S09.961]#S09X#; MER034726 - carboxylesterase 2 (Mus musculus) [S09.997]#S09X#; MER034727 - carboxylesterase 6 {{Rattus norvegicus}} (Rattus norvegicus) [S09.953]#S09X#; MER077885 - carboxylesterase homologue {{Rattus norvegicus}} (Rattus norvegicus) [S09.954]#S09X#; MER034744 - putative carboxylesterase {{Rattus norvegicus}} (Rattus norvegicus) [S…	NA	Ophio5|7125
LOC105248196	Ophcf2|04817	0.866571	fork head domain transcription factor slp2	PF00250|Forkhead domain	GO:0003700|DNA-binding transcription factor activity; GO:0006355|regulation of transcription, DNA-templated; GO:0043565|sequence-specific DNA binding	NA	A15	Camfl1|CFLO21764-PA	Cflo_N_g1020	amine oxidase	PF01266|DAO; PF00890|FAD_binding_2; PF01494|FAD_binding_3; PF13450|NAD_binding_8; PF01593|Amino_oxidase;	GO:0003824|catalytic activity; GO:0005488|binding; GO:1901265|nucleoside phosphate binding; GO:0097159|organic cyclic compound binding; GO:0055114|oxidation-reduction process; GO:0048037|cofactor binding; GO:0016491|oxidoreductase activity; GO:0003674|molecular_function; GO:0008150|biological_process; GO:0036094|small molecule binding; GO:0050662|coenzyme binding; GO:0043167|ion binding; GO:00506…	NA	NA	SP	NA	NA	NA	NA	NA	Ophio5|2829
[truncated: 19,966 more rows]

## Sheet: Ocf.proteins
gene	organism	BLAST	PFAM	GO	signalp	SSP	TF	secondary_metabolism	MEROPS	TMHMM	extracellular_ophio	PFAM_ID	GO_ID	DEG	WGCNA
[truncated: 398 more rows]

[truncated: 9 more sheets: Cflo.proteins, Ocf.UpSec-Secretome Enrich, Cflo.UpSec-Proteome Enrich, Ocf.Sec-Secretome Enrich, Cflo.Sec-Secretome Enrich, Homologous PPIs, Ocf unique enrich, +- homPPIs, Cflo unqiue enrich, +- homPPIs, Ophio_GeneIDs]
