# Supplementary material for: Using machine learning to predict protein–protein interactions between a zombie ant fungus and its carpenter ant host
Source: Sci Rep. 2023 Aug 24;13:13821. doi: 10.1038/s41598-023-40764-8 (PMC10449854; doi:10.1038/s41598-023-40764-8)
Supplement: Supplementary file 4 — Supplementary Information 4. [file 41598_2023_40764_MOESM4_ESM.xlsx]

## Sheet: Tab key
Tab name	Decription
Ocf. No shared PPIs	Enrichment results for Ophiocordyceps PPI proteins after aspecific PPI filter
Ocf. No shared host proteins	Enrichment results for Ophiocordyceps PPI proteins after aspecific host protein filter
Cflo. No shared PPIs	Enrichment results for Camponotus PPI proteins after aspecific PPI filter
Cflo. No shared host proteins	Enrichment results for Camponotus PPI proteins after aspecific host protein filter
Cflo. Compare PPI	Comparison of original enrichment results and those in tab "Cflo. No shared PPIs"
Cflo. Compare host proteins	Comparison of original enrichment results and those in tab "Cflo. No shared host proteins"
Cordy only	Enrichment results for both Ophiocordyceps and Camponotus, by filtering using PPIs or host proteins shared with C. bassiana (irrespective of overlap with the other alternative fungi tested)

## Sheet: Ocf. No shared PPIs
GO	annot_term	annot_desc	adj_pVal	sam_freq	back_freq	n_annot_bg	gene_name
1	GO:0003824	catalytic activity	0.04688	0.288	0.189	111	Ophcf2|00219, Ophcf2|00504, Ophcf2|00545, Ophcf2|00691, Ophcf2|01031, Ophcf2|01394, Ophcf2|01612, Ophcf2|01656, Ophcf2|02174, Ophcf2|02423, Ophcf2|02521, Ophcf2|02747, Ophcf2|02828, Ophcf2|02987, Ophcf2|03013, Ophcf2|03180, Ophcf2|03466, Ophcf2|03797, Ophcf2|04392, Ophcf2|04603, Ophcf2|04833, Ophcf2|04877, Ophcf2|05146, Ophcf2|05386, Ophcf2|05548, Ophcf2|05667, Ophcf2|05696, Ophcf2|05748, Ophcf2|…
PFAM	annot_term	annot_desc	adj_pVal	sam_freq	back_freq	n_annot_bg	gene_name
1	PF00082	Peptidase_S8	0.01616	0.066	0.025	10	Ophcf2|00691, Ophcf2|01394, Ophcf2|01612, Ophcf2|05924, Ophcf2|06941
WGCNA	annot_term	annot_desc	adj_pVal	sam_freq	back_freq	n_annot_bg	gene_name
1	F2	no_desc	0	0.464	0.238	138	Ophcf2|00217, Ophcf2|00218, Ophcf2|00545, Ophcf2|00555, Ophcf2|00923, Ophcf2|01031, Ophcf2|01082, Ophcf2|01091, Ophcf2|01218, Ophcf2|01289, Ophcf2|01297, Ophcf2|01319, Ophcf2|01392, Ophcf2|01612, Ophcf2|01656, Ophcf2|02093, Ophcf2|02359, Ophcf2|02421, Ophcf2|02423, Ophcf2|02474, Ophcf2|02494, Ophcf2|02510, Ophcf2|02618, Ophcf2|02747, Ophcf2|02828, Ophcf2|02987, Ophcf2|03013, Ophcf2|03136, Ophcf2|…
2	F3	no_desc	0	0.32	0.159	92	Ophcf2|00095, Ophcf2|00219, Ophcf2|00504, Ophcf2|00553, Ophcf2|00691, Ophcf2|00836, Ophcf2|01995, Ophcf2|02004, Ophcf2|02214, Ophcf2|02365, Ophcf2|02416, Ophcf2|02655, Ophcf2|02939, Ophcf2|03180, Ophcf2|03797, Ophcf2|04356, Ophcf2|04392, Ophcf2|04461, Ophcf2|04589, Ophcf2|04603, Ophcf2|04968, Ophcf2|05146, Ophcf2|05155, Ophcf2|05386, Ophcf2|05511, Ophcf2|05548, Ophcf2|05667, Ophcf2|05748, Ophcf2|…
3	F1	no_desc	0.00018	0.136	0.064	37	Ophcf2|00033, Ophcf2|00341, Ophcf2|00507, Ophcf2|01394, Ophcf2|02174, Ophcf2|02471, Ophcf2|03615, Ophcf2|03679, Ophcf2|03707, Ophcf2|03744, Ophcf2|04788, Ophcf2|04833, Ophcf2|04877, Ophcf2|05061, Ophcf2|05197, Ophcf2|06019, Ophcf2|06554

## Sheet: Ocf. No shared host proteins
GO	annot_term	annot_desc	adj_pVal	sam_freq	back_freq	n_annot_bg	gene_name
1	GO:0055114	oxidation-reduction process	0.00075	0.231	0.051	30	Ophcf2|02174, Ophcf2|02828, Ophcf2|03013, Ophcf2|05548, Ophcf2|06554, Ophcf2|06962
2	GO:0097159	organic cyclic compound binding	0.00075	0.231	0.055	32	Ophcf2|02174, Ophcf2|02828, Ophcf2|03013, Ophcf2|03466, Ophcf2|06554, Ophcf2|06962
3	GO:1901363	heterocyclic compound binding	0.00075	0.231	0.055	32	Ophcf2|02174, Ophcf2|02828, Ophcf2|03013, Ophcf2|03466, Ophcf2|06554, Ophcf2|06962
4	GO:0048037	cofactor binding	0.00075	0.192	0.039	23	Ophcf2|02174, Ophcf2|02828, Ophcf2|03013, Ophcf2|06554, Ophcf2|06962
5	GO:0003824	catalytic activity	0.00075	0.462	0.189	111	Ophcf2|00691, Ophcf2|02174, Ophcf2|02828, Ophcf2|02987, Ophcf2|03013, Ophcf2|03466, Ophcf2|03797, Ophcf2|05548, Ophcf2|05748, Ophcf2|06554, Ophcf2|06962, Ophcf2|07415
6	GO:0008152	metabolic process	0.00075	0.423	0.166	97	Ophcf2|00691, Ophcf2|02174, Ophcf2|02416, Ophcf2|02828, Ophcf2|02987, Ophcf2|03013, Ophcf2|03466, Ophcf2|05548, Ophcf2|05748, Ophcf2|06554, Ophcf2|06962
7	GO:0005488	binding	0.00105	0.269	0.08	47	Ophcf2|02174, Ophcf2|02416, Ophcf2|02828, Ophcf2|03013, Ophcf2|03466, Ophcf2|06554, Ophcf2|06962
8	GO:0016491	oxidoreductase activity	0.00137	0.231	0.065	38	Ophcf2|02174, Ophcf2|02828, Ophcf2|03013, Ophcf2|05548, Ophcf2|06554, Ophcf2|06962
9	GO:0003674	molecular_function	0.00213	0.5	0.249	146	Ophcf2|00691, Ophcf2|02174, Ophcf2|02416, Ophcf2|02828, Ophcf2|02987, Ophcf2|03013, Ophcf2|03466, Ophcf2|03797, Ophcf2|05548, Ophcf2|05748, Ophcf2|06554, Ophcf2|06962, Ophcf2|07415
10	GO:0043167	ion binding	0.00366	0.192	0.058	34	Ophcf2|02174, Ophcf2|02416, Ophcf2|02828, Ophcf2|03013, Ophcf2|06962
11	GO:0008150	biological_process	0.00527	0.423	0.213	125	Ophcf2|00691, Ophcf2|02174, Ophcf2|02416, Ophcf2|02828, Ophcf2|02987, Ophcf2|03013, Ophcf2|03466, Ophcf2|05548, Ophcf2|05748, Ophcf2|06554, Ophcf2|06962
PFAM	annot_term	annot_desc	adj_pVal	sam_freq	back_freq	n_annot_bg	gene_name
WGCNA	annot_term	annot_desc	adj_pVal	sam_freq	back_freq	n_annot_bg	gene_name
1	F3	no_desc	0.00222	0.385	0.159	92	Ophcf2|00691, Ophcf2|00836, Ophcf2|02365, Ophcf2|02416, Ophcf2|03797, Ophcf2|05548, Ophcf2|05748, Ophcf2|05798, Ophcf2|07085, Ophcf2|07415
2	F2	no_desc	0.00351	0.462	0.238	138	Ophcf2|00217, Ophcf2|01082, Ophcf2|01091, Ophcf2|02494, Ophcf2|02828, Ophcf2|02987, Ophcf2|03013, Ophcf2|03466, Ophcf2|03720, Ophcf2|03946, Ophcf2|06429, Ophcf2|06962

## Sheet: Cflo. No shared PPIs
GO	annot_term	annot_desc	adj_pVal	sam_freq	back_freq	n_annot_bg	gene_name
1	GO:0006355	regulation of transcription, DNA-templated	0	0.057	0.02	231	LOC105247812, LOC105247813, LOC105247996, LOC105248001, LOC105248145, LOC105248147, LOC105248196, LOC105248499, LOC105248542, LOC105248713, LOC105248743, LOC105249094, LOC105249249, LOC105249410, LOC105249437, LOC105249521, LOC105249529, LOC105249584, LOC105249927, LOC105249975, LOC105250055, LOC105250091, LOC105250098, LOC105250196, LOC105250297, LOC105250353, LOC105250418, LOC105250865, LOC1052…
2	GO:0046983	protein dimerization activity	0	0.027	0.006	75	LOC105247996, LOC105248001, LOC105248713, LOC105248764, LOC105248953, LOC105248966, LOC105249249, LOC105249529, LOC105250055, LOC105250353, LOC105250377, LOC105251019, LOC105251076, LOC105251717, LOC105251861, LOC105251939, LOC105252010, LOC105252147, LOC105252389, LOC105252390, LOC105252627, LOC105252673, LOC105253800, LOC105254242, LOC105254345, LOC105254500, LOC105254664, LOC105255000, LOC1052…
3	GO:0055114	oxidation-reduction process	0	0.075	0.034	394	LOC105247850, LOC105247856, LOC105247860, LOC105248128, LOC105248130, LOC105248237, LOC105248262, LOC105248294, LOC105248730, LOC105248749, LOC105248814, LOC105248829, LOC105248930, LOC105249027, LOC105249175, LOC105249223, LOC105249360, LOC105249508, LOC105249609, LOC105249704, LOC105249805, LOC105249916, LOC105250137, LOC105250257, LOC105250292, LOC105250331, LOC105250332, LOC105250341, LOC1052…
4	GO:0003924	GTPase activity	0	0.032	0.009	109	LOC105247884, LOC105247973, LOC105248088, LOC105248093, LOC105248632, LOC105248736, LOC105248745, LOC105248842, LOC105248910, LOC105249192, LOC105249230, LOC105249583, LOC105249608, LOC105249683, LOC105249999, LOC105250004, LOC105250024, LOC105250220, LOC105251123, LOC105252173, LOC105252603, LOC105252959, LOC105253208, LOC105253245, LOC105253525, LOC105253555, LOC105253716, LOC105254142, LOC1052…
5	GO:0003700	DNA-binding transcription factor activity	0	0.035	0.013	148	LOC105247812, LOC105247930, LOC105248145, LOC105248147, LOC105248157, LOC105248196, LOC105248499, LOC105248542, LOC105249094, LOC105249410, LOC105249437, LOC105249521, LOC105249975, LOC105250055, LOC105250091, LOC105250196, LOC105250297, LOC105250865, LOC105250870, LOC105251272, LOC105251273, LOC105251468, LOC105251509, LOC105251567, LOC105252184, LOC105252510, LOC105253123, LOC105253163, LOC1052…
6	GO:0020037	heme binding	0	0.04	0.016	185	LOC105247856, LOC105247860, LOC105248130, LOC105248814, LOC105248829, LOC105249027, LOC105249039, LOC105249508, LOC105250292, LOC105250331, LOC105250332, LOC105250389, LOC105250480, LOC105251039, LOC105251169, LOC105251525, LOC105251722, LOC105251852, LOC105251854, LOC105252081, LOC105252386, LOC105252797, LOC105253094, LOC105254194, LOC105255161, LOC105255532, LOC105255533, LOC105255552, LOC1052…
7	GO:0022857	transmembrane transporter activity	0	0.025	0.008	92	LOC105247801, LOC105248006, LOC105248407, LOC105248700, LOC105248904, LOC105249245, LOC105249510, LOC105249598, LOC105249833, LOC105250037, LOC105250521, LOC105251126, LOC105251138, LOC105251140, LOC105251141, LOC105251155, LOC105251159, LOC105252679, LOC105252839, LOC105253780, LOC105253813, LOC105253972, LOC105254774, LOC105254947, LOC105255684, LOC105255766, LOC105256103, LOC105256187, LOC1052…
8	GO:0016705	oxidoreductase activity, acting on paired donors, with incorporation or reduction of molecular oxygen	0	0.038	0.015	172	LOC105247856, LOC105247860, LOC105248130, LOC105248814, LOC105248829, LOC105249027, LOC105249508, LOC105250292, LOC105250331, LOC105250332, LOC105250389, LOC105250480, LOC105251039, LOC105251169, LOC105251525, LOC105251722, LOC105251852, LOC105251854, LOC105252797, LOC105253094, LOC105254194, LOC105255161, LOC105255532, LOC105255533, LOC105255552, LOC105256021, LOC105256688, LOC105256905, LOC1052…
9	GO:0043565	sequence-specific DNA binding	0	0.021	0.006	67	LOC105247812, LOC105247813, LOC105247930, LOC105248145, LOC105248147, LOC105248196, LOC105248499, LOC105248542, LOC105249094, LOC105249975, LOC105250091, LOC105250297, LOC105250865, LOC105251272, LOC105251509, LOC105252184, LOC105253123, LOC105253292, LOC105253676, LOC105254160, LOC105254721, LOC105254925, LOC105255524, LOC105255716, LOC105255717, LOC105255721, LOC105255935, LOC105256333, LOC1052…
10	GO:0005506	iron ion binding	0	0.038	0.016	183	LOC105247856, LOC105247860, LOC105248130, LOC105248814, LOC105248829, LOC105249027, LOC105249508, LOC105249817, LOC105250292, LOC105250331, LOC105250332, LOC105250389, LOC105250480, LOC105251039, LOC105251169, LOC105251525, LOC105251722, LOC105251852, LOC105251854, LOC105252797, LOC105253094, LOC105254194, LOC105255161, LOC105255532, LOC105255533, LOC105255552, LOC105256021, LOC105256688, LOC1052…
11	GO:0003777	microtubule motor activity	0	0.011	0.002	24	LOC105248158, LOC105248773, LOC105249167, LOC105251745, LOC105251823, LOC105252663, LOC105252876, LOC105252924, LOC105253001, LOC105253621, LOC105254083, LOC105255414, LOC105257655, LOC105257782, LOC105257786, LOC105258269, LOC105259085, LOC105259094, LOC105259412, LOC105259509
12	GO:0042302	structural constituent of cuticle	0	0.015	0.004	43	LOC105248422, LOC105248486, LOC105248487, LOC105248492, LOC105249564, LOC105249566, LOC105251317, LOC105253766, LOC105253767, LOC105253769, LOC105253770, LOC105254196, LOC105254301, LOC105254303, LOC105254346, LOC105254557, LOC105254785, LOC105254792, LOC105255487, LOC105255792, LOC105256233, LOC105256716, LOC105256765, LOC105257943, LOC105257945, LOC105258658, LOC105258663, LOC105258756
13	GO:0005525	GTP binding	0	0.029	0.011	124	LOC105247973, LOC105248088, LOC105248093, LOC105248632, LOC105248736, LOC105248745, LOC105248910, LOC105249033, LOC105249192, LOC105249230, LOC105249583, LOC105249683, LOC105249999, LOC105250220, LOC105251123, LOC105252603, LOC105252959, LOC105253208, LOC105253245, LOC105253525, LOC105253555, LOC105254142, LOC105254447, LOC105254475, LOC105254518, LOC105254663, LOC105255136, LOC105255731, LOC1052…
14	GO:0007018	microtubule-based movement	0	0.009	0.002	22	LOC105248158, LOC105248773, LOC105249167, LOC105251745, LOC105251823, LOC105252663, LOC105252876, LOC105252924, LOC105253001, LOC105254083, LOC105257655, LOC105257782, LOC105258269, LOC105259085, LOC105259094, LOC105259412, LOC105259509
15	GO:0008017	microtubule binding	0	0.012	0.003	35	LOC105248158, LOC105248773, LOC105249167, LOC105251558, LOC105251591, LOC105251745, LOC105251823, LOC105252663, LOC105252876, LOC105252924, LOC105253001, LOC105253621, LOC105254083, LOC105255414, LOC105255977, LOC105257655, LOC105257782, LOC105257786, LOC105258269, LOC105259094, LOC105259412, LOC105259509
16	GO:0008138	protein tyrosine/serine/threonine phosphatase activity	0	0.007	0.001	15	LOC105247940, LOC105248161, LOC105249156, LOC105249304, LOC105250421, LOC105250823, LOC105253063, LOC105253074, LOC105255828, LOC105256337, LOC105257327, LOC105259046, LOC109609716
17	GO:0016311	dephosphorylation	0	0.007	0.001	15	LOC105247940, LOC105248161, LOC105249156, LOC105249304, LOC105250421, LOC105250823, LOC105253063, LOC105253074, LOC105255828, LOC105256337, LOC105257327, LOC105259046, LOC109609716
18	GO:0003677	DNA binding	0	0.051	0.027	318	LOC105247750, LOC105247828, LOC105247855, LOC105247996, LOC105248056, LOC105248060, LOC105248061, LOC105248157, LOC105248209, LOC105248427, LOC105248517, LOC105248580, LOC105248706, LOC105248713, LOC105249055, LOC105249213, LOC105249249, LOC105249373, LOC105249410, LOC105249437, LOC105249851, LOC105249854, LOC105249859, LOC105250098, LOC105250127, LOC105250186, LOC105250243, LOC105250418, LOC1052…
19	GO:0005524	ATP binding	0	0.07	0.042	490	LOC105247750, LOC105247828, LOC105247876, LOC105248004, LOC105248090, LOC105248158, LOC105248349, LOC105248529, LOC105248616, LOC105248744, LOC105248762, LOC105248773, LOC105249095, LOC105249134, LOC105249167, LOC105249285, LOC105249410, LOC105249574, LOC105249672, LOC105249709, LOC105249769, LOC105249889, LOC105249947, LOC105249949, LOC105249957, LOC105249967, LOC105250186, LOC105250443, LOC1052…
20	GO:0055085	transmembrane transport	0	0.039	0.022	254	LOC105247801, LOC105248006, LOC105248072, LOC105248407, LOC105248700, LOC105248747, LOC105248904, LOC105249245, LOC105249510, LOC105249598, LOC105249833, LOC105250037, LOC105250521, LOC105250567, LOC105250619, LOC105251126, LOC105251138, LOC105251140, LOC105251141, LOC105251155, LOC105251159, LOC105251199, LOC105251375, LOC105251376, LOC105251400, LOC105251466, LOC105251803, LOC105251984, LOC1052…
21	GO:0016717	oxidoreductase activity, acting on paired donors, with oxidation of a pair of donors resulting in the reduction of molecular oxygen to two molecules of water	0	0.005	0.001	14	LOC105247850, LOC105249805, LOC105256915, LOC105256916, LOC105256917, LOC105256918, LOC105256919, LOC105256920, LOC105256921, LOC109610596
22	GO:0008234	cysteine-type peptidase activity	5e-05	0.004	0.001	10	LOC105251385, LOC105252674, LOC105253745, LOC105253881, LOC105254173, LOC105254176, LOC105256710
23	GO:0003729	mRNA binding	5e-05	0.005	0.001	15	LOC105247841, LOC105247848, LOC105251340, LOC105252127, LOC105254506, LOC105255088, LOC105256325, LOC105258672, LOC105258761
24	GO:0008378	galactosyltransferase activity	5e-05	0.003	0.001	6	LOC105250101, LOC105252191, LOC105252668, LOC105254210, LOC105255994
25	GO:0070403	NAD+ binding	5e-05	0.003	0.001	6	LOC105247797, LOC105249518, LOC105251248, LOC105254211, LOC105256202
26	GO:0009055	electron transfer activity	6e-05	0.005	0.002	18	LOC105249039, LOC105252081, LOC105252386, LOC105252949, LOC105254699, LOC105255706, LOC105256580, LOC105258310, LOC105259203, LOC105259205
27	GO:0007186	G protein-coupled receptor signaling pathway	0.00013	0.017	0.009	102	LOC105247877, LOC105248296, LOC105248543, LOC105249574, LOC105250004, LOC105250402, LOC105250841, LOC105251319, LOC105252129, LOC105252393, LOC105252897, LOC105253038, LOC105253861, LOC105254705, LOC105254843, LOC105255060, LOC105255061, LOC105255494, LOC105255693, LOC105255818, LOC105255859, LOC105256235, LOC105256752, LOC105257114, LOC105257836, LOC105257992, LOC105258291, LOC105258758, LOC1052…
28	GO:0016491	oxidoreductase activity	0.00022	0.013	0.006	71	LOC105248128, LOC105248262, LOC105248730, LOC105248749, LOC105249609, LOC105250811, LOC105251522, LOC105251530, LOC105251959, LOC105252397, LOC105252906, LOC105253367, LOC105253997, LOC105254378, LOC105255355, LOC105255650, LOC105256038, LOC105256544, LOC105257435, LOC105258160, LOC105258874, LOC105259167, LOC109609937, LOC112639756
29	GO:0005874	microtubule	0.00022	0.005	0.001	17	LOC105247884, LOC105248842, LOC105249608, LOC105250024, LOC105252173, LOC105253716, LOC105255059, LOC105256490, LOC105258071
30	GO:0004930	G protein-coupled receptor activity	0.00026	0.016	0.008	97	LOC105247877, LOC105248296, LOC105248543, LOC105250402, LOC105250841, LOC105251319, LOC105252129, LOC105252393, LOC105252897, LOC105253038, LOC105253861, LOC105254705, LOC105254843, LOC105255060, LOC105255061, LOC105255494, LOC105255693, LOC105255818, LOC105255859, LOC105256235, LOC105256752, LOC105257114, LOC105257827, LOC105257836, LOC105257992, LOC105258291, LOC105258758, LOC105258909, LOC1052…
31	GO:0003678	DNA helicase activity	0.00038	0.005	0.002	21	LOC105247828, LOC105249112, LOC105250186, LOC105253281, LOC112638261, LOC112638371, LOC112638477, LOC112639104, LOC112639131, LOC112639917
32	GO:0000723	telomere maintenance	0.00038	0.004	0.001	15	LOC105248351, LOC105249112, LOC112638261, LOC112638371, LOC112638477, LOC112639104, LOC112639131, LOC112639917
33	GO:0007017	microtubule-based process	0.00038	0.005	0.002	18	LOC105247884, LOC105248842, LOC105249608, LOC105250024, LOC105252173, LOC105253716, LOC105255059, LOC105256490, LOC105258071
34	GO:0006139	nucleobase-containing compound metabolic process	0.00065	0.004	0.001	13	LOC105247828, LOC105251581, LOC105251862, LOC105253281, LOC105253447, LOC105255217, LOC105258438
35	GO:0051082	unfolded protein binding	0.00065	0.004	0.001	13	LOC105248004, LOC105248851, LOC105251390, LOC105251611, LOC105254162, LOC105258439, LOC105258705
36	GO:0051287	NAD binding	0.00067	0.004	0.001	16	LOC105250257, LOC105251200, LOC105252893, LOC105254548, LOC105254550, LOC105256067, LOC105256206, LOC112638916
37	GO:0006470	protein dephosphorylation	0.00149	0.005	0.002	24	LOC105250644, LOC105251561, LOC105252341, LOC105252444, LOC105252598, LOC105253496, LOC105254344, LOC105256484, LOC105258567, LOC105259117
38	GO:0004725	protein tyrosine phosphatase activity	0.00234	0.004	0.001	15	LOC105250644, LOC105251561, LOC105252598, LOC105253496, LOC105254344, LOC105256484, LOC105259117
39	GO:0005634	nucleus	0.00329	0.031	0.021	248	LOC105247812, LOC105247930, LOC105248127, LOC105248493, LOC105248499, LOC105248743, LOC105248764, LOC105249249, LOC105249410, LOC105249437, LOC105250091, LOC105250127, LOC105250186, LOC105250196, LOC105250243, LOC105250418, LOC105250865, LOC105250870, LOC105251238, LOC105251567, LOC105251892, LOC105252059, LOC105252184, LOC105253491, LOC105253676, LOC105253786, LOC105254367, LOC105254664, LOC1052…
40	GO:0005783	endoplasmic reticulum	0.00777	0.003	0.001	14	LOC105248807, LOC105248930, LOC105251390, LOC105255408, LOC105258705, LOC105259487
41	GO:0003755	peptidyl-prolyl cis-trans isomerase activity	0.00891	0.005	0.002	25	LOC105248556, LOC105251981, LOC105252288, LOC105253466, LOC105253661, LOC105255362, LOC105256634, LOC105259568, LOC112639385
42	GO:0006457	protein folding	0.0123	0.003	0.001	15	LOC105248004, LOC105251390, LOC105251611, LOC105254162, LOC105258439, LOC105258705
43	GO:0006486	protein glycosylation	0.02155	0.004	0.002	20	LOC105250101, LOC105252191, LOC105252668, LOC105254210, LOC105255439, LOC105255994, LOC105257572
44	GO:0042254	ribosome biogenesis	0.03661	0.003	0.001	14	LOC105248033, LOC105249044, LOC105254884, LOC105257777, LOC105258997
PFAM	annot_term	annot_desc	adj_pVal	sam_freq	back_freq	n_annot_bg	gene_name
1	PF00850	Histone deacetylase domain	0	0.003	0.001	5	LOC105249732, LOC105250972, LOC105252525, LOC105253689, LOC105253698
2	PF01556	DnaJ C terminal domain	0	0.003	0.001	5	LOC105248851, LOC105249173, LOC105251263, LOC105252703, LOC105255505
3	PF08246	Cathepsin propeptide inhibitor domain (I29)	0	0.004	0.001	6	LOC105251385, LOC105252674, LOC105253881, LOC105254173, LOC105254176, LOC105256710
4	PF00112	Papain family cysteine protease	0	0.005	0.001	7	LOC105251385, LOC105252674, LOC105253745, LOC105253881, LOC105254173, LOC105254176, LOC105256710
5	PF00010	Helix-loop-helix DNA-binding domain	0	0.032	0.005	49	LOC105247996, LOC105248001, LOC105248713, LOC105248764, LOC105248953, LOC105248966, LOC105249249, LOC105249529, LOC105250055, LOC105250353, LOC105250377, LOC105251019, LOC105251076, LOC105251717, LOC105251861, LOC105251939, LOC105252010, LOC105252147, LOC105252389, LOC105252390, LOC105252627, LOC105252673, LOC105253800, LOC105254242, LOC105254345, LOC105254500, LOC105254664, LOC105255000, LOC1052…
6	PF00071	Ras family	0	0.033	0.007	66	LOC105247973, LOC105248088, LOC105248093, LOC105248632, LOC105248736, LOC105248745, LOC105248910, LOC105249192, LOC105249230, LOC105249583, LOC105249683, LOC105249999, LOC105250220, LOC105251123, LOC105252603, LOC105252959, LOC105253208, LOC105253245, LOC105253525, LOC105253555, LOC105254142, LOC105254475, LOC105254518, LOC105254663, LOC105255136, LOC105255731, LOC105255760, LOC105255840, LOC1052…
7	PF00225	Kinesin motor domain	0	0.013	0.002	20	LOC105248158, LOC105248773, LOC105249167, LOC105251745, LOC105251823, LOC105252663, LOC105252876, LOC105252924, LOC105253001, LOC105253621, LOC105254083, LOC105255414, LOC105257655, LOC105257782, LOC105257786, LOC105258269, LOC105259094, LOC105259412, LOC105259509
8	PF00076	RNA recognition motif. (a.k.a. RRM, RBD, or RNP domain)	0	0.035	0.011	100	LOC105247848, LOC105248081, LOC105248606, LOC105248705, LOC105248801, LOC105248942, LOC105248963, LOC105249917, LOC105250978, LOC105251321, LOC105251340, LOC105251355, LOC105251406, LOC105251725, LOC105251790, LOC105251856, LOC105251965, LOC105252047, LOC105252111, LOC105252127, LOC105252190, LOC105252289, LOC105252746, LOC105253610, LOC105253647, LOC105253659, LOC105253709, LOC105254042, LOC1052…
9	PF00046	Homeodomain	0	0.031	0.01	85	LOC105247855, LOC105248056, LOC105248060, LOC105248061, LOC105248209, LOC105248706, LOC105249213, LOC105249373, LOC105249851, LOC105249854, LOC105249859, LOC105250098, LOC105251120, LOC105251163, LOC105251555, LOC105251567, LOC105251932, LOC105252220, LOC105252280, LOC105252405, LOC105252407, LOC105252409, LOC105252418, LOC105252420, LOC105252509, LOC105253104, LOC105253450, LOC105253855, LOC1052…
10	PF00083	Sugar (and other) transporter	0	0.025	0.007	60	LOC105247801, LOC105248006, LOC105248407, LOC105248700, LOC105248904, LOC105249245, LOC105249833, LOC105250037, LOC105251126, LOC105251138, LOC105251140, LOC105251141, LOC105251155, LOC105251159, LOC105252839, LOC105253780, LOC105253813, LOC105253972, LOC105254774, LOC105254947, LOC105255684, LOC105255766, LOC105256187, LOC105256190, LOC105256234, LOC105256638, LOC105256953, LOC105257529, LOC1052…
11	PF00067	Cytochrome P450	0	0.049	0.019	172	LOC105247856, LOC105247860, LOC105248130, LOC105248814, LOC105248829, LOC105249027, LOC105249508, LOC105250292, LOC105250331, LOC105250332, LOC105250389, LOC105250480, LOC105251039, LOC105251169, LOC105251525, LOC105251722, LOC105251852, LOC105251854, LOC105252797, LOC105253094, LOC105254194, LOC105255161, LOC105255532, LOC105255533, LOC105255552, LOC105256021, LOC105256688, LOC105256905, LOC1052…
12	PF00379	Insect cuticle protein	0	0.02	0.005	43	LOC105248422, LOC105248486, LOC105248487, LOC105248492, LOC105249564, LOC105249566, LOC105251317, LOC105253766, LOC105253767, LOC105253769, LOC105253770, LOC105254196, LOC105254301, LOC105254303, LOC105254346, LOC105254557, LOC105254785, LOC105254792, LOC105255487, LOC105255792, LOC105256233, LOC105256716, LOC105256765, LOC105257943, LOC105257945, LOC105258658, LOC105258663, LOC105258756
13	PF00022	Actin	0	0.009	0.002	15	LOC105247798, LOC105249064, LOC105249743, LOC105249808, LOC105250861, LOC105251096, LOC105251923, LOC105256633, LOC105257409, LOC105258140, LOC105258141, LOC105258142, LOC105259023
14	PF00782	Dual specificity phosphatase, catalytic domain	0	0.009	0.002	15	LOC105247940, LOC105248161, LOC105249156, LOC105249304, LOC105250421, LOC105250823, LOC105253063, LOC105253074, LOC105255828, LOC105256337, LOC105257327, LOC105259046, LOC109609716
15	PF00250	Forkhead domain	0	0.009	0.002	16	LOC105248196, LOC105249094, LOC105249975, LOC105250297, LOC105251272, LOC105251509, LOC105253123, LOC105254160, LOC105254925, LOC105256333, LOC105257494, LOC105258265, LOC105258861
16	PF07716	Basic region leucine zipper	0	0.006	0.001	10	LOC105247930, LOC105251468, LOC105252510, LOC105254579, LOC105254638, LOC105254721, LOC105255385, LOC105256717, LOC105258033
17	PF00001	7 transmembrane receptor (rhodopsin family)	0	0.02	0.007	65	LOC105247877, LOC105248543, LOC105250402, LOC105250841, LOC105251319, LOC105252129, LOC105252393, LOC105252897, LOC105253038, LOC105253861, LOC105254705, LOC105254843, LOC105255060, LOC105255061, LOC105255494, LOC105255693, LOC105255818, LOC105255859, LOC105256235, LOC105256752, LOC105257114, LOC105257836, LOC105257992, LOC105258291, LOC105258758, LOC105258909, LOC105259049, LOC105259298
18	PF02798	Glutathione S-transferase, N-terminal domain	0	0.005	0.001	8	LOC105250783, LOC105256585, LOC105256925, LOC105256926, LOC105256927, LOC105256930, LOC105257576
19	PF07527	Hairy Orange	0	0.005	0.001	8	LOC105247996, LOC105248713, LOC105251939, LOC105255000, LOC105256255, LOC105256258, LOC105256307
20	PF00069	Protein kinase domain	0	0.033	0.016	147	LOC105247876, LOC105248090, LOC105248529, LOC105248762, LOC105249095, LOC105249285, LOC105249574, LOC105249672, LOC105249769, LOC105249889, LOC105249947, LOC105249949, LOC105249967, LOC105250560, LOC105250707, LOC105250864, LOC105251108, LOC105251219, LOC105251234, LOC105251326, LOC105251484, LOC105252354, LOC105252634, LOC105252842, LOC105252927, LOC105253069, LOC105253591, LOC105253817, LOC1052…
21	PF00105	Zinc finger, C4 type (two domains)	0	0.009	0.002	22	LOC105247812, LOC105248499, LOC105250091, LOC105250865, LOC105253676, LOC105255716, LOC105255717, LOC105255721, LOC105256360, LOC105256805, LOC105257085, LOC105258243, LOC105259059
22	PF00320	GATA zinc finger	1e-05	0.004	0.001	7	LOC105247813, LOC105248145, LOC105248147, LOC105248542, LOC105255524, LOC105256358
23	PF14598	PAS domain	1e-05	0.004	0.001	7	LOC105248001, LOC105251019, LOC105254664, LOC105257275, LOC105257389, LOC105258760
24	PF00118	TCP-1/cpn60 chaperonin family	1e-05	0.005	0.001	9	LOC105248349, LOC105251251, LOC105253162, LOC105253295, LOC105254780, LOC105257004, LOC105258439
25	PF00170	bZIP transcription factor	1e-05	0.005	0.001	9	LOC105248157, LOC105249521, LOC105253163, LOC105253340, LOC105254686, LOC105255830, LOC105256228
26	PF00171	Aldehyde dehydrogenase family	1e-05	0.005	0.001	9	LOC105248128, LOC105250811, LOC105251959, LOC105252397, LOC105255355, LOC105258160, LOC105258874
27	PF00091	Tubulin/FtsZ family, GTPase domain	2e-05	0.006	0.002	14	LOC105247884, LOC105248842, LOC105249608, LOC105250024, LOC105252173, LOC105253716, LOC105255059, LOC105256490, LOC105258071
28	PF00292	'Paired box' domain	4e-05	0.005	0.001	10	LOC105250098, LOC105251120, LOC105253948, LOC105257703, LOC105258850, LOC105259318, LOC112638308
29	PF00989	PAS fold	4e-05	0.005	0.001	10	LOC105248001, LOC105249529, LOC105251019, LOC105254664, LOC105255331, LOC105257275, LOC105257389
30	PF00012	Hsp70 protein	4e-05	0.003	0.001	6	LOC105249130, LOC105251276, LOC105253571, LOC105257249, LOC105258740
31	PF01762	Galactosyltransferase	4e-05	0.003	0.001	6	LOC105250101, LOC105252191, LOC105252668, LOC105254210, LOC105255994
32	PF02146	Sir2 family	4e-05	0.003	0.001	6	LOC105247797, LOC105249518, LOC105251248, LOC105254211, LOC105256202
33	PF05739	SNARE domain	4e-05	0.003	0.001	6	LOC105250282, LOC105251068, LOC105253420, LOC105253741, LOC105257197
34	PF00412	LIM domain	5e-05	0.01	0.003	30	LOC105247858, LOC105249213, LOC105249854, LOC105249859, LOC105250076, LOC105250264, LOC105252280, LOC105253943, LOC105254406, LOC105256060, LOC105256061, LOC105258228, LOC105258229, LOC105258880
35	PF03953	Tubulin C-terminal domain	7e-05	0.006	0.001	13	LOC105247884, LOC105248842, LOC105249608, LOC105250024, LOC105252173, LOC105253716, LOC105255059, LOC105256490
36	PF00226	DnaJ domain	9e-05	0.009	0.003	28	LOC105248851, LOC105249173, LOC105250016, LOC105251263, LOC105251479, LOC105252703, LOC105253654, LOC105255081, LOC105255158, LOC105255505, LOC105255880, LOC105256620, LOC105258117
37	PF08240	Alcohol dehydrogenase GroES-like domain	0.00017	0.004	0.001	9	LOC105248294, LOC105250645, LOC105254836, LOC105255139, LOC105255219, LOC105257955
38	PF13499	EF-hand domain pair	0.00018	0.011	0.004	40	LOC105249012, LOC105249219, LOC105250886, LOC105250944, LOC105251772, LOC105253548, LOC105254249, LOC105254379, LOC105254381, LOC105255264, LOC105255616, LOC105256261, LOC105256628, LOC105257938, LOC105257991, LOC105259575
39	PF00487	Fatty acid desaturase	0.00018	0.006	0.002	17	LOC105247850, LOC105249805, LOC105256915, LOC105256916, LOC105256917, LOC105256918, LOC105256920, LOC105256921, LOC109610596
40	PF00043	Glutathione S-transferase, C-terminal domain	0.00021	0.003	0.001	7	LOC105250783, LOC105254038, LOC105254039, LOC105254058, LOC105256585
41	PF01145	SPFH domain / Band 7 family	0.00021	0.003	0.001	7	LOC105249052, LOC105249931, LOC105250300, LOC105255408, LOC105255655
42	PF02826	D-isomer specific 2-hydroxyacid dehydrogenase, NAD binding domain	0.00021	0.003	0.001	7	LOC105250257, LOC105251200, LOC105252893, LOC105256206, LOC112638916
43	PF07898	Protein of unknown function (DUF1676)	0.00027	0.008	0.003	24	LOC105248568, LOC105248570, LOC105254617, LOC105254623, LOC105254625, LOC105254626, LOC105254627, LOC105259225, LOC112639542, LOC112639543, LOC112639545
44	PF00104	Ligand-binding domain of nuclear hormone receptor	0.0003	0.006	0.002	18	LOC105247812, LOC105248499, LOC105250091, LOC105250865, LOC105253676, LOC105256805, LOC105257085, LOC105258243, LOC105259059
45	PF01423	LSM domain	0.0003	0.006	0.002	18	LOC105248739, LOC105249216, LOC105250551, LOC105252535, LOC105252994, LOC105254532, LOC105255395, LOC105258417, LOC105259070
46	PF14497	Glutathione S-transferase, C-terminal domain	0.00069	0.003	0.001	8	LOC105256925, LOC105256926, LOC105256927, LOC105256930, LOC105257576
47	PF00135	Carboxylesterase family	0.00103	0.008	0.003	27	LOC105248049, LOC105249674, LOC105250021, LOC105250564, LOC105250994, LOC105251295, LOC105251299, LOC105253143, LOC105255303, LOC105256699, LOC105257177
48	PF00102	Protein-tyrosine phosphatase	0.00103	0.005	0.002	14	LOC105250644, LOC105251561, LOC105252598, LOC105253496, LOC105254344, LOC105256484, LOC105259117
49	PF05970	PIF1-like helicase	0.00103	0.005	0.002	14	LOC105249112, LOC112638261, LOC112638371, LOC112638477, LOC112639104, LOC112639131, LOC112639917
50	PF00505	HMG (high mobility group) box	0.00121	0.007	0.003	24	LOC105249927, LOC105250613, LOC105251393, LOC105251433, LOC105252835, LOC105256193, LOC105257659, LOC105258222, LOC105258299, LOC105259036
51	PF00271	Helicase conserved C-terminal domain	0.00263	0.015	0.008	70	LOC105247750, LOC105249709, LOC105249957, LOC105250443, LOC105250688, LOC105251927, LOC105252452, LOC105252785, LOC105252930, LOC105253082, LOC105253257, LOC105253512, LOC105254117, LOC105254902, LOC105255133, LOC105256835, LOC105257202, LOC105258539, LOC105258686, LOC105258926, LOC105259439
52	PF00240	Ubiquitin family	0.00343	0.006	0.003	23	LOC105251913, LOC105253224, LOC105254295, LOC105255307, LOC105255705, LOC105255811, LOC105257167, LOC105258453, LOC109610420
53	PF00173	Cytochrome b5-like Heme/Steroid binding domain	0.00343	0.004	0.001	13	LOC105248424, LOC105248426, LOC105249602, LOC105251673, LOC105255438, LOC105258620
54	PF02801	Beta-ketoacyl synthase, C-terminal domain	0.00343	0.004	0.001	13	LOC105250609, LOC105258520, LOC105259556, LOC112638370, LOC112638626, LOC112639846
55	PF13520	Amino acid permease	0.00343	0.003	0.001	10	LOC105249598, LOC105252679, LOC105256103, LOC105256651, LOC105258055
56	PF00155	Aminotransferase class I and II	0.00498	0.005	0.002	17	LOC105248140, LOC105248141, LOC105250888, LOC105252539, LOC105259526, LOC112637183, LOC112638491
57	PF02037	SAP domain	0.00642	0.003	0.001	11	LOC105257555, LOC109610141, LOC112638147, LOC112639222, LOC112639607
58	PF00270	DEAD/DEAH box helicase	0.00642	0.011	0.006	53	LOC105249709, LOC105249957, LOC105250443, LOC105250688, LOC105251927, LOC105252452, LOC105252785, LOC105252930, LOC105253257, LOC105254117, LOC105254902, LOC105255133, LOC105256835, LOC105257202, LOC105258686, LOC105258926
59	PF00109	Beta-ketoacyl synthase, N-terminal domain	0.00929	0.004	0.002	15	LOC105250609, LOC105258520, LOC105259556, LOC112638370, LOC112638626, LOC112639846
60	PF00098	Zinc knuckle	0.0094	0.006	0.003	26	LOC105249497, LOC105251406, LOC105253351, LOC105257473, LOC105258329, LOC105259208, LOC109610141, LOC112638147, LOC112639222
61	PF00176	SNF2 family N-terminal domain	0.01778	0.003	0.001	13	LOC105247750, LOC105253082, LOC105253512, LOC105258539, LOC105259439
62	PF00642	Zinc finger C-x8-C-x5-C-x3-H type (and similar)	0.02728	0.003	0.002	14	LOC105254465, LOC105256443, LOC105256601, LOC105256998, LOC105257276
63	PF07690	Major Facilitator Superfamily	0.02875	0.01	0.006	56	LOC105248072, LOC105248747, LOC105250567, LOC105250619, LOC105251375, LOC105251376, LOC105251400, LOC105252532, LOC105252839, LOC105254300, LOC105254528, LOC105256199, LOC105257031, LOC105258176, LOC109610054
64	PF13923	Zinc finger, C3HC4 type (RING finger)	0.03929	0.003	0.002	15	LOC105249478, LOC105249955, LOC105254339, LOC105255543, LOC105258329
WGCNA	annot_term	annot_desc	adj_pVal	sam_freq	back_freq	n_annot_bg	gene_name
1	A9	no_desc	0	0.024	0.011	137	LOC105248296, LOC105248529, LOC105248674, LOC105248764, LOC105248960, LOC105249853, LOC105250250, LOC105250363, LOC105250954, LOC105251019, LOC105251108, LOC105251200, LOC105251345, LOC105251768, LOC105251803, LOC105251856, LOC105251923, LOC105252092, LOC105252184, LOC105252449, LOC105252503, LOC105252598, LOC105252668, LOC105252723, LOC105252773, LOC105252842, LOC105253273, LOC105253659, LOC1052…
2	A10	no_desc	0	0.024	0.011	138	LOC105248059, LOC105248412, LOC105248522, LOC105248524, LOC105248705, LOC105248736, LOC105248762, LOC105248930, LOC105249692, LOC105249947, LOC105250094, LOC105250377, LOC105250808, LOC105250845, LOC105250870, LOC105251252, LOC105251939, LOC105252044, LOC105252339, LOC105252722, LOC105253066, LOC105253340, LOC105253555, LOC105253714, LOC105253786, LOC105254638, LOC105255500, LOC105255707, LOC1052…
3	A4	no_desc	2e-05	0.09	0.065	792	LOC105247806, LOC105248127, LOC105248128, LOC105248145, LOC105248157, LOC105248315, LOC105248517, LOC105248534, LOC105248571, LOC105248647, LOC105248798, LOC105248807, LOC105248953, LOC105249033, LOC105249055, LOC105249083, LOC105249107, LOC105249175, LOC105249192, LOC105249223, LOC105249331, LOC105249332, LOC105249447, LOC105249478, LOC105249508, LOC105249529, LOC105249584, LOC105249602, LOC1052…
4	A14	no_desc	0.00011	0.031	0.018	224	LOC105247921, LOC105248049, LOC105248060, LOC105248403, LOC105248488, LOC105248609, LOC105248632, LOC105249709, LOC105249785, LOC105250228, LOC105250904, LOC105250956, LOC105251317, LOC105251400, LOC105251403, LOC105251449, LOC105251771, LOC105251827, LOC105252509, LOC105252536, LOC105253030, LOC105253101, LOC105253186, LOC105253548, LOC105253597, LOC105253632, LOC105253713, LOC105254180, LOC1052…
5	A8	no_desc	0.00033	0.008	0.003	37	LOC105249095, LOC105250144, LOC105251458, LOC105251879, LOC105253916, LOC105254306, LOC105254883, LOC105255237, LOC105255871, LOC105256597, LOC105256620, LOC105257757, LOC105258203, LOC105258334, LOC105258991
6	A3	no_desc	0.00348	0.124	0.102	1241	LOC105247823, LOC105247860, LOC105248004, LOC105248028, LOC105248061, LOC105248088, LOC105248091, LOC105248140, LOC105248141, LOC105248217, LOC105248407, LOC105248424, LOC105248426, LOC105248431, LOC105248439, LOC105248533, LOC105248580, LOC105248616, LOC105248689, LOC105248739, LOC105248745, LOC105248747, LOC105248749, LOC105248910, LOC105249012, LOC105249039, LOC105249044, LOC105249086, LOC1052…
7	A13	no_desc	0.00514	0.029	0.019	238	LOC105248006, LOC105248486, LOC105248542, LOC105248611, LOC105248848, LOC105249167, LOC105249716, LOC105249927, LOC105250091, LOC105250098, LOC105250647, LOC105251178, LOC105251355, LOC105251393, LOC105251466, LOC105251679, LOC105251915, LOC105252033, LOC105252047, LOC105252280, LOC105252924, LOC105253266, LOC105254053, LOC105254160, LOC105254324, LOC105254577, LOC105254693, LOC105254699, LOC1052…
8	A1	no_desc	0.00514	0.014	0.008	95	LOC105247973, LOC105248209, LOC105249254, LOC105249373, LOC105249578, LOC105250972, LOC105252111, LOC105252294, LOC105252530, LOC105253084, LOC105253881, LOC105254391, LOC105255136, LOC105255203, LOC105255563, LOC105255708, LOC105255762, LOC105255840, LOC105255852, LOC105257493, LOC105257805, LOC105258243, LOC105259223, LOC105259395, LOC105259503, LOC109610272
9	A11	no_desc	0.00664	0.016	0.009	116	LOC105247798, LOC105248493, LOC105248653, LOC105248713, LOC105249598, LOC105249760, LOC105251340, LOC105251589, LOC105252152, LOC105252173, LOC105252289, LOC105252746, LOC105253571, LOC105253767, LOC105253891, LOC105254500, LOC105254920, LOC105255059, LOC105256053, LOC105256132, LOC105256385, LOC105256561, LOC105257473, LOC105257553, LOC105257613, LOC105257898, LOC105258105, LOC105258187, LOC1052…
DEG	annot_term	annot_desc	adj_pVal	sam_freq	back_freq	n_annot_bg	gene_name

## Sheet: Cflo. No shared host proteins
GO	annot_term	annot_desc	adj_pVal	sam_freq	back_freq	n_annot_bg	gene_name		annot_term	annot_desc	adj_pVal	sam_freq	back_freq	n_annot_bg	gene_name		annot_term	annot_desc	adj_pVal	sam_freq	back_freq	n_annot_bg	gene_name		annot_term	annot_desc	adj_pVal	sam_freq	back_freq	n_annot_bg	gene_name		annot_term	annot_desc	adj_pVal	sam_freq	back_freq	n_annot_bg	gene_name		annot_term	annot_desc	adj_pVal	sam_freq	back_freq	n_annot_bg	gene_name		annot_term
1	GO:0016705	oxidoreductase activity, acting on paired donors, with incorporation or reduction of molecular oxygen	0	0.117	0.015	172	LOC105248814, LOC105250292, LOC105250331, LOC105250389, LOC105250480, LOC105251525, LOC105255532, LOC105255533, LOC105256688, LOC105257915, LOC105258679, LOC105258754, LOC109610059, LOC112637294, LOC112637752, LOC112637753, LOC112637754	1	GO:0016705	oxidoreductase activity, acting on paired donors, with incorporation or reduction of molecular oxygen	0	0.117	0.015	172	LOC105248814, LOC105250292, LOC105250331, LOC105250389, LOC105250480, LOC105251525, LOC105255532, LOC105255533, LOC105256688, LOC105257915, LOC105258679, LOC105258754, LOC109610059, LOC112637294, LOC112637752, LOC112637753, LOC112637754	1	GO:0016705	oxidoreductase activity, acting on paired donors, with incorporation or reduction of molecular oxygen	0	0.117	0.015	172	LOC105248814, LOC105250292, LOC105250331, LOC105250389, LOC105250480, LOC105251525, LOC105255532, LOC105255533, LOC105256688, LOC105257915, LOC105258679, LOC105258754, LOC109610059, LOC112637294, LOC112637752, LOC112637753, LOC112637754	1	GO:0016705	oxidoreductase activity, acting on paired donors, with incorporation or reduction of molecular oxygen	0	0.117	0.015	172	LOC105248814, LOC105250292, LOC105250331, LOC105250389, LOC105250480, LOC105251525, LOC105255532, LOC105255533, LOC105256688, LOC105257915, LOC105258679, LOC105258754, LOC109610059, LOC112637294, LOC112637752, LOC112637753, LOC112637754	1	GO:0016705	oxidoreductase activity, acting on paired donors, with incorporation or reduction of molecular oxygen	0	0.117	0.015	172	LOC105248814, LOC105250292, LOC105250331, LOC105250389, LOC105250480, LOC105251525, LOC105255532, LOC105255533, LOC105256688, LOC105257915, LOC105258679, LOC105258754, LOC109610059, LOC112637294, LOC112637752, LOC112637753, LOC112637754	1	GO:0016705	oxidoreductase activity, acting on paired donors, with incorporation or reduction of molecular oxygen	0	0.117	0.015	172	LOC105248814, LOC105250292, LOC105250331, LOC105250389, LOC105250480, LOC105251525, LOC105255532, LOC105255533, LOC105256688, LOC105257915, LOC105258679, LOC105258754, LOC109610059, LOC112637294, LOC112637752, LOC112637753, LOC112637754	1	GO:0016705
2	GO:0005506	iron ion binding	0	0.117	0.016	183	LOC105248814, LOC105250292, LOC105250331, LOC105250389, LOC105250480, LOC105251525, LOC105255532, LOC105255533, LOC105256688, LOC105257915, LOC105258679, LOC105258754, LOC109610059, LOC112637294, LOC112637752, LOC112637753, LOC112637754	2	GO:0005506	iron ion binding	0	0.117	0.016	183	LOC105248814, LOC105250292, LOC105250331, LOC105250389, LOC105250480, LOC105251525, LOC105255532, LOC105255533, LOC105256688, LOC105257915, LOC105258679, LOC105258754, LOC109610059, LOC112637294, LOC112637752, LOC112637753, LOC112637754	2	GO:0005506	iron ion binding	0	0.117	0.016	183	LOC105248814, LOC105250292, LOC105250331, LOC105250389, LOC105250480, LOC105251525, LOC105255532, LOC105255533, LOC105256688, LOC105257915, LOC105258679, LOC105258754, LOC109610059, LOC112637294, LOC112637752, LOC112637753, LOC112637754	2	GO:0005506	iron ion binding	0	0.117	0.016	183	LOC105248814, LOC105250292, LOC105250331, LOC105250389, LOC105250480, LOC105251525, LOC105255532, LOC105255533, LOC105256688, LOC105257915, LOC105258679, LOC105258754, LOC109610059, LOC112637294, LOC112637752, LOC112637753, LOC112637754	2	GO:0005506	iron ion binding	0	0.117	0.016	183	LOC105248814, LOC105250292, LOC105250331, LOC105250389, LOC105250480, LOC105251525, LOC105255532, LOC105255533, LOC105256688, LOC105257915, LOC105258679, LOC105258754, LOC109610059, LOC112637294, LOC112637752, LOC112637753, LOC112637754	2	GO:0005506	iron ion binding	0	0.117	0.016	183	LOC105248814, LOC105250292, LOC105250331, LOC105250389, LOC105250480, LOC105251525, LOC105255532, LOC105255533, LOC105256688, LOC105257915, LOC105258679, LOC105258754, LOC109610059, LOC112637294, LOC112637752, LOC112637753, LOC112637754	2	GO:0005506
3	GO:0020037	heme binding	0	0.117	0.016	185	LOC105248814, LOC105250292, LOC105250331, LOC105250389, LOC105250480, LOC105251525, LOC105255532, LOC105255533, LOC105256688, LOC105257915, LOC105258679, LOC105258754, LOC109610059, LOC112637294, LOC112637752, LOC112637753, LOC112637754	3	GO:0020037	heme binding	0	0.117	0.016	185	LOC105248814, LOC105250292, LOC105250331, LOC105250389, LOC105250480, LOC105251525, LOC105255532, LOC105255533, LOC105256688, LOC105257915, LOC105258679, LOC105258754, LOC109610059, LOC112637294, LOC112637752, LOC112637753, LOC112637754	3	GO:0020037	heme binding	0	0.117	0.016	185	LOC105248814, LOC105250292, LOC105250331, LOC105250389, LOC105250480, LOC105251525, LOC105255532, LOC105255533, LOC105256688, LOC105257915, LOC105258679, LOC105258754, LOC109610059, LOC112637294, LOC112637752, LOC112637753, LOC112637754	3	GO:0020037	heme binding	0	0.117	0.016	185	LOC105248814, LOC105250292, LOC105250331, LOC105250389, LOC105250480, LOC105251525, LOC105255532, LOC105255533, LOC105256688, LOC105257915, LOC105258679, LOC105258754, LOC109610059, LOC112637294, LOC112637752, LOC112637753, LOC112637754	3	GO:0020037	heme binding	0	0.117	0.016	185	LOC105248814, LOC105250292, LOC105250331, LOC105250389, LOC105250480, LOC105251525, LOC105255532, LOC105255533, LOC105256688, LOC105257915, LOC105258679, LOC105258754, LOC109610059, LOC112637294, LOC112637752, LOC112637753, LOC112637754	3	GO:0020037	heme binding	0	0.117	0.016	185	LOC105248814, LOC105250292, LOC105250331, LOC105250389, LOC105250480, LOC105251525, LOC105255532, LOC105255533, LOC105256688, LOC105257915, LOC105258679, LOC105258754, LOC109610059, LOC112637294, LOC112637752, LOC112637753, LOC112637754	3	GO:0020037
4	GO:0006468	protein phosphorylation	0	0.117	0.024	278	LOC105248762, LOC105249095, LOC105249574, LOC105249947, LOC105249949, LOC105249967, LOC105250864, LOC105251219, LOC105251234, LOC105251326, LOC105252354, LOC105252842, LOC105254289, LOC105254691, LOC105257681, LOC105258109, LOC105258287	4	GO:0006468	protein phosphorylation	0	0.117	0.024	278	LOC105248762, LOC105249095, LOC105249574, LOC105249947, LOC105249949, LOC105249967, LOC105250864, LOC105251219, LOC105251234, LOC105251326, LOC105252354, LOC105252842, LOC105254289, LOC105254691, LOC105257681, LOC105258109, LOC105258287	4	GO:0006468	protein phosphorylation	0	0.117	0.024	278	LOC105248762, LOC105249095, LOC105249574, LOC105249947, LOC105249949, LOC105249967, LOC105250864, LOC105251219, LOC105251234, LOC105251326, LOC105252354, LOC105252842, LOC105254289, LOC105254691, LOC105257681, LOC105258109, LOC105258287	4	GO:0006468	protein phosphorylation	0	0.117	0.024	278	LOC105248762, LOC105249095, LOC105249574, LOC105249947, LOC105249949, LOC105249967, LOC105250864, LOC105251219, LOC105251234, LOC105251326, LOC105252354, LOC105252842, LOC105254289, LOC105254691, LOC105257681, LOC105258109, LOC105258287	4	GO:0006468	protein phosphorylation	0	0.117	0.024	278	LOC105248762, LOC105249095, LOC105249574, LOC105249947, LOC105249949, LOC105249967, LOC105250864, LOC105251219, LOC105251234, LOC105251326, LOC105252354, LOC105252842, LOC105254289, LOC105254691, LOC105257681, LOC105258109, LOC105258287	4	GO:0006468	protein phosphorylation	0	0.117	0.024	278	LOC105248762, LOC105249095, LOC105249574, LOC105249947, LOC105249949, LOC105249967, LOC105250864, LOC105251219, LOC105251234, LOC105251326, LOC105252354, LOC105252842, LOC105254289, LOC105254691, LOC105257681, LOC105258109, LOC105258287	4	GO:0006468
5	GO:0004672	protein kinase activity	0	0.103	0.02	239	LOC105248762, LOC105249095, LOC105249947, LOC105249949, LOC105249967, LOC105250864, LOC105251219, LOC105251234, LOC105251326, LOC105252842, LOC105254289, LOC105254691, LOC105257681, LOC105258109, LOC105258287	5	GO:0004672	protein kinase activity	0	0.103	0.02	239	LOC105248762, LOC105249095, LOC105249947, LOC105249949, LOC105249967, LOC105250864, LOC105251219, LOC105251234, LOC105251326, LOC105252842, LOC105254289, LOC105254691, LOC105257681, LOC105258109, LOC105258287	5	GO:0004672	protein kinase activity	0	0.103	0.02	239	LOC105248762, LOC105249095, LOC105249947, LOC105249949, LOC105249967, LOC105250864, LOC105251219, LOC105251234, LOC105251326, LOC105252842, LOC105254289, LOC105254691, LOC105257681, LOC105258109, LOC105258287	5	GO:0004672	protein kinase activity	0	0.103	0.02	239	LOC105248762, LOC105249095, LOC105249947, LOC105249949, LOC105249967, LOC105250864, LOC105251219, LOC105251234, LOC105251326, LOC105252842, LOC105254289, LOC105254691, LOC105257681, LOC105258109, LOC105258287	5	GO:0004672	protein kinase activity	0	0.103	0.02	239	LOC105248762, LOC105249095, LOC105249947, LOC105249949, LOC105249967, LOC105250864, LOC105251219, LOC105251234, LOC105251326, LOC105252842, LOC105254289, LOC105254691, LOC105257681, LOC105258109, LOC105258287	5	GO:0004672	protein kinase activity	0	0.103	0.02	239	LOC105248762, LOC105249095, LOC105249947, LOC105249949, LOC105249967, LOC105250864, LOC105251219, LOC105251234, LOC105251326, LOC105252842, LOC105254289, LOC105254691, LOC105257681, LOC105258109, LOC105258287	5	GO:0004672
6	GO:0055114	oxidation-reduction process	0	0.131	0.034	394	LOC105248237, LOC105248814, LOC105250292, LOC105250331, LOC105250389, LOC105250480, LOC105251525, LOC105253367, LOC105255532, LOC105255533, LOC105256688, LOC105257915, LOC105258679, LOC105258754, LOC109610059, LOC112637294, LOC112637752, LOC112637753, LOC112637754	6	GO:0055114	oxidation-reduction process	0	0.131	0.034	394	LOC105248237, LOC105248814, LOC105250292, LOC105250331, LOC105250389, LOC105250480, LOC105251525, LOC105253367, LOC105255532, LOC105255533, LOC105256688, LOC105257915, LOC105258679, LOC105258754, LOC109610059, LOC112637294, LOC112637752, LOC112637753, LOC112637754	6	GO:0055114	oxidation-reduction process	0	0.131	0.034	394	LOC105248237, LOC105248814, LOC105250292, LOC105250331, LOC105250389, LOC105250480, LOC105251525, LOC105253367, LOC105255532, LOC105255533, LOC105256688, LOC105257915, LOC105258679, LOC105258754, LOC109610059, LOC112637294, LOC112637752, LOC112637753, LOC112637754	6	GO:0055114	oxidation-reduction process	0	0.131	0.034	394	LOC105248237, LOC105248814, LOC105250292, LOC105250331, LOC105250389, LOC105250480, LOC105251525, LOC105253367, LOC105255532, LOC105255533, LOC105256688, LOC105257915, LOC105258679, LOC105258754, LOC109610059, LOC112637294, LOC112637752, LOC112637753, LOC112637754	6	GO:0055114	oxidation-reduction process	0	0.131	0.034	394	LOC105248237, LOC105248814, LOC105250292, LOC105250331, LOC105250389, LOC105250480, LOC105251525, LOC105253367, LOC105255532, LOC105255533, LOC105256688, LOC105257915, LOC105258679, LOC105258754, LOC109610059, LOC112637294, LOC112637752, LOC112637753, LOC112637754	6	GO:0055114	oxidation-reduction process	0	0.131	0.034	394	LOC105248237, LOC105248814, LOC105250292, LOC105250331, LOC105250389, LOC105250480, LOC105251525, LOC105253367, LOC105255532, LOC105255533, LOC105256688, LOC105257915, LOC105258679, LOC105258754, LOC109610059, LOC112637294, LOC112637752, LOC112637753, LOC112637754	6	GO:0055114
7	GO:0005524	ATP binding	0	0.145	0.042	490	LOC105248762, LOC105249095, LOC105249574, LOC105249947, LOC105249949, LOC105249967, LOC105250864, LOC105251199, LOC105251219, LOC105251234, LOC105251326, LOC105252354, LOC105252842, LOC105254289, LOC105254554, LOC105254691, LOC105255157, LOC105255218, LOC105257681, LOC105258109, LOC105258287	7	GO:0005524	ATP binding	0	0.145	0.042	490	LOC105248762, LOC105249095, LOC105249574, LOC105249947, LOC105249949, LOC105249967, LOC105250864, LOC105251199, LOC105251219, LOC105251234, LOC105251326, LOC105252354, LOC105252842, LOC105254289, LOC105254554, LOC105254691, LOC105255157, LOC105255218, LOC105257681, LOC105258109, LOC105258287	7	GO:0005524	ATP binding	0	0.145	0.042	490	LOC105248762, LOC105249095, LOC105249574, LOC105249947, LOC105249949, LOC105249967, LOC105250864, LOC105251199, LOC105251219, LOC105251234, LOC105251326, LOC105252354, LOC105252842, LOC105254289, LOC105254554, LOC105254691, LOC105255157, LOC105255218, LOC105257681, LOC105258109, LOC105258287	7	GO:0005524	ATP binding	0	0.145	0.042	490	LOC105248762, LOC105249095, LOC105249574, LOC105249947, LOC105249949, LOC105249967, LOC105250864, LOC105251199, LOC105251219, LOC105251234, LOC105251326, LOC105252354, LOC105252842, LOC105254289, LOC105254554, LOC105254691, LOC105255157, LOC105255218, LOC105257681, LOC105258109, LOC105258287	7	GO:0005524	ATP binding	0	0.145	0.042	490	LOC105248762, LOC105249095, LOC105249574, LOC105249947, LOC105249949, LOC105249967, LOC105250864, LOC105251199, LOC105251219, LOC105251234, LOC105251326, LOC105252354, LOC105252842, LOC105254289, LOC105254554, LOC105254691, LOC105255157, LOC105255218, LOC105257681, LOC105258109, LOC105258287	7	GO:0005524	ATP binding	0	0.145	0.042	490	LOC105248762, LOC105249095, LOC105249574, LOC105249947, LOC105249949, LOC105249967, LOC105250864, LOC105251199, LOC105251219, LOC105251234, LOC105251326, LOC105252354, LOC105252842, LOC105254289, LOC105254554, LOC105254691, LOC105255157, LOC105255218, LOC105257681, LOC105258109, LOC105258287	7	GO:0005524
8	GO:0005975	carbohydrate metabolic process	0.00031	0.041	0.008	91	LOC105249063, LOC105249395, LOC105257949, LOC105258752, LOC112637480, LOC112639508	8	GO:0005975	carbohydrate metabolic process	0.00031	0.041	0.008	91	LOC105249063, LOC105249395, LOC105257949, LOC105258752, LOC112637480, LOC112639508	8	GO:0005975	carbohydrate metabolic process	0.00031	0.041	0.008	91	LOC105249063, LOC105249395, LOC105257949, LOC105258752, LOC112637480, LOC112639508	8	GO:0005975	carbohydrate metabolic process	0.00031	0.041	0.008	91	LOC105249063, LOC105249395, LOC105257949, LOC105258752, LOC112637480, LOC112639508	8	GO:0005975	carbohydrate metabolic process	0.00031	0.041	0.008	91	LOC105249063, LOC105249395, LOC105257949, LOC105258752, LOC112637480, LOC112639508	8	GO:0005975	carbohydrate metabolic process	0.00031	0.041	0.008	91	LOC105249063, LOC105249395, LOC105257949, LOC105258752, LOC112637480, LOC112639508	8	GO:0005975
9	GO:0004930	G protein-coupled receptor activity	0.00041	0.041	0.008	97	LOC105250402, LOC105252897, LOC105254843, LOC105256235, LOC105257827, LOC105258909	9	GO:0004930	G protein-coupled receptor activity	0.00041	0.041	0.008	97	LOC105250402, LOC105252897, LOC105254843, LOC105256235, LOC105257827, LOC105258909	9	GO:0004930	G protein-coupled receptor activity	0.00041	0.041	0.008	97	LOC105250402, LOC105252897, LOC105254843, LOC105256235, LOC105257827, LOC105258909	9	GO:0004930	G protein-coupled receptor activity	0.00041	0.041	0.008	97	LOC105250402, LOC105252897, LOC105254843, LOC105256235, LOC105257827, LOC105258909	9	GO:0004930	G protein-coupled receptor activity	0.00041	0.041	0.008	97	LOC105250402, LOC105252897, LOC105254843, LOC105256235, LOC105257827, LOC105258909	9	GO:0004930	G protein-coupled receptor activity	0.00041	0.041	0.008	97	LOC105250402, LOC105252897, LOC105254843, LOC105256235, LOC105257827, LOC105258909	9	GO:0004930
10	GO:0007186	G protein-coupled receptor signaling pathway	0.00051	0.041	0.009	102	LOC105249574, LOC105250402, LOC105252897, LOC105254843, LOC105256235, LOC105258909	10	GO:0007186	G protein-coupled receptor signaling pathway	0.00051	0.041	0.009	102	LOC105249574, LOC105250402, LOC105252897, LOC105254843, LOC105256235, LOC105258909	10	GO:0007186	G protein-coupled receptor signaling pathway	0.00051	0.041	0.009	102	LOC105249574, LOC105250402, LOC105252897, LOC105254843, LOC105256235, LOC105258909	10	GO:0007186	G protein-coupled receptor signaling pathway	0.00051	0.041	0.009	102	LOC105249574, LOC105250402, LOC105252897, LOC105254843, LOC105256235, LOC105258909	10	GO:0007186	G protein-coupled receptor signaling pathway	0.00051	0.041	0.009	102	LOC105249574, LOC105250402, LOC105252897, LOC105254843, LOC105256235, LOC105258909	10	GO:0007186	G protein-coupled receptor signaling pathway	0.00051	0.041	0.009	102	LOC105249574, LOC105250402, LOC105252897, LOC105254843, LOC105256235, LOC105258909	10	GO:0007186
11	GO:0022857	transmembrane transporter activity	0.00167	0.034	0.008	92	LOC105248407, LOC105249833, LOC105252679, LOC105256103, LOC105256346	11	GO:0022857	transmembrane transporter activity	0.00167	0.034	0.008	92	LOC105248407, LOC105249833, LOC105252679, LOC105256103, LOC105256346	11	GO:0022857	transmembrane transporter activity	0.00167	0.034	0.008	92	LOC105248407, LOC105249833, LOC105252679, LOC105256103, LOC105256346	11	GO:0022857	transmembrane transporter activity	0.00167	0.034	0.008	92	LOC105248407, LOC105249833, LOC105252679, LOC105256103, LOC105256346	11	GO:0022857	transmembrane transporter activity	0.00167	0.034	0.008	92	LOC105248407, LOC105249833, LOC105252679, LOC105256103, LOC105256346	11	GO:0022857	transmembrane transporter activity	0.00167	0.034	0.008	92	LOC105248407, LOC105249833, LOC105252679, LOC105256103, LOC105256346	11	GO:0022857
12	GO:0016021	integral component of membrane	0.00602	0.09	0.042	487	LOC105248407, LOC105248807, LOC105249794, LOC105249833, LOC105250402, LOC105251199, LOC105252897, LOC105253050, LOC105254843, LOC105255252, LOC105256235, LOC105257888, LOC105258909	12	GO:0016021	integral component of membrane	0.00602	0.09	0.042	487	LOC105248407, LOC105248807, LOC105249794, LOC105249833, LOC105250402, LOC105251199, LOC105252897, LOC105253050, LOC105254843, LOC105255252, LOC105256235, LOC105257888, LOC105258909	12	GO:0016021	integral component of membrane	0.00602	0.09	0.042	487	LOC105248407, LOC105248807, LOC105249794, LOC105249833, LOC105250402, LOC105251199, LOC105252897, LOC105253050, LOC105254843, LOC105255252, LOC105256235, LOC105257888, LOC105258909	12	GO:0016021	integral component of membrane	0.00602	0.09	0.042	487	LOC105248407, LOC105248807, LOC105249794, LOC105249833, LOC105250402, LOC105251199, LOC105252897, LOC105253050, LOC105254843, LOC105255252, LOC105256235, LOC105257888, LOC105258909	12	GO:0016021	integral component of membrane	0.00602	0.09	0.042	487	LOC105248407, LOC105248807, LOC105249794, LOC105249833, LOC105250402, LOC105251199, LOC105252897, LOC105253050, LOC105254843, LOC105255252, LOC105256235, LOC105257888, LOC105258909	12	GO:0016021	integral component of membrane	0.00602	0.09	0.042	487	LOC105248407, LOC105248807, LOC105249794, LOC105249833, LOC105250402, LOC105251199, LOC105252897, LOC105253050, LOC105254843, LOC105255252, LOC105256235, LOC105257888, LOC105258909	12	GO:0016021
PFAM	annot_term	annot_desc	adj_pVal	sam_freq	back_freq	n_annot_bg	gene_name
1	PF00069	Protein kinase domain	0	0.153	0.016	147	LOC105248762, LOC105249095, LOC105249574, LOC105249947, LOC105249949, LOC105249967, LOC105250864, LOC105251219, LOC105251234, LOC105251326, LOC105252354, LOC105252842, LOC105254289, LOC105254691, LOC105257681, LOC105258109, LOC105258287
2	PF00067	Cytochrome P450	0	0.153	0.019	172	LOC105248814, LOC105250292, LOC105250331, LOC105250389, LOC105250480, LOC105251525, LOC105255532, LOC105255533, LOC105256688, LOC105257915, LOC105258679, LOC105258754, LOC109610059, LOC112637294, LOC112637752, LOC112637753, LOC112637754
3	PF00001	7 transmembrane receptor (rhodopsin family)	0.00022	0.045	0.007	65	LOC105250402, LOC105252897, LOC105254843, LOC105256235, LOC105258909
WGCNA	annot_term	annot_desc	adj_pVal	sam_freq	back_freq	n_annot_bg	gene_name
1	A9	no_desc	0.00293	0.048	0.011	137	LOC105250250, LOC105251768, LOC105252842, LOC105254582, LOC105254609, LOC105257276, LOC105258369
2	A2	no_desc	0.00562	0.041	0.011	129	LOC105255533, LOC105255590, LOC105256103, LOC105258679, LOC109610136, LOC112637752
DEG	annot_term	annot_desc	adj_pVal	sam_freq	back_freq	n_annot_bg	gene_name
[truncated: 5,000 more columns]

## Sheet: Cflo. Compare PPI
GO	Before filter only ("lost")	Kept after filter ("kept")	New after filter ("gained")
	1 GO:0009058 biosynthetic process	1 GO:0006355 regulation of transcription, DNA-templated	1 GO:0042254 ribosome biogenesis
	2 GO:0016616 oxidoreductase activity, acting on the CH-OH group of donors, NAD or NADP as acceptor	2 GO:0046983 protein dimerization activity
	3 GO:0016614 oxidoreductase activity, acting on CH-OH group of donors	3 GO:0055114 oxidation-reduction process
	4 GO:0030170 pyridoxal phosphate binding	4 GO:0003700 DNA-binding transcription factor activity
	5 GO:0050660 flavin adenine dinucleotide binding	5 GO:0043565 sequence-specific DNA binding
	6 GO:0004298 threonine-type endopeptidase activity	6 GO:0003924 GTPase activity
	7 GO:0006357 regulation of transcription by RNA polymerase II	7 GO:0003677 DNA binding
		8 GO:0022857 transmembrane transporter activity
		9 GO:0020037 heme binding
		10 GO:0003777 microtubule motor activity
		11 GO:0016705 oxidoreductase activity, acting on paired donors, with incorporation or reduction of molecular oxygen
		12 GO:0042302 structural constituent of cuticle
		13 GO:0005525 GTP binding
		14 GO:0005506 iron ion binding
		15 GO:0016717 oxidoreductase activity, acting on paired donors, with oxidation of a pair of donors resulting in the reduction of molecular oxygen to two~
		16 GO:0007018 microtubule-based movement
		17 GO:0008138 protein tyrosine/serine/threonine phosphatase activity
		18 GO:0016311 dephosphorylation
		19 GO:0008017 microtubule binding
		20 GO:0005524 ATP binding
		21 GO:0055085 transmembrane transport
		22 GO:0016491 oxidoreductase activity
		23 GO:0008378 galactosyltransferase activity
		24 GO:0070403 NAD+ binding
		25 GO:0008234 cysteine-type peptidase activity
		26 GO:0003729 mRNA binding
		27 GO:0009055 electron transfer activity
		28 GO:0051082 unfolded protein binding
		29 GO:0051287 NAD binding
		30 GO:0005874 microtubule
		31 GO:0005634 nucleus
		32 GO:0007186 G protein-coupled receptor signaling pathway
		33 GO:0000723 telomere maintenance
		34 GO:0004725 protein tyrosine phosphatase activity
		35 GO:0006470 protein dephosphorylation
		36 GO:0007017 microtubule-based process
		37 GO:0003678 DNA helicase activity
		38 GO:0003755 peptidyl-prolyl cis-trans isomerase activity
		39 GO:0006139 nucleobase-containing compound metabolic process
		40 GO:0004930 G protein-coupled receptor activity
		41 GO:0006457 protein folding
		42 GO:0005783 endoplasmic reticulum
		43 GO:0006486 protein glycosylation
PFAM	1 PF00011 Hsp20/alpha crystallin family	1 PF00850 Histone deacetylase domain	1 PF00098 Zinc knuckle
	2 PF00503 G-protein alpha subunit	2 PF01556 DnaJ C terminal domain	2 PF07690 Major Facilitator Superfamily
	3 PF05920 Homeobox KN domain	3 PF00012 Hsp70 protein
	4 PF00389 D-isomer specific 2-hydroxyacid dehydrogenase, catalytic domain	4 PF02146 Sir2 family
	5 PF00041 Fibronectin type III domain	5 PF05739 SNARE domain
	6 PF00013 KH domain	6 PF08246 Cathepsin propeptide inhibitor domain (I29)
	7 PF07992 Pyridine nucleotide-disulphide oxidoreductase	7 PF00112 Papain family cysteine protease
	8 PF03810 Importin-beta N-terminal domain	8 PF02826 D-isomer specific 2-hydroxyacid dehydrogenase, NAD binding domain
	9 PF00160 Cyclophilin type peptidyl-prolyl cis-trans isomerase/CLD	9 PF07527 Hairy Orange
	10 PF00385 Chromo (CHRromatin Organisation MOdifier) domain	10 PF00118 TCP-1/cpn60 chaperonin family
	11 PF00538 linker histone H1 and H5 family	11 PF00170 bZIP transcription factor
	12 PF13086 AAA domain	12 PF07716 Basic region leucine zipper
	13 PF13087 AAA domain	13 PF03953 Tubulin C-terminal domain
	14 PF00125 Core histone H2A/H2B/H3/H4	14 PF00091 Tubulin/FtsZ family, GTPase domain
	15 PF01399 PCI domain	15 PF00225 Kinesin motor domain
	16 PF04408 Helicase associated domain (HA2)	16 PF00010 Helix-loop-helix DNA-binding domain
	17 PF00179 Ubiquitin-conjugating enzyme	17 PF00076 RNA recognition motif. (a.k.a. RRM, RBD, or RNP domain)
	18 PF00888 Cullin family	18 PF00071 Ras family
	19 PF00107 Zinc-binding dehydrogenase	19 PF00046 Homeodomain
	20 PF00254 FKBP-type peptidyl-prolyl cis-trans isomerase	20 PF00379 Insect cuticle protein
	21 PF00063 Myosin head (motor domain)	21 PF00135 Carboxylesterase family
	22 PF00732 GMC oxidoreductase	22 PF00271 Helicase conserved C-terminal domain
	23 PF05199 GMC oxidoreductase	23 PF00067 Cytochrome P450
	24 PF00690 Cation transporter/ATPase, N-terminus	24 PF00270 DEAD/DEAH box helicase
	25 PF16009 Domain of unknown function (DUF4779)	25 PF00083 Sugar (and other) transporter
	26 PF00378 Enoyl-CoA hydratase/isomerase	26 PF01423 LSM domain
	27 PF00916 Sulfate permease family	27 PF00105 Zinc finger, C4 type (two domains)
	28 PF01740 STAS domain	28 PF00250 Forkhead domain
	29 PF00227 Proteasome subunit	29 PF00226 DnaJ domain
	30 PF07717 Oligonucleotide/oligosaccharide-binding (OB)-fold	30 PF00022 Actin
	31 PF00481 Protein phosphatase 2C	31 PF00782 Dual specificity phosphatase, catalytic domain
	32 PF00550 Phosphopantetheine attachment site	32 PF00412 LIM domain
	33 PF00899 ThiF family	33 PF00104 Ligand-binding domain of nuclear hormone receptor
	34 PF16197 Ketoacyl-synthetase C-terminal extension	34 PF00155 Aminotransferase class I and II
	35 PF00178 Ets-domain	35 PF00001 7 transmembrane receptor (rhodopsin family)
	36 PF00625 Guanylate kinase	36 PF00240 Ubiquitin family
	37 PF13246 Cation transport ATPase (P-type)	37 PF00069 Protein kinase domain
	38 PF13602 Zinc-binding dehydrogenase	38 PF00292 'Paired box' domain
	39 PF00028 Cadherin domain	39 PF00989 PAS fold
	40 PF00122 E1-E2 ATPase	40 PF00109 Beta-ketoacyl synthase, N-terminal domain
	41 PF00060 Ligand-gated ion channel	41 PF05970 PIF1-like helicase
	42 PF07653 Variant SH3 domain	42 PF00171 Aldehyde dehydrogenase family
	43 PF13414 TPR repeat	43 PF00505 HMG (high mobility group) box
	44 PF00498 FHA domain	44 PF02801 Beta-ketoacyl synthase, C-terminal domain
		45 PF02798 Glutathione S-transferase, N-terminal domain
		46 PF00487 Fatty acid desaturase
		47 PF07898 Protein of unknown function (DUF1676)
		48 PF00102 Protein-tyrosine phosphatase
		49 PF00320 GATA zinc finger
		50 PF14598 PAS domain
		51 PF08240 Alcohol dehydrogenase GroES-like domain
		52 PF00176 SNF2 family N-terminal domain
		53 PF01762 Galactosyltransferase
		54 PF13499 EF-hand domain pair
		55 PF00642 Zinc finger C-x8-C-x5-C-x3-H type (and similar)
		56 PF00043 Glutathione S-transferase, C-terminal domain
		57 PF01145 SPFH domain / Band 7 family
		58 PF14497 Glutathione S-transferase, C-terminal domain
		59 PF13923 Zinc finger, C3HC4 type (RING finger)
		60 PF00173 Cytochrome b5-like Heme/Steroid binding domain
		61 PF02037 SAP domain
		62 PF13520 Amino acid permease

## Sheet: Cflo. Compare host proteins
GO	Before filter only ("lost")	Kept after filter ("kept")	New after filter ("gained")
	1 GO:0006355 regulation of transcription, DNA-templated	1 GO:0055114 oxidation-reduction process	1 GO:0006468 protein phosphorylation
	2 GO:0046983 protein dimerization activity	2 GO:0022857 transmembrane transporter activity	2 GO:0004672 protein kinase activity
	3 GO:0003700 DNA-binding transcription factor activity	3 GO:0020037 heme binding	3 GO:0005975 carbohydrate metabolic process
	4 GO:0043565 sequence-specific DNA binding	4 GO:0016705 oxidoreductase activity, acting on paired donors, with incorporation or reduction of molecular oxygen	4 GO:0016021 integral component of membrane
	5 GO:0003924 GTPase activity	5 GO:0005506 iron ion binding
	6 GO:0003677 DNA binding	6 GO:0005524 ATP binding
	7 GO:0003777 microtubule motor activity	7 GO:0007186 G protein-coupled receptor signaling pathway
	8 GO:0042302 structural constituent of cuticle	8 GO:0004930 G protein-coupled receptor activity
	9 GO:0005525 GTP binding
	10 GO:0016717 oxidoreductase activity, acting on paired donors, with oxidation of a pair of donors resulting in the reduction of molecular oxygen to two~
	11 GO:0007018 microtubule-based movement
	12 GO:0008138 protein tyrosine/serine/threonine phosphatase activity
	13 GO:0016311 dephosphorylation
	14 GO:0008017 microtubule binding
	15 GO:0009058 biosynthetic process
	16 GO:0055085 transmembrane transport
	17 GO:0016491 oxidoreductase activity
	18 GO:0008378 galactosyltransferase activity
	19 GO:0070403 NAD+ binding
	20 GO:0008234 cysteine-type peptidase activity
	21 GO:0003729 mRNA binding
	22 GO:0009055 electron transfer activity
	23 GO:0051082 unfolded protein binding
	24 GO:0016616 oxidoreductase activity, acting on the CH-OH group of donors, NAD or NADP as acceptor
	25 GO:0051287 NAD binding
	26 GO:0005874 microtubule
	27 GO:0005634 nucleus
	28 GO:0000723 telomere maintenance
	29 GO:0004725 protein tyrosine phosphatase activity
	30 GO:0006470 protein dephosphorylation
	31 GO:0007017 microtubule-based process
	32 GO:0003678 DNA helicase activity
	33 GO:0016614 oxidoreductase activity, acting on CH-OH group of donors
	34 GO:0030170 pyridoxal phosphate binding
	35 GO:0003755 peptidyl-prolyl cis-trans isomerase activity
	36 GO:0006139 nucleobase-containing compound metabolic process
	37 GO:0006457 protein folding
	38 GO:0050660 flavin adenine dinucleotide binding
	39 GO:0004298 threonine-type endopeptidase activity
	40 GO:0005783 endoplasmic reticulum
	41 GO:0006486 protein glycosylation
	42 GO:0006357 regulation of transcription by RNA polymerase II
PFAM
	1 PF00011 Hsp20/alpha crystallin family	1 PF00067 Cytochrome P450
	2 PF00503 G-protein alpha subunit	2 PF00001 7 transmembrane receptor (rhodopsin family)
	3 PF00850 Histone deacetylase domain	3 PF00069 Protein kinase domain
	4 PF01556 DnaJ C terminal domain
	5 PF05920 Homeobox KN domain
	6 PF00012 Hsp70 protein
	7 PF00389 D-isomer specific 2-hydroxyacid dehydrogenase, catalytic domain
	8 PF02146 Sir2 family
	9 PF05739 SNARE domain
	10 PF08246 Cathepsin propeptide inhibitor domain (I29)
	11 PF00112 Papain family cysteine protease
	12 PF02826 D-isomer specific 2-hydroxyacid dehydrogenase, NAD binding domain
	13 PF07527 Hairy Orange
	14 PF00118 TCP-1/cpn60 chaperonin family
	15 PF00170 bZIP transcription factor
	16 PF07716 Basic region leucine zipper
	17 PF03953 Tubulin C-terminal domain
	18 PF00091 Tubulin/FtsZ family, GTPase domain
	19 PF00225 Kinesin motor domain
	20 PF00010 Helix-loop-helix DNA-binding domain
	21 PF00076 RNA recognition motif. (a.k.a. RRM, RBD, or RNP domain)
	22 PF00041 Fibronectin type III domain
	23 PF00071 Ras family
	24 PF00046 Homeodomain
	25 PF00379 Insect cuticle protein
	26 PF00135 Carboxylesterase family
	27 PF00271 Helicase conserved C-terminal domain
	28 PF00270 DEAD/DEAH box helicase
	29 PF00083 Sugar (and other) transporter
	30 PF01423 LSM domain
	31 PF00105 Zinc finger, C4 type (two domains)
	32 PF00250 Forkhead domain
	33 PF00226 DnaJ domain
	34 PF00022 Actin
	35 PF00782 Dual specificity phosphatase, catalytic domain
	36 PF00412 LIM domain
	37 PF00013 KH domain
	38 PF00104 Ligand-binding domain of nuclear hormone receptor
	39 PF00155 Aminotransferase class I and II
	40 PF00240 Ubiquitin family
	41 PF00292 'Paired box' domain
	42 PF00989 PAS fold
	43 PF00109 Beta-ketoacyl synthase, N-terminal domain
	44 PF05970 PIF1-like helicase
	45 PF00171 Aldehyde dehydrogenase family
	46 PF00505 HMG (high mobility group) box
	47 PF02801 Beta-ketoacyl synthase, C-terminal domain
	48 PF02798 Glutathione S-transferase, N-terminal domain
	49 PF07992 Pyridine nucleotide-disulphide oxidoreductase
	50 PF00487 Fatty acid desaturase
	51 PF07898 Protein of unknown function (DUF1676)
	52 PF03810 Importin-beta N-terminal domain
	53 PF00102 Protein-tyrosine phosphatase
	54 PF00160 Cyclophilin type peptidyl-prolyl cis-trans isomerase/CLD
	55 PF00320 GATA zinc finger
	56 PF00385 Chromo (CHRromatin Organisation MOdifier) domain
	57 PF00538 linker histone H1 and H5 family
	58 PF13086 AAA domain
	59 PF13087 AAA domain
	60 PF14598 PAS domain
	61 PF08240 Alcohol dehydrogenase GroES-like domain
	62 PF00125 Core histone H2A/H2B/H3/H4
	63 PF01399 PCI domain
	64 PF04408 Helicase associated domain (HA2)
	65 PF00176 SNF2 family N-terminal domain
	66 PF00179 Ubiquitin-conjugating enzyme
	67 PF00888 Cullin family
	68 PF01762 Galactosyltransferase
	69 PF13499 EF-hand domain pair
	70 PF00107 Zinc-binding dehydrogenase
	71 PF00254 FKBP-type peptidyl-prolyl cis-trans isomerase
	72 PF00642 Zinc finger C-x8-C-x5-C-x3-H type (and similar)
	73 PF00063 Myosin head (motor domain)
	74 PF00732 GMC oxidoreductase
	75 PF05199 GMC oxidoreductase
	76 PF00043 Glutathione S-transferase, C-terminal domain
	77 PF00690 Cation transporter/ATPase, N-terminus
	78 PF01145 SPFH domain / Band 7 family
	79 PF16009 Domain of unknown function (DUF4779)
	80 PF00378 Enoyl-CoA hydratase/isomerase
	81 PF00916 Sulfate permease family
	82 PF01740 STAS domain
	83 PF00227 Proteasome subunit
	84 PF07717 Oligonucleotide/oligosaccharide-binding (OB)-fold
	85 PF00481 Protein phosphatase 2C
	86 PF00550 Phosphopantetheine attachment site
	87 PF00899 ThiF family
	88 PF14497 Glutathione S-transferase, C-terminal domain
	89 PF16197 Ketoacyl-synthetase C-terminal extension
	90 PF13923 Zinc finger, C3HC4 type (RING finger)
	91 PF00173 Cytochrome b5-like Heme/Steroid binding domain
	92 PF02037 SAP domain
	93 PF00178 Ets-domain
	94 PF00625 Guanylate kinase
	95 PF13246 Cation transport ATPase (P-type)
	96 PF13602 Zinc-binding dehydrogenase
	97 PF00028 Cadherin domain
	98 PF00122 E1-E2 ATPase
	99 PF00060 Ligand-gated ion channel
	100 PF07653 Variant SH3 domain
	101 PF13414 TPR repeat
	102 PF13520 Amino acid permease
	103 PF00498 FHA domain

## Sheet: Cordy only
Ophiocordyceps, No shared PPIs
GO	annot_term	annot_desc	adj_pVal	sam_freq	back_freq	n_annot_bg	gene_name
PFAM	annot_term	annot_desc	adj_pVal	sam_freq	back_freq	n_annot_bg	gene_name
1	PF00082	Peptidase_S8	0.01739	0.065	0.025	10	Ophcf2|00691, Ophcf2|01394, Ophcf2|01612, Ophcf2|05924, Ophcf2|06941
WGNCA	annot_term	annot_desc	adj_pVal	sam_freq	back_freq	n_annot_bg	gene_name
1	F2	no_desc	0	0.468	0.238	138	Ophcf2|00217, Ophcf2|00218, Ophcf2|00545, Ophcf2|00555, Ophcf2|00923, Ophcf2|01031, Ophcf2|01082, Ophcf2|01091, Ophcf2|01218, Ophcf2|01289, Ophcf2|01297, Ophcf2|01319, Ophcf2|01392, Ophcf2|01612, Ophcf2|01656, Ophcf2|02093, Ophcf2|02359, Ophcf2|02421, Ophcf2|02423, Ophcf2|02474, Ophcf2|02494, Ophcf2|02510, Ophcf2|02618, Ophcf2|02747, Ophcf2|02828, Ophcf2|02987, Ophcf2|03013, Ophcf2|03136, Ophcf2|…
2	F3	no_desc	0	0.317	0.159	92	Ophcf2|00095, Ophcf2|00219, Ophcf2|00504, Ophcf2|00553, Ophcf2|00691, Ophcf2|00836, Ophcf2|01995, Ophcf2|02004, Ophcf2|02214, Ophcf2|02365, Ophcf2|02416, Ophcf2|02655, Ophcf2|02939, Ophcf2|03180, Ophcf2|03797, Ophcf2|04356, Ophcf2|04392, Ophcf2|04461, Ophcf2|04589, Ophcf2|04603, Ophcf2|04968, Ophcf2|05146, Ophcf2|05155, Ophcf2|05386, Ophcf2|05511, Ophcf2|05548, Ophcf2|05667, Ophcf2|05748, Ophcf2|…
3	F1	no_desc	0.00021	0.135	0.064	37	Ophcf2|00033, Ophcf2|00341, Ophcf2|00507, Ophcf2|01394, Ophcf2|02174, Ophcf2|02471, Ophcf2|03615, Ophcf2|03679, Ophcf2|03707, Ophcf2|03744, Ophcf2|04788, Ophcf2|04833, Ophcf2|04877, Ophcf2|05061, Ophcf2|05197, Ophcf2|06019, Ophcf2|06554
Ophiocordyceps, No shared host proteins
GO	annot_term	annot_desc	adj_pVal	sam_freq	back_freq	n_annot_bg	gene_name
1	GO:0055114	oxidation-reduction process	0.00174	0.212	0.051	30	Ophcf2|00545, Ophcf2|02174, Ophcf2|02828, Ophcf2|03013, Ophcf2|05548, Ophcf2|06554, Ophcf2|06962
2	GO:0008152	metabolic process	0.00192	0.394	0.166	97	Ophcf2|00545, Ophcf2|00691, Ophcf2|02174, Ophcf2|02416, Ophcf2|02423, Ophcf2|02828, Ophcf2|02987, Ophcf2|03013, Ophcf2|03466, Ophcf2|05548, Ophcf2|05748, Ophcf2|06554, Ophcf2|06962
3	GO:0003824	catalytic activity	0.00192	0.424	0.189	111	Ophcf2|00545, Ophcf2|00691, Ophcf2|02174, Ophcf2|02423, Ophcf2|02828, Ophcf2|02987, Ophcf2|03013, Ophcf2|03466, Ophcf2|03797, Ophcf2|05548, Ophcf2|05748, Ophcf2|06554, Ophcf2|06962, Ophcf2|07415
4	GO:0016491	oxidoreductase activity	0.00276	0.212	0.065	38	Ophcf2|00545, Ophcf2|02174, Ophcf2|02828, Ophcf2|03013, Ophcf2|05548, Ophcf2|06554, Ophcf2|06962
5	GO:0048037	cofactor binding	0.00288	0.152	0.039	23	Ophcf2|02174, Ophcf2|02828, Ophcf2|03013, Ophcf2|06554, Ophcf2|06962
6	GO:0097159	organic cyclic compound binding	0.00288	0.182	0.055	32	Ophcf2|02174, Ophcf2|02828, Ophcf2|03013, Ophcf2|03466, Ophcf2|06554, Ophcf2|06962
7	GO:1901363	heterocyclic compound binding	0.00288	0.182	0.055	32	Ophcf2|02174, Ophcf2|02828, Ophcf2|03013, Ophcf2|03466, Ophcf2|06554, Ophcf2|06962
8	GO:0003674	molecular_function	0.00567	0.455	0.249	146	Ophcf2|00545, Ophcf2|00691, Ophcf2|02174, Ophcf2|02416, Ophcf2|02423, Ophcf2|02828, Ophcf2|02987, Ophcf2|03013, Ophcf2|03466, Ophcf2|03797, Ophcf2|05548, Ophcf2|05748, Ophcf2|06554, Ophcf2|06962, Ophcf2|07415
9	GO:0005488	binding	0.00579	0.212	0.08	47	Ophcf2|02174, Ophcf2|02416, Ophcf2|02828, Ophcf2|03013, Ophcf2|03466, Ophcf2|06554, Ophcf2|06962
10	GO:0008150	biological_process	0.00846	0.394	0.213	125	Ophcf2|00545, Ophcf2|00691, Ophcf2|02174, Ophcf2|02416, Ophcf2|02423, Ophcf2|02828, Ophcf2|02987, Ophcf2|03013, Ophcf2|03466, Ophcf2|05548, Ophcf2|05748, Ophcf2|06554, Ophcf2|06962
11	GO:0043167	ion binding	0.01449	0.152	0.058	34	Ophcf2|02174, Ophcf2|02416, Ophcf2|02828, Ophcf2|03013, Ophcf2|06962
PFAM	annot_term	annot_desc	adj_pVal	sam_freq	back_freq	n_annot_bg	gene_name
WGCNA	annot_term	annot_desc	adj_pVal	sam_freq	back_freq	n_annot_bg	gene_name
1	F2	no_desc	0.00086	0.485	0.238	138	Ophcf2|00217, Ophcf2|00545, Ophcf2|01082, Ophcf2|01091, Ophcf2|01319, Ophcf2|02423, Ophcf2|02494, Ophcf2|02828, Ophcf2|02987, Ophcf2|03013, Ophcf2|03466, Ophcf2|03720, Ophcf2|03946, Ophcf2|05381, Ophcf2|06429, Ophcf2|06962
2	F3	no_desc	0.00086	0.364	0.159	92	Ophcf2|00691, Ophcf2|00836, Ophcf2|02365, Ophcf2|02416, Ophcf2|03797, Ophcf2|05548, Ophcf2|05748, Ophcf2|05798, Ophcf2|05939, Ophcf2|06824, Ophcf2|07085, Ophcf2|07415
Camponotus, No shared PPIs
GO	annot_term	annot_desc	adj_pVal	sam_freq	back_freq	n_annot_bg	gene_name
1	GO:0006355	regulation of transcription, DNA-templated	0	0.059	0.02	231	LOC105247812, LOC105247813, LOC105247996, LOC105248001, LOC105248145, LOC105248147, LOC105248196, LOC105248499, LOC105248542, LOC105248713, LOC105248743, LOC105249094, LOC105249249, LOC105249410, LOC105249437, LOC105249521, LOC105249529, LOC105249584, LOC105249927, LOC105249975, LOC105250055, LOC105250091, LOC105250098, LOC105250196, LOC105250297, LOC105250353, LOC105250418, LOC105250865, LOC1052…
2	GO:0046983	protein dimerization activity	0	0.027	0.006	75	LOC105247996, LOC105248001, LOC105248713, LOC105248764, LOC105248953, LOC105248966, LOC105249249, LOC105249529, LOC105250055, LOC105250353, LOC105250377, LOC105251019, LOC105251076, LOC105251410, LOC105251717, LOC105251861, LOC105251939, LOC105252010, LOC105252147, LOC105252389, LOC105252390, LOC105252627, LOC105252673, LOC105253800, LOC105254028, LOC105254242, LOC105254345, LOC105254500, LOC1052…
3	GO:0055114	oxidation-reduction process	0	0.075	0.034	394	LOC105247850, LOC105247856, LOC105247860, LOC105247950, LOC105248128, LOC105248130, LOC105248237, LOC105248262, LOC105248294, LOC105248730, LOC105248749, LOC105248814, LOC105248829, LOC105248930, LOC105249027, LOC105249175, LOC105249223, LOC105249360, LOC105249508, LOC105249609, LOC105249704, LOC105249805, LOC105249916, LOC105250137, LOC105250257, LOC105250292, LOC105250331, LOC105250332, LOC1052…
4	GO:0003924	GTPase activity	0	0.031	0.009	109	LOC105247884, LOC105247973, LOC105248088, LOC105248093, LOC105248632, LOC105248736, LOC105248745, LOC105248842, LOC105248910, LOC105249192, LOC105249230, LOC105249583, LOC105249608, LOC105249683, LOC105249999, LOC105250004, LOC105250024, LOC105250220, LOC105251123, LOC105252173, LOC105252603, LOC105252959, LOC105253208, LOC105253245, LOC105253525, LOC105253555, LOC105253716, LOC105254142, LOC1052…
5	GO:0003700	DNA-binding transcription factor activity	0	0.036	0.013	148	LOC105247812, LOC105247930, LOC105248145, LOC105248147, LOC105248157, LOC105248196, LOC105248499, LOC105248542, LOC105249094, LOC105249410, LOC105249437, LOC105249521, LOC105249975, LOC105250055, LOC105250091, LOC105250196, LOC105250297, LOC105250865, LOC105250870, LOC105251008, LOC105251272, LOC105251273, LOC105251468, LOC105251509, LOC105251567, LOC105252184, LOC105252510, LOC105253123, LOC1052…
6	GO:0043565	sequence-specific DNA binding	0	0.022	0.006	67	LOC105247812, LOC105247813, LOC105247930, LOC105248145, LOC105248147, LOC105248196, LOC105248499, LOC105248542, LOC105249094, LOC105249975, LOC105250091, LOC105250297, LOC105250865, LOC105251008, LOC105251272, LOC105251509, LOC105252184, LOC105253123, LOC105253292, LOC105253608, LOC105253676, LOC105254137, LOC105254160, LOC105254721, LOC105254925, LOC105255319, LOC105255524, LOC105255716, LOC1052…
7	GO:0022857	transmembrane transporter activity	0	0.025	0.008	92	LOC105247801, LOC105248006, LOC105248407, LOC105248700, LOC105248904, LOC105249245, LOC105249510, LOC105249598, LOC105249833, LOC105250037, LOC105250521, LOC105251126, LOC105251138, LOC105251140, LOC105251141, LOC105251155, LOC105251159, LOC105252679, LOC105252839, LOC105253780, LOC105253813, LOC105253972, LOC105254774, LOC105254947, LOC105255684, LOC105255766, LOC105256103, LOC105256187, LOC1052…
8	GO:0020037	heme binding	0	0.039	0.016	185	LOC105247856, LOC105247860, LOC105248130, LOC105248814, LOC105248829, LOC105249027, LOC105249039, LOC105249508, LOC105250292, LOC105250331, LOC105250332, LOC105250389, LOC105250480, LOC105251039, LOC105251169, LOC105251525, LOC105251722, LOC105251852, LOC105251854, LOC105252081, LOC105252386, LOC105252797, LOC105253094, LOC105254194, LOC105255161, LOC105255532, LOC105255533, LOC105255552, LOC1052…
9	GO:0016705	oxidoreductase activity, acting on paired donors, with incorporation or reduction of molecular oxygen	0	0.037	0.015	172	LOC105247856, LOC105247860, LOC105248130, LOC105248814, LOC105248829, LOC105249027, LOC105249508, LOC105250292, LOC105250331, LOC105250332, LOC105250389, LOC105250480, LOC105251039, LOC105251169, LOC105251525, LOC105251722, LOC105251852, LOC105251854, LOC105252797, LOC105253094, LOC105254194, LOC105255161, LOC105255532, LOC105255533, LOC105255552, LOC105256021, LOC105256688, LOC105256905, LOC1052…
10	GO:0003777	microtubule motor activity	0	0.011	0.002	24	LOC105248158, LOC105248773, LOC105249167, LOC105251745, LOC105251823, LOC105252663, LOC105252876, LOC105252924, LOC105253001, LOC105253621, LOC105254083, LOC105255414, LOC105257655, LOC105257782, LOC105257786, LOC105258269, LOC105259085, LOC105259094, LOC105259412, LOC105259509
11	GO:0005506	iron ion binding	0	0.037	0.016	183	LOC105247856, LOC105247860, LOC105248130, LOC105248814, LOC105248829, LOC105249027, LOC105249508, LOC105249817, LOC105250292, LOC105250331, LOC105250332, LOC105250389, LOC105250480, LOC105251039, LOC105251169, LOC105251525, LOC105251722, LOC105251852, LOC105251854, LOC105252797, LOC105253094, LOC105254194, LOC105255161, LOC105255532, LOC105255533, LOC105255552, LOC105256021, LOC105256688, LOC1052…
12	GO:0042302	structural constituent of cuticle	0	0.015	0.004	43	LOC105248422, LOC105248486, LOC105248487, LOC105248492, LOC105249564, LOC105249566, LOC105251317, LOC105253766, LOC105253767, LOC105253769, LOC105253770, LOC105254196, LOC105254301, LOC105254303, LOC105254346, LOC105254557, LOC105254785, LOC105254792, LOC105255487, LOC105255792, LOC105256233, LOC105256716, LOC105256765, LOC105257943, LOC105257945, LOC105258658, LOC105258663, LOC105258756
13	GO:0005525	GTP binding	0	0.028	0.011	124	LOC105247973, LOC105248088, LOC105248093, LOC105248632, LOC105248736, LOC105248745, LOC105248910, LOC105249033, LOC105249192, LOC105249230, LOC105249583, LOC105249683, LOC105249999, LOC105250220, LOC105251123, LOC105252603, LOC105252959, LOC105253208, LOC105253245, LOC105253525, LOC105253555, LOC105254142, LOC105254447, LOC105254475, LOC105254518, LOC105254663, LOC105255136, LOC105255731, LOC1052…
14	GO:0016717	oxidoreductase activity, acting on paired donors, with oxidation of a pair of donors resulting in the reduction of molecular oxygen to two molecules of water	0	0.007	0.001	14	LOC105247850, LOC105249805, LOC105256915, LOC105256916, LOC105256917, LOC105256918, LOC105256919, LOC105256920, LOC105256921, LOC109610596, LOC112637847, LOC112638305, LOC112638374
15	GO:0003677	DNA binding	0	0.052	0.027	318	LOC105247750, LOC105247828, LOC105247855, LOC105247996, LOC105248056, LOC105248060, LOC105248061, LOC105248157, LOC105248209, LOC105248427, LOC105248517, LOC105248580, LOC105248706, LOC105248713, LOC105249055, LOC105249213, LOC105249249, LOC105249317, LOC105249373, LOC105249410, LOC105249437, LOC105249851, LOC105249854, LOC105249859, LOC105250098, LOC105250127, LOC105250186, LOC105250243, LOC1052…
16	GO:0007018	microtubule-based movement	0	0.009	0.002	22	LOC105248158, LOC105248773, LOC105249167, LOC105251745, LOC105251823, LOC105252663, LOC105252876, LOC105252924, LOC105253001, LOC105254083, LOC105257655, LOC105257782, LOC105258269, LOC105259085, LOC105259094, LOC105259412, LOC105259509
17	GO:0008017	microtubule binding	0	0.012	0.003	35	LOC105248158, LOC105248773, LOC105249167, LOC105251558, LOC105251591, LOC105251745, LOC105251823, LOC105252663, LOC105252876, LOC105252924, LOC105253001, LOC105253621, LOC105254083, LOC105255414, LOC105255977, LOC105257655, LOC105257782, LOC105257786, LOC105258269, LOC105259094, LOC105259412, LOC105259509
18	GO:0008138	protein tyrosine/serine/threonine phosphatase activity	0	0.007	0.001	15	LOC105247940, LOC105248161, LOC105249156, LOC105249304, LOC105250421, LOC105250823, LOC105253063, LOC105253074, LOC105255828, LOC105256337, LOC105257327, LOC105259046, LOC109609716
19	GO:0016311	dephosphorylation	0	0.007	0.001	15	LOC105247940, LOC105248161, LOC105249156, LOC105249304, LOC105250421, LOC105250823, LOC105253063, LOC105253074, LOC105255828, LOC105256337, LOC105257327, LOC105259046, LOC109609716
20	GO:0005524	ATP binding	0	0.069	0.042	490	LOC105247750, LOC105247828, LOC105247876, LOC105248004, LOC105248090, LOC105248158, LOC105248349, LOC105248529, LOC105248616, LOC105248744, LOC105248762, LOC105248773, LOC105249095, LOC105249134, LOC105249167, LOC105249285, LOC105249410, LOC105249574, LOC105249672, LOC105249709, LOC105249769, LOC105249889, LOC105249947, LOC105249949, LOC105249957, LOC105249967, LOC105250186, LOC105250443, LOC1052…
21	GO:0055085	transmembrane transport	0	0.038	0.022	254	LOC105247801, LOC105248006, LOC105248072, LOC105248407, LOC105248700, LOC105248747, LOC105248904, LOC105249245, LOC105249510, LOC105249598, LOC105249833, LOC105250037, LOC105250521, LOC105250567, LOC105250619, LOC105251126, LOC105251138, LOC105251140, LOC105251141, LOC105251155, LOC105251159, LOC105251199, LOC105251375, LOC105251376, LOC105251400, LOC105251466, LOC105251803, LOC105251984, LOC1052…
22	GO:0008234	cysteine-type peptidase activity	7e-05	0.004	0.001	10	LOC105251385, LOC105252674, LOC105253745, LOC105253881, LOC105254173, LOC105254176, LOC105256710
23	GO:0008378	galactosyltransferase activity	7e-05	0.003	0.001	6	LOC105250101, LOC105252191, LOC105252668, LOC105254210, LOC105255994
24	GO:0070403	NAD+ binding	7e-05	0.003	0.001	6	LOC105247797, LOC105249518, LOC105251248, LOC105254211, LOC105256202
25	GO:0003729	mRNA binding	7e-05	0.005	0.001	15	LOC105247841, LOC105247848, LOC105251340, LOC105252127, LOC105254506, LOC105255088, LOC105256325, LOC105258672, LOC105258761
26	GO:0009055	electron transfer activity	8e-05	0.005	0.002	18	LOC105249039, LOC105252081, LOC105252386, LOC105252949, LOC105254699, LOC105255706, LOC105256580, LOC105258310, LOC105259203, LOC105259205
27	GO:0051082	unfolded protein binding	0.00011	0.004	0.001	13	LOC105248004, LOC105248851, LOC105251382, LOC105251390, LOC105251611, LOC105254162, LOC105258439, LOC105258705
28	GO:0007186	G protein-coupled receptor signaling pathway	0.00022	0.017	0.009	102	LOC105247877, LOC105248296, LOC105248543, LOC105249574, LOC105250004, LOC105250402, LOC105250841, LOC105251319, LOC105252129, LOC105252393, LOC105252897, LOC105253038, LOC105253861, LOC105254705, LOC105254843, LOC105255060, LOC105255061, LOC105255494, LOC105255693, LOC105255818, LOC105255859, LOC105256235, LOC105256752, LOC105257114, LOC105257836, LOC105257992, LOC105258291, LOC105258758, LOC1052…
29	GO:0005874	microtubule	0.00028	0.005	0.001	17	LOC105247884, LOC105248842, LOC105249608, LOC105250024, LOC105252173, LOC105253716, LOC105255059, LOC105256490, LOC105258071
30	GO:0016491	oxidoreductase activity	0.00034	0.013	0.006	71	LOC105248128, LOC105248262, LOC105248730, LOC105248749, LOC105249609, LOC105250811, LOC105251522, LOC105251530, LOC105251959, LOC105252397, LOC105252906, LOC105253367, LOC105253997, LOC105254378, LOC105255355, LOC105255650, LOC105256038, LOC105256544, LOC105257435, LOC105258160, LOC105258874, LOC105259167, LOC109609937, LOC112639756
31	GO:0004930	G protein-coupled receptor activity	0.00044	0.016	0.008	97	LOC105247877, LOC105248296, LOC105248543, LOC105250402, LOC105250841, LOC105251319, LOC105252129, LOC105252393, LOC105252897, LOC105253038, LOC105253861, LOC105254705, LOC105254843, LOC105255060, LOC105255061, LOC105255494, LOC105255693, LOC105255818, LOC105255859, LOC105256235, LOC105256752, LOC105257114, LOC105257827, LOC105257836, LOC105257992, LOC105258291, LOC105258758, LOC105258909, LOC1052…
32	GO:0000723	telomere maintenance	0.00047	0.004	0.001	15	LOC105248351, LOC105249112, LOC112638261, LOC112638371, LOC112638477, LOC112639104, LOC112639131, LOC112639917
33	GO:0003678	DNA helicase activity	0.00047	0.005	0.002	21	LOC105247828, LOC105249112, LOC105250186, LOC105253281, LOC112638261, LOC112638371, LOC112638477, LOC112639104, LOC112639131, LOC112639917
34	GO:0007017	microtubule-based process	0.00047	0.005	0.002	18	LOC105247884, LOC105248842, LOC105249608, LOC105250024, LOC105252173, LOC105253716, LOC105255059, LOC105256490, LOC105258071
35	GO:0006139	nucleobase-containing compound metabolic process	0.00081	0.004	0.001	13	LOC105247828, LOC105251581, LOC105251862, LOC105253281, LOC105253447, LOC105255217, LOC105258438
36	GO:0051287	NAD binding	0.00085	0.004	0.001	16	LOC105250257, LOC105251200, LOC105252893, LOC105254548, LOC105254550, LOC105256067, LOC105256206, LOC112638916
37	GO:0006470	protein dephosphorylation	0.00194	0.005	0.002	24	LOC105250644, LOC105251561, LOC105252341, LOC105252444, LOC105252598, LOC105253496, LOC105254344, LOC105256484, LOC105258567, LOC105259117
38	GO:0005634	nucleus	0.00224	0.032	0.021	248	LOC105247812, LOC105247930, LOC105248127, LOC105248493, LOC105248499, LOC105248743, LOC105248764, LOC105249249, LOC105249410, LOC105249437, LOC105250091, LOC105250127, LOC105250186, LOC105250196, LOC105250243, LOC105250418, LOC105250865, LOC105250870, LOC105251008, LOC105251238, LOC105251567, LOC105251892, LOC105252059, LOC105252184, LOC105253491, LOC105253608, LOC105253676, LOC105253786, LOC1052…
39	GO:0004725	protein tyrosine phosphatase activity	0.00274	0.004	0.001	15	LOC105250644, LOC105251561, LOC105252598, LOC105253496, LOC105254344, LOC105256484, LOC105259117
40	GO:0006457	protein folding	0.00274	0.004	0.001	15	LOC105248004, LOC105251382, LOC105251390, LOC105251611, LOC105254162, LOC105258439, LOC105258705
41	GO:0005783	endoplasmic reticulum	0.00913	0.003	0.001	14	LOC105248807, LOC105248930, LOC105251390, LOC105255408, LOC105258705, LOC105259487
42	GO:0003755	peptidyl-prolyl cis-trans isomerase activity	0.01098	0.005	0.002	25	LOC105248556, LOC105251981, LOC105252288, LOC105253466, LOC105253661, LOC105255362, LOC105256634, LOC105259568, LOC112639385
43	GO:0006486	protein glycosylation	0.02615	0.004	0.002	20	LOC105250101, LOC105252191, LOC105252668, LOC105254210, LOC105255439, LOC105255994, LOC105257572
44	GO:0004298	threonine-type endopeptidase activity	0.04188	0.003	0.001	14	LOC105248131, LOC105250061, LOC105253971, LOC105256326, LOC105256659
45	GO:0042254	ribosome biogenesis	0.04188	0.003	0.001	14	LOC105248033, LOC105249044, LOC105254884, LOC105257777, LOC105258997
PFAM	annot_term	annot_desc	adj_pVal	sam_freq	back_freq	n_annot_bg	gene_name
1	PF00011	Hsp20/alpha crystallin family	0	0.003	0.001	5	LOC105249666, LOC105250681, LOC105251000, LOC105251755, LOC105252233
2	PF00850	Histone deacetylase domain	0	0.003	0.001	5	LOC105249732, LOC105250972, LOC105252525, LOC105253689, LOC105253698
3	PF01556	DnaJ C terminal domain	0	0.003	0.001	5	LOC105248851, LOC105249173, LOC105251263, LOC105252703, LOC105255505
4	PF08246	Cathepsin propeptide inhibitor domain (I29)	0	0.004	0.001	6	LOC105251385, LOC105252674, LOC105253881, LOC105254173, LOC105254176, LOC105256710
5	PF00112	Papain family cysteine protease	0	0.005	0.001	7	LOC105251385, LOC105252674, LOC105253745, LOC105253881, LOC105254173, LOC105254176, LOC105256710
6	PF00010	Helix-loop-helix DNA-binding domain	0	0.032	0.005	49	LOC105247996, LOC105248001, LOC105248713, LOC105248764, LOC105248953, LOC105248966, LOC105249249, LOC105249529, LOC105250055, LOC105250353, LOC105250377, LOC105251019, LOC105251076, LOC105251410, LOC105251717, LOC105251861, LOC105251939, LOC105252010, LOC105252147, LOC105252389, LOC105252390, LOC105252627, LOC105252673, LOC105253800, LOC105254028, LOC105254242, LOC105254345, LOC105254500, LOC1052…
7	PF00071	Ras family	0	0.032	0.007	66	LOC105247973, LOC105248088, LOC105248093, LOC105248632, LOC105248736, LOC105248745, LOC105248910, LOC105249192, LOC105249230, LOC105249583, LOC105249683, LOC105249999, LOC105250220, LOC105251123, LOC105252603, LOC105252959, LOC105253208, LOC105253245, LOC105253525, LOC105253555, LOC105254142, LOC105254475, LOC105254518, LOC105254663, LOC105255136, LOC105255731, LOC105255760, LOC105255840, LOC1052…
8	PF00046	Homeodomain	0	0.032	0.01	85	LOC105247855, LOC105248056, LOC105248060, LOC105248061, LOC105248209, LOC105248706, LOC105249213, LOC105249317, LOC105249373, LOC105249851, LOC105249854, LOC105249859, LOC105250098, LOC105251120, LOC105251163, LOC105251166, LOC105251555, LOC105251567, LOC105251932, LOC105252220, LOC105252280, LOC105252405, LOC105252407, LOC105252409, LOC105252418, LOC105252420, LOC105252509, LOC105253104, LOC1052…
9	PF00225	Kinesin motor domain	0	0.013	0.002	20	LOC105248158, LOC105248773, LOC105249167, LOC105251745, LOC105251823, LOC105252663, LOC105252876, LOC105252924, LOC105253001, LOC105253621, LOC105254083, LOC105255414, LOC105257655, LOC105257782, LOC105257786, LOC105258269, LOC105259094, LOC105259412, LOC105259509
10	PF00076	RNA recognition motif. (a.k.a. RRM, RBD, or RNP domain)	0	0.034	0.011	100	LOC105247848, LOC105248081, LOC105248606, LOC105248705, LOC105248801, LOC105248942, LOC105248963, LOC105249917, LOC105250978, LOC105251321, LOC105251340, LOC105251355, LOC105251406, LOC105251725, LOC105251790, LOC105251856, LOC105251965, LOC105252047, LOC105252111, LOC105252127, LOC105252190, LOC105252289, LOC105252746, LOC105253610, LOC105253647, LOC105253659, LOC105253709, LOC105254042, LOC1052…
11	PF00083	Sugar (and other) transporter	0	0.024	0.007	60	LOC105247801, LOC105248006, LOC105248407, LOC105248700, LOC105248904, LOC105249245, LOC105249833, LOC105250037, LOC105251126, LOC105251138, LOC105251140, LOC105251141, LOC105251155, LOC105251159, LOC105252839, LOC105253780, LOC105253813, LOC105253972, LOC105254774, LOC105254947, LOC105255684, LOC105255766, LOC105256187, LOC105256190, LOC105256234, LOC105256638, LOC105256953, LOC105257529, LOC1052…
12	PF00067	Cytochrome P450	0	0.047	0.019	172	LOC105247856, LOC105247860, LOC105248130, LOC105248814, LOC105248829, LOC105249027, LOC105249508, LOC105250292, LOC105250331, LOC105250332, LOC105250389, LOC105250480, LOC105251039, LOC105251169, LOC105251525, LOC105251722, LOC105251852, LOC105251854, LOC105252797, LOC105253094, LOC105254194, LOC105255161, LOC105255532, LOC105255533, LOC105255552, LOC105256021, LOC105256688, LOC105256905, LOC1052…
13	PF00379	Insect cuticle protein	0	0.019	0.005	43	LOC105248422, LOC105248486, LOC105248487, LOC105248492, LOC105249564, LOC105249566, LOC105251317, LOC105253766, LOC105253767, LOC105253769, LOC105253770, LOC105254196, LOC105254301, LOC105254303, LOC105254346, LOC105254557, LOC105254785, LOC105254792, LOC105255487, LOC105255792, LOC105256233, LOC105256716, LOC105256765, LOC105257943, LOC105257945, LOC105258658, LOC105258663, LOC105258756
14	PF00250	Forkhead domain	0	0.01	0.002	16	LOC105248196, LOC105249094, LOC105249975, LOC105250297, LOC105251272, LOC105251509, LOC105253123, LOC105254137, LOC105254160, LOC105254925, LOC105255319, LOC105256333, LOC105257494, LOC105258265, LOC105258861
15	PF00022	Actin	0	0.009	0.002	15	LOC105247798, LOC105249064, LOC105249743, LOC105249808, LOC105250861, LOC105251096, LOC105251923, LOC105256633, LOC105257409, LOC105258140, LOC105258141, LOC105258142, LOC105259023
16	PF00782	Dual specificity phosphatase, catalytic domain	0	0.009	0.002	15	LOC105247940, LOC105248161, LOC105249156, LOC105249304, LOC105250421, LOC105250823, LOC105253063, LOC105253074, LOC105255828, LOC105256337, LOC105257327, LOC105259046, LOC109609716
17	PF07716	Basic region leucine zipper	0	0.006	0.001	10	LOC105247930, LOC105251468, LOC105252510, LOC105254579, LOC105254638, LOC105254721, LOC105255385, LOC105256717, LOC105258033
18	PF00487	Fatty acid desaturase	0	0.008	0.002	17	LOC105247850, LOC105249805, LOC105256915, LOC105256916, LOC105256917, LOC105256918, LOC105256920, LOC105256921, LOC109610596, LOC112637847, LOC112638305, LOC112638374
19	PF00118	TCP-1/cpn60 chaperonin family	0	0.005	0.001	9	LOC105248349, LOC105251251, LOC105251382, LOC105253162, LOC105253295, LOC105254780, LOC105257004, LOC105258439
20	PF00105	Zinc finger, C4 type (two domains)	0	0.009	0.002	22	LOC105247812, LOC105248499, LOC105250091, LOC105250865, LOC105251008, LOC105253676, LOC105255716, LOC105255717, LOC105255721, LOC105256360, LOC105256805, LOC105257085, LOC105258243, LOC105259059
21	PF00001	7 transmembrane receptor (rhodopsin family)	0	0.019	0.007	65	LOC105247877, LOC105248543, LOC105250402, LOC105250841, LOC105251319, LOC105252129, LOC105252393, LOC105252897, LOC105253038, LOC105253861, LOC105254705, LOC105254843, LOC105255060, LOC105255061, LOC105255494, LOC105255693, LOC105255818, LOC105255859, LOC105256235, LOC105256752, LOC105257114, LOC105257836, LOC105257992, LOC105258291, LOC105258758, LOC105258909, LOC105259049, LOC105259298
22	PF00240	Ubiquitin family	0	0.009	0.003	23	LOC105250555, LOC105251913, LOC105253224, LOC105254295, LOC105254864, LOC105255307, LOC105255705, LOC105255811, LOC105256173, LOC105256227, LOC105257167, LOC105258453, LOC105258702, LOC109610420
23	PF02798	Glutathione S-transferase, N-terminal domain	0	0.005	0.001	8	LOC105250783, LOC105256585, LOC105256925, LOC105256926, LOC105256927, LOC105256930, LOC105257576
24	PF07527	Hairy Orange	0	0.005	0.001	8	LOC105247996, LOC105248713, LOC105251939, LOC105255000, LOC105256255, LOC105256258, LOC105256307
25	PF00989	PAS fold	0	0.005	0.001	10	LOC105248001, LOC105249529, LOC105251019, LOC105254580, LOC105254664, LOC105255331, LOC105257275, LOC105257389
26	PF00069	Protein kinase domain	1e-05	0.032	0.016	147	LOC105247876, LOC105248090, LOC105248529, LOC105248762, LOC105249095, LOC105249285, LOC105249574, LOC105249672, LOC105249769, LOC105249889, LOC105249947, LOC105249949, LOC105249967, LOC105250560, LOC105250707, LOC105250864, LOC105251108, LOC105251219, LOC105251234, LOC105251326, LOC105251484, LOC105252354, LOC105252634, LOC105252842, LOC105252927, LOC105253069, LOC105253591, LOC105253817, LOC1052…
27	PF00320	GATA zinc finger	1e-05	0.004	0.001	7	LOC105247813, LOC105248145, LOC105248147, LOC105248542, LOC105255524, LOC105256358
28	PF14598	PAS domain	1e-05	0.004	0.001	7	LOC105248001, LOC105251019, LOC105254664, LOC105257275, LOC105257389, LOC105258760
29	PF00170	bZIP transcription factor	1e-05	0.005	0.001	9	LOC105248157, LOC105249521, LOC105253163, LOC105253340, LOC105254686, LOC105255830, LOC105256228
30	PF00171	Aldehyde dehydrogenase family	1e-05	0.005	0.001	9	LOC105248128, LOC105250811, LOC105251959, LOC105252397, LOC105255355, LOC105258160, LOC105258874
31	PF00091	Tubulin/FtsZ family, GTPase domain	2e-05	0.006	0.002	14	LOC105247884, LOC105248842, LOC105249608, LOC105250024, LOC105252173, LOC105253716, LOC105255059, LOC105256490, LOC105258071
32	PF00292	'Paired box' domain	5e-05	0.005	0.001	10	LOC105250098, LOC105251120, LOC105253948, LOC105257703, LOC105258850, LOC105259318, LOC112638308
33	PF00012	Hsp70 protein	5e-05	0.003	0.001	6	LOC105249130, LOC105251276, LOC105253571, LOC105257249, LOC105258740
34	PF01762	Galactosyltransferase	5e-05	0.003	0.001	6	LOC105250101, LOC105252191, LOC105252668, LOC105254210, LOC105255994
35	PF02146	Sir2 family	5e-05	0.003	0.001	6	LOC105247797, LOC105249518, LOC105251248, LOC105254211, LOC105256202
36	PF05739	SNARE domain	5e-05	0.003	0.001	6	LOC105250282, LOC105251068, LOC105253420, LOC105253741, LOC105257197
37	PF00412	LIM domain	7e-05	0.009	0.003	30	LOC105247858, LOC105249213, LOC105249854, LOC105249859, LOC105250076, LOC105250264, LOC105252280, LOC105253943, LOC105254406, LOC105256060, LOC105256061, LOC105258228, LOC105258229, LOC105258880
38	PF00104	Ligand-binding domain of nuclear hormone receptor	7e-05	0.007	0.002	18	LOC105247812, LOC105248499, LOC105250091, LOC105250865, LOC105251008, LOC105253676, LOC105256805, LOC105257085, LOC105258243, LOC105259059
39	PF03953	Tubulin C-terminal domain	9e-05	0.005	0.001	13	LOC105247884, LOC105248842, LOC105249608, LOC105250024, LOC105252173, LOC105253716, LOC105255059, LOC105256490
40	PF00226	DnaJ domain	0.00012	0.009	0.003	28	LOC105248851, LOC105249173, LOC105250016, LOC105251263, LOC105251479, LOC105252703, LOC105253654, LOC105255081, LOC105255158, LOC105255505, LOC105255880, LOC105256620, LOC105258117
41	PF08240	Alcohol dehydrogenase GroES-like domain	0.0002	0.004	0.001	9	LOC105248294, LOC105250645, LOC105254836, LOC105255139, LOC105255219, LOC105257955
42	PF13499	EF-hand domain pair	0.00025	0.011	0.004	40	LOC105249012, LOC105249219, LOC105250886, LOC105250944, LOC105251772, LOC105253548, LOC105254249, LOC105254379, LOC105254381, LOC105255264, LOC105255616, LOC105256261, LOC105256628, LOC105257938, LOC105257991, LOC105259575
43	PF00043	Glutathione S-transferase, C-terminal domain	0.00025	0.003	0.001	7	LOC105250783, LOC105254038, LOC105254039, LOC105254058, LOC105256585
44	PF01145	SPFH domain / Band 7 family	0.00025	0.003	0.001	7	LOC105249052, LOC105249931, LOC105250300, LOC105255408, LOC105255655
45	PF02826	D-isomer specific 2-hydroxyacid dehydrogenase, NAD binding domain	0.00025	0.003	0.001	7	LOC105250257, LOC105251200, LOC105252893, LOC105256206, LOC112638916
46	PF00135	Carboxylesterase family	0.00032	0.008	0.003	27	LOC105248049, LOC105249674, LOC105250021, LOC105250564, LOC105250994, LOC105251295, LOC105251299, LOC105253143, LOC105255303, LOC105256699, LOC105257177, LOC105258990
47	PF00505	HMG (high mobility group) box	0.00035	0.007	0.003	24	LOC105249927, LOC105250613, LOC105251393, LOC105251433, LOC105252835, LOC105256193, LOC105257659, LOC105258222, LOC105258299, LOC105259036, LOC105259163
48	PF07898	Protein of unknown function (DUF1676)	0.00035	0.007	0.003	24	LOC105248568, LOC105248570, LOC105254617, LOC105254623, LOC105254625, LOC105254626, LOC105254627, LOC105259225, LOC112639542, LOC112639543, LOC112639545
49	PF01423	LSM domain	0.00038	0.006	0.002	18	LOC105248739, LOC105249216, LOC105250551, LOC105252535, LOC105252994, LOC105254532, LOC105255395, LOC105258417, LOC105259070
50	PF14497	Glutathione S-transferase, C-terminal domain	0.00079	0.003	0.001	8	LOC105256925, LOC105256926, LOC105256927, LOC105256930, LOC105257576
51	PF00102	Protein-tyrosine phosphatase	0.00126	0.005	0.002	14	LOC105250644, LOC105251561, LOC105252598, LOC105253496, LOC105254344, LOC105256484, LOC105259117
52	PF05970	PIF1-like helicase	0.00126	0.005	0.002	14	LOC105249112, LOC112638261, LOC112638371, LOC112638477, LOC112639104, LOC112639131, LOC112639917
53	PF00271	Helicase conserved C-terminal domain	0.0041	0.014	0.008	70	LOC105247750, LOC105249709, LOC105249957, LOC105250443, LOC105250688, LOC105251927, LOC105252452, LOC105252785, LOC105252930, LOC105253082, LOC105253257, LOC105253512, LOC105254117, LOC105254902, LOC105255133, LOC105256835, LOC105257202, LOC105258539, LOC105258686, LOC105258926, LOC105259439
54	PF13520	Amino acid permease	0.0042	0.003	0.001	10	LOC105249598, LOC105252679, LOC105256103, LOC105256651, LOC105258055
55	PF00173	Cytochrome b5-like Heme/Steroid binding domain	0.0042	0.004	0.001	13	LOC105248424, LOC105248426, LOC105249602, LOC105251673, LOC105255438, LOC105258620
56	PF02801	Beta-ketoacyl synthase, C-terminal domain	0.0042	0.004	0.001	13	LOC105250609, LOC105258520, LOC105259556, LOC112638370, LOC112638626, LOC112639846
57	PF00155	Aminotransferase class I and II	0.00627	0.005	0.002	17	LOC105248140, LOC105248141, LOC105250888, LOC105252539, LOC105259526, LOC112637183, LOC112638491
58	PF02037	SAP domain	0.00779	0.003	0.001	11	LOC105257555, LOC109610141, LOC112638147, LOC112639222, LOC112639607
59	PF00270	DEAD/DEAH box helicase	0.00935	0.011	0.006	53	LOC105249709, LOC105249957, LOC105250443, LOC105250688, LOC105251927, LOC105252452, LOC105252785, LOC105252930, LOC105253257, LOC105254117, LOC105254902, LOC105255133, LOC105256835, LOC105257202, LOC105258686, LOC105258926
60	PF00109	Beta-ketoacyl synthase, N-terminal domain	0.01141	0.004	0.002	15	LOC105250609, LOC105258520, LOC105259556, LOC112638370, LOC112638626, LOC112639846
61	PF00098	Zinc knuckle	0.01221	0.006	0.003	26	LOC105249497, LOC105251406, LOC105253351, LOC105257473, LOC105258329, LOC105259208, LOC109610141, LOC112638147, LOC112639222
62	PF00176	SNF2 family N-terminal domain	0.02129	0.003	0.001	13	LOC105247750, LOC105253082, LOC105253512, LOC105258539, LOC105259439
63	PF00227	Proteasome subunit	0.03205	0.003	0.002	14	LOC105248131, LOC105250061, LOC105253971, LOC105256326, LOC105256659
64	PF00642	Zinc finger C-x8-C-x5-C-x3-H type (and similar)	0.03205	0.003	0.002	14	LOC105254465, LOC105256443, LOC105256601, LOC105256998, LOC105257276
65	PF07690	Major Facilitator Superfamily	0.03937	0.01	0.006	56	LOC105248072, LOC105248747, LOC105250567, LOC105250619, LOC105251375, LOC105251376, LOC105251400, LOC105252532, LOC105252839, LOC105254300, LOC105254528, LOC105256199, LOC105257031, LOC105258176, LOC109610054
66	PF00498	FHA domain	0.04534	0.003	0.002	15	LOC105247874, LOC105248773, LOC105255414, LOC105258132, LOC105258861
67	PF13923	Zinc finger, C3HC4 type (RING finger)	0.04534	0.003	0.002	15	LOC105249478, LOC105249955, LOC105254339, LOC105255543, LOC105258329
WGCNA	annot_term	annot_desc	adj_pVal	sam_freq	back_freq	n_annot_bg	gene_name
1	A10	no_desc	0	0.025	0.011	138	LOC105248059, LOC105248412, LOC105248522, LOC105248524, LOC105248705, LOC105248736, LOC105248762, LOC105248930, LOC105249692, LOC105249947, LOC105250094, LOC105250376, LOC105250377, LOC105250808, LOC105250845, LOC105250870, LOC105251008, LOC105251252, LOC105251939, LOC105252044, LOC105252339, LOC105252722, LOC105253066, LOC105253340, LOC105253555, LOC105253714, LOC105253786, LOC105254638, LOC1052…
2	A9	no_desc	0	0.024	0.011	137	LOC105248296, LOC105248529, LOC105248674, LOC105248764, LOC105248960, LOC105249853, LOC105250250, LOC105250363, LOC105250954, LOC105251019, LOC105251108, LOC105251200, LOC105251345, LOC105251768, LOC105251803, LOC105251856, LOC105251923, LOC105252092, LOC105252184, LOC105252449, LOC105252503, LOC105252598, LOC105252668, LOC105252723, LOC105252773, LOC105252842, LOC105253273, LOC105253659, LOC1052…
3	A4	no_desc	1e-05	0.091	0.065	792	LOC105247806, LOC105248127, LOC105248128, LOC105248145, LOC105248157, LOC105248315, LOC105248517, LOC105248534, LOC105248571, LOC105248647, LOC105248798, LOC105248807, LOC105248953, LOC105249033, LOC105249055, LOC105249083, LOC105249107, LOC105249140, LOC105249175, LOC105249192, LOC105249223, LOC105249331, LOC105249332, LOC105249447, LOC105249478, LOC105249508, LOC105249529, LOC105249584, LOC1052…
4	A8	no_desc	0.00013	0.008	0.003	37	LOC105249095, LOC105250144, LOC105251458, LOC105251879, LOC105253916, LOC105254306, LOC105254883, LOC105255237, LOC105255871, LOC105256597, LOC105256620, LOC105257757, LOC105258203, LOC105258334, LOC105258702, LOC105258991
5	A14	no_desc	0.00021	0.03	0.018	224	LOC105247921, LOC105248049, LOC105248060, LOC105248403, LOC105248488, LOC105248609, LOC105248632, LOC105249709, LOC105249785, LOC105250228, LOC105250904, LOC105250956, LOC105251317, LOC105251400, LOC105251403, LOC105251449, LOC105251771, LOC105251827, LOC105252509, LOC105252536, LOC105253030, LOC105253101, LOC105253186, LOC105253548, LOC105253597, LOC105253632, LOC105253713, LOC105254180, LOC1052…
6	A11	no_desc	0.00331	0.016	0.009	116	LOC105247798, LOC105248153, LOC105248493, LOC105248653, LOC105248713, LOC105249598, LOC105249760, LOC105251340, LOC105251589, LOC105252152, LOC105252173, LOC105252289, LOC105252746, LOC105252778, LOC105253571, LOC105253767, LOC105253891, LOC105254500, LOC105254920, LOC105255059, LOC105256053, LOC105256132, LOC105256385, LOC105256561, LOC105257473, LOC105257553, LOC105257613, LOC105257898, LOC1052…
7	A13	no_desc	0.00337	0.029	0.019	238	LOC105247874, LOC105248006, LOC105248486, LOC105248542, LOC105248611, LOC105248848, LOC105249009, LOC105249167, LOC105249716, LOC105249927, LOC105250091, LOC105250098, LOC105250647, LOC105251178, LOC105251355, LOC105251393, LOC105251466, LOC105251679, LOC105251915, LOC105252033, LOC105252047, LOC105252280, LOC105252924, LOC105253266, LOC105254053, LOC105254160, LOC105254324, LOC105254577, LOC1052…
8	A1	no_desc	0.00337	0.014	0.008	95	LOC105247973, LOC105248209, LOC105249254, LOC105249373, LOC105249578, LOC105250972, LOC105252111, LOC105252294, LOC105252530, LOC105253084, LOC105253881, LOC105254391, LOC105254580, LOC105255136, LOC105255203, LOC105255563, LOC105255708, LOC105255762, LOC105255840, LOC105255852, LOC105257493, LOC105257805, LOC105258243, LOC105259223, LOC105259395, LOC105259503, LOC109610272
9	A3	no_desc	0.00915	0.121	0.102	1241	LOC105247823, LOC105247860, LOC105248004, LOC105248028, LOC105248061, LOC105248088, LOC105248091, LOC105248140, LOC105248141, LOC105248217, LOC105248407, LOC105248424, LOC105248426, LOC105248431, LOC105248439, LOC105248533, LOC105248580, LOC105248616, LOC105248689, LOC105248739, LOC105248745, LOC105248747, LOC105248749, LOC105248910, LOC105249012, LOC105249039, LOC105249044, LOC105249086, LOC1052…
DEG	annot_term	annot_desc	adj_pVal	sam_freq	back_freq	n_annot_bg	gene_name
Camponotus, No shared host proteins
GO	annot_term	annot_desc	adj_pVal	sam_freq	back_freq	n_annot_bg	gene_name
1	GO:0006468	protein phosphorylation	0	0.156	0.024	278	LOC105248762, LOC105249095, LOC105249574, LOC105249672, LOC105249769, LOC105249889, LOC105249947, LOC105249949, LOC105249967, LOC105250864, LOC105251108, LOC105251219, LOC105251234, LOC105251326, LOC105252354, LOC105252634, LOC105252842, LOC105252927, LOC105253069, LOC105253591, LOC105253817, LOC105254289, LOC105254503, LOC105254691, LOC105254953, LOC105254980, LOC105255755, LOC105255798, LOC1052…
2	GO:0004672	protein kinase activity	0	0.132	0.02	239	LOC105248762, LOC105249095, LOC105249672, LOC105249769, LOC105249889, LOC105249947, LOC105249949, LOC105249967, LOC105250864, LOC105251219, LOC105251234, LOC105251326, LOC105252634, LOC105252842, LOC105253069, LOC105253591, LOC105253817, LOC105254289, LOC105254503, LOC105254691, LOC105254980, LOC105255755, LOC105255798, LOC105255902, LOC105255937, LOC105256551, LOC105256631, LOC105257681, LOC1052…
3	GO:0005524	ATP binding	0	0.181	0.042	490	LOC105248762, LOC105249095, LOC105249574, LOC105249672, LOC105249769, LOC105249889, LOC105249947, LOC105249949, LOC105249967, LOC105250864, LOC105251108, LOC105251199, LOC105251219, LOC105251234, LOC105251326, LOC105251484, LOC105252354, LOC105252634, LOC105252842, LOC105252927, LOC105253069, LOC105253440, LOC105253591, LOC105253817, LOC105254289, LOC105254503, LOC105254554, LOC105254679, LOC1052…
4	GO:0016705	oxidoreductase activity, acting on paired donors, with incorporation or reduction of molecular oxygen	0	0.078	0.015	172	LOC105248814, LOC105250292, LOC105250331, LOC105250389, LOC105250480, LOC105251525, LOC105255532, LOC105255533, LOC105256688, LOC105257915, LOC105258364, LOC105258552, LOC105258679, LOC105258754, LOC109610059, LOC112637294, LOC112637752, LOC112637753, LOC112637754
5	GO:0005506	iron ion binding	0	0.078	0.016	183	LOC105248814, LOC105250292, LOC105250331, LOC105250389, LOC105250480, LOC105251525, LOC105255532, LOC105255533, LOC105256688, LOC105257915, LOC105258364, LOC105258552, LOC105258679, LOC105258754, LOC109610059, LOC112637294, LOC112637752, LOC112637753, LOC112637754
6	GO:0020037	heme binding	0	0.078	0.016	185	LOC105248814, LOC105250292, LOC105250331, LOC105250389, LOC105250480, LOC105251525, LOC105255532, LOC105255533, LOC105256688, LOC105257915, LOC105258364, LOC105258552, LOC105258679, LOC105258754, LOC109610059, LOC112637294, LOC112637752, LOC112637753, LOC112637754
7	GO:0008138	protein tyrosine/serine/threonine phosphatase activity	0	0.025	0.001	15	LOC105247940, LOC105249304, LOC105253063, LOC105255828, LOC105259046, LOC109609716
8	GO:0016311	dephosphorylation	0	0.025	0.001	15	LOC105247940, LOC105249304, LOC105253063, LOC105255828, LOC105259046, LOC109609716
9	GO:0055114	oxidation-reduction process	1e-05	0.095	0.034	394	LOC105248237, LOC105248730, LOC105248814, LOC105250292, LOC105250331, LOC105250341, LOC105250389, LOC105250480, LOC105251525, LOC105253367, LOC105255532, LOC105255533, LOC105256688, LOC105257915, LOC105258364, LOC105258552, LOC105258679, LOC105258754, LOC109610059, LOC112637294, LOC112637752, LOC112637753, LOC112637754
10	GO:0022857	transmembrane transporter activity	0.00167	0.029	0.008	92	LOC105248407, LOC105249833, LOC105251126, LOC105252679, LOC105256103, LOC105256346, LOC105258055
11	GO:0004930	G protein-coupled receptor activity	0.00219	0.029	0.008	97	LOC105250402, LOC105252897, LOC105253861, LOC105254843, LOC105256235, LOC105257827, LOC105258909
12	GO:0007186	G protein-coupled receptor signaling pathway	0.00282	0.029	0.009	102	LOC105249574, LOC105250402, LOC105252897, LOC105253861, LOC105254843, LOC105256235, LOC105258909
13	GO:0005975	carbohydrate metabolic process	0.00574	0.025	0.008	91	LOC105249063, LOC105249395, LOC105257949, LOC105258752, LOC112637480, LOC112639508
14	GO:0055085	transmembrane transport	0.00574	0.049	0.022	254	LOC105248407, LOC105248747, LOC105249833, LOC105251126, LOC105251199, LOC105252532, LOC105252679, LOC105254300, LOC105254679, LOC105256103, LOC105256346, LOC105258055
15	GO:0016021	integral component of membrane	0.00713	0.078	0.042	487	LOC105248407, LOC105248807, LOC105249254, LOC105249358, LOC105249794, LOC105249833, LOC105250402, LOC105251126, LOC105251199, LOC105252897, LOC105253050, LOC105253861, LOC105254679, LOC105254843, LOC105255252, LOC105256235, LOC105257533, LOC105257888, LOC105258909
PFAM	annot_term	annot_desc	adj_pVal	sam_freq	back_freq	n_annot_bg	gene_name
1	PF00069	Protein kinase domain	0	0.199	0.016	147	LOC105248762, LOC105249095, LOC105249574, LOC105249672, LOC105249769, LOC105249889, LOC105249947, LOC105249949, LOC105249967, LOC105250864, LOC105251108, LOC105251219, LOC105251234, LOC105251326, LOC105251484, LOC105252354, LOC105252634, LOC105252842, LOC105252927, LOC105253069, LOC105253591, LOC105253817, LOC105254289, LOC105254503, LOC105254691, LOC105254953, LOC105254980, LOC105255755, LOC1052…
2	PF00067	Cytochrome P450	0	0.099	0.019	172	LOC105248814, LOC105250292, LOC105250331, LOC105250389, LOC105250480, LOC105251525, LOC105255532, LOC105255533, LOC105256688, LOC105257915, LOC105258364, LOC105258552, LOC105258679, LOC105258754, LOC109610059, LOC112637294, LOC112637752, LOC112637753, LOC112637754
3	PF00782	Dual specificity phosphatase, catalytic domain	0	0.031	0.002	15	LOC105247940, LOC105249304, LOC105253063, LOC105255828, LOC105259046, LOC109609716
4	PF00001	7 transmembrane receptor (rhodopsin family)	0.00078	0.031	0.007	65	LOC105250402, LOC105252897, LOC105253861, LOC105254843, LOC105256235, LOC105258909
5	PF00078	Reverse transcriptase (RNA-dependent DNA polymerase)	0.00247	0.031	0.009	81	LOC112637479, LOC112637722, LOC112638147, LOC112638515, LOC112639094, LOC112639144
WGCNA	annot_term	annot_desc	adj_pVal	sam_freq	back_freq	n_annot_bg	gene_name
1	A9	no_desc	0.00803	0.037	0.011	137	LOC105250250, LOC105251108, LOC105251768, LOC105252773, LOC105252842, LOC105254582, LOC105254609, LOC105257276, LOC105258369
2	A2	no_desc	0.04258	0.028	0.011	129	LOC105255533, LOC105255590, LOC105256103, LOC105258679, LOC105259046, LOC109610136, LOC112637752
DEG	annot_term	annot_desc	adj_pVal	sam_freq	back_freq	n_annot_bg	gene_name
